# Supplementary material for: Comprehensive RNA-Seq Analysis on the Regulation of Tomato Ripening by Exogenous Auxin
Source: PLoS One. 2016 May 26;11(5):e0156453. doi: 10.1371/journal.pone.0156453 (PMC4881990; doi:10.1371/journal.pone.0156453)
Supplement: S1 Table — (XLSX) [file pone.0156453.s003.xlsx]

## Sheet: Sheet1
S1 Table. Primers used in RT-qPCR assay
Gene ID	Primer-F	Primer-R
Solyc09g097960.2	TGTCTGGGTATGTCCGATTT	CCCTCATTCCTCCCTTCA
Solyc04g078340.2	TGTTTGGGCTTCTTATGG	TCTCCTCCTCACTTACGC
Solyc07g056480.2	TTGATTCATAATGGCAAACC	TCTCCAAGTGCTCCCTCT
Solyc06g008620.1	GTGCTCCTCGCATTCACT	TACCTCATTATCGCCCTC
Solyc09g092500.1	AGCCTATCGTCAGGTGTA	CTCTTGCCAATTCTTTCC
Solyc10g084970.1	AAGCCAACTCCAGTCTATG	CCAATACAACTTGCCTTT
Solyc09g064940.2	GCCTTCGTTGGTTCACTC	TGGTCTCGGCTACTTGGA
Solyc10g005030.2	TCACAAGGCGTTACAGAT	AGCACAAAGAGTGGCATC
Solyc08g068870.2	TGGTTAATATCAGCTCGTT	TCATAAGTTGCTCGGAAT
Solyc08g078870.1	CCATCATCAAAGGGAAAG	AAGGCAAACAGCAGCATC
Solyc10g080210.1	TCCAGGTCATGGTATAAGT	ATGGGATACTTAACGTCTT
Solyc10g007600.2	CTTCATTGCTTGGGAGTA	TTCTCAGCCAAAGTCCAT
