# Supplementary material for: Comprehensive RNA-Seq Analysis on the Regulation of Tomato Ripening by Exogenous Auxin
Source: PLoS One. 2016 May 26;11(5):e0156453. doi: 10.1371/journal.pone.0156453 (PMC4881990; doi:10.1371/journal.pone.0156453)
Supplement: S2 Table — (XLSX) [file pone.0156453.s004.xlsx]

## Sheet: Sheet1
S2 Table. The expression levels (RPKM) of genes in all samples.
geneID	CK1d_1	CK1d_2	AX1d_1	AX1d_2	CK7d_1	CK7d_2	AX7d_1	AX7d_2
Solyc10g006240.2	47.2046	47.6791	50.4628	50.8141	21.3748	18.522	46.4461	39.9281
Solyc01g101060.2	450.929	503.499	569.71	535.931	361.642	336.005	1211.74	1053.69
Solyc03g058170.1	0	0	0	0	0	0	0	0
Solyc03g063030.2	3.94963	5.05716	4.35025	3.83518	9.60648	9.66922	6.79965	6.23641
Solyc01g097880.2	91.9307	103.965	91.099	91.4847	431.054	380.554	51.8935	68.2443
Solyc01g081490.2	10.44	10.5007	10.2335	9.84544	6.96208	6.82333	9.11595	7.94296
Solyc02g064550.2	33.3046	36.862	35.6961	36.6395	26.0924	24.4973	35.1434	33.2176
Solyc02g089000.2	9.71788	12.1371	10.0353	9.3121	19.2847	16.4046	17.8569	39.3553
Novel00027	1.56091	1.74667	1.35908	1.6115	1.00368	0.809892	0.897577	1.52713
Solyc01g057370.1	0	0	0	0	0	0	0	0
Solyc07g052150.2	0.286453	0.232394	0.118574	0	0	0	0	0
Solyc01g108630.2	1.1712	1.48007	1.11877	1.34867	1.93196	1.81936	0.495463	0.511225
Solyc07g056290.1	0	0	0	0	0	0	0	0
Solyc07g005030.2	11.4545	9.33882	9.81932	8.64935	16.5941	15.4631	16.4913	18.0194
Solyc01g109610.2	0.055222	0.0672008	0.0342876	0	0.0308921	0	0	0
Solyc11g071310.1	0	0	0	0	0	0	0	0
Solyc05g041810.1	0	0	0	0	0	0	0	0
Solyc03g119890.2	5.68747	5.80111	5.28854	5.01908	5.1337	5.5649	5.05952	5.19182
Solyc04g071730.2	15.1648	13.2426	15.3531	14.5815	18.1121	21.8542	17.26	17.3022
Solyc10g080450.1	34.2437	34.5615	33.3396	36.7165	32.355	26.9725	35.5051	48.0961
Solyc10g054180.1	0	0	0	0	0	0	0	0
Solyc02g066870.1	0	0	0	0	0	0	0	0
Solyc06g083550.1	2.03496	2.89447	2.62548	2.85491	3.69607	3.32778	3.17876	3.68914
Solyc02g027080.1	5.75929	6.79336	6.79503	6.13177	8.26176	6.81526	4.40066	4.64183
Solyc04g016050.2	10.7011	9.92182	9.55221	11.0448	4.64249	4.38145	10.564	9.91399
Solyc07g055300.2	13.078	14.9405	10.8146	11.8543	20.9472	22.6633	15.3305	15.4592
Solyc06g006010.1	1.27049	1.14893	1.02768	0.962039	0.286902	0.263077	0.434238	0.714324
Solyc01g009830.2	0.555464	0.482826	0.427007	0.545788	0.0295939	0	0.591249	0.870544
Solyc04g009690.1	0	0	0	0	0	0	0	0
Solyc08g080230.1	2.87854	2.75232	3.5746	1.49739	0.460086	0.488493	1.75085	2.10011
Novel00798	31.1771	29.4046	21.7126	35.235	8.11033	4.18594	17.2537	22.1285
Solyc01g091810.1	0	0	0	0	0	0	0	0
Solyc06g054100.1	0.167162	1.22054	0.622752	0.507245	0.187027	0.69501	0.711727	0.758848
Solyc07g048050.1	0	0	0.0316	0.0308867	0.0284707	0	0	0
Solyc01g016730.1	0	0	0	0	0	0	0	0
Solyc10g044680.1	7.29168	7.46243	6.33521	4.50342	0.317102	0.0612147	0.959895	0.672551
Solyc02g021700.2	57.3828	52.9303	54.4944	56.3873	33.9938	29.8958	54.4014	53.4429
Solyc11g066920.1	0.706563	0.580386	0.965158	0.621767	1.1265	1.09114	1.03411	0.942204
Solyc02g030380.1	0.438801	0.152568	0.077844	0.152173	0	0	0.467071	0.497994
Solyc03g116520.1	0	0	0.150193	0.146803	0	0.143674	0.257478	0.137262
Solyc06g082390.2	107.121	100.582	99.7883	104.568	33.185	31.8456	104.273	77.5909
Solyc01g107770.1	0	0	0	0	0	0.0343043	0	0.0327733
Solyc09g092620.2	0	0	0.0239221	0	0	0	0	0
Solyc04g018220.1	0	0	0	0	0	0	0	0
Solyc06g061240.2	110.638	111.457	106.766	125.275	87.1859	104.86	113.813	104.62
Solyc07g008290.2	0.0201184	0.0244825	0	0.0244192	0	0	0	0
Solyc04g026130.1	0.380759	2.31677	2.83698	1.84862	4.68606	4.97539	2.43173	3.02485
Solyc07g056450.2	0.122225	0.148738	0.252967	0.0989026	0	0	0.0867329	0
Solyc06g082340.1	0.0253839	0	0.063044	0.0616208	0	0	0	0
Solyc07g066310.2	1936.49	1852.42	1917.99	1972.81	677.842	611.989	1381.43	1315.64
Solyc10g050500.1	0	0	0	0	0	0	0	0
Solyc12g036100.1	0	0	0.0446378	0	0	0	0	0
Solyc07g005880.2	21.3146	20.8854	21.5857	20.1588	16.7611	16.1763	25.5249	24.7489
Solyc11g022480.1	0	0	0	0	0	0	0	0
Solyc03g093840.1	0.993493	0.946176	0.911887	0.838872	0.676597	0.461811	1.33337	1.37262
Solyc11g011250.1	41.5041	44.4613	46.035	47.779	43.4003	52.572	43.8119	44.1969
Solyc06g053180.2	54.785	53.4878	59.6081	57.9856	94.9725	95.0123	55.8872	67.2864
Solyc03g093310.2	0.668555	0.17128	0.611739	0.55522	0.374	0.188096	0.093635	0.0399337
Novel00743	0.876276	1.12909	0.682772	0.834198	1.94159	3.53103	0.658397	1.15048
Solyc04g054470.2	22.9463	25.0639	23.2648	21.9384	25.8503	25.5173	22.3447	23.7491
Solyc05g032800.1	0	0	0	0	0	0	0	0
Solyc09g015700.2	2.30849	2.47214	2.75204	1.90536	1.44638	1.3163	3.24353	2.7247
Solyc10g076840.1	2.127	1.61774	2.01768	1.75699	1.42124	1.64937	2.70426	2.24629
Solyc08g005020.2	91.1954	90.5707	86.7922	84.5482	90.3991	81.4464	99.6919	108.111
Solyc01g007270.1	0	0	0	0	0	0	0	0
Solyc09g091300.1	0	0	0	0	0	0	0	0
Solyc01g060340.1	0	0	0	0	0	0	0	0
Solyc09g015000.2	16.7479	24.3417	13.9698	12.5805	76.2961	74.8881	36.8983	29.5508
Solyc07g026970.1	0	0	0	0	0	0	0	0
Novel00714	0.74726	0.330675	0.506157	0.907007	0.988071	0.645585	0.578474	0.92516
Solyc08g081400.2	22.3239	25.9978	22.2087	22.4169	11.8343	9.12618	23.2288	24.7825
Solyc12g014040.1	2.19426	2.1263	2.11933	1.52895	0.272778	0.14481	0.346018	0.553389
Solyc02g067320.1	0.433515	0.188412	0.0769061	0.263095	0	0	0.0659205	0.105427
Solyc09g061560.1	0	0	0	0	0	0	0	0
Solyc02g030640.1	0	0	0	0	0	0	0	0
Solyc11g050890.1	50.1174	66.2017	61.7043	44.7136	46.4879	31.0397	52.4343	53.9612
Solyc12g099340.1	67.0926	77.59	75.7483	68.998	53.3921	57.7019	91.4728	101.274
Solyc01g096590.2	114.588	91.744	117.579	121.022	190.074	180.118	117.423	144.163
Solyc08g078260.1	0	0	0.0424133	0	0	0	0	0
Solyc03g058300.1	0.635907	0.515899	0.658063	0.257283	0.592895	0.503601	0.564062	0.240563
Solyc09g074040.1	1.86918	1.25704	1.22167	0.95527	1.37586	1.22708	1.78017	2.62375
Solyc06g059940.1	0	0	0	0	0	0	0	0
Solyc02g081760.1	0	0	0	0	0	0	0	0
Solyc11g062300.1	18.1726	19.3345	16.6995	18.1501	16.7885	15.1112	17.5195	15.7332
Solyc07g063020.1	0.0940289	0.152568	0.090818	0.0760867	0.105203	0.0868763	0	0.011857
Solyc07g043310.2	111.956	151.07	146.814	146.22	165.197	126.868	100.207	117.17
Solyc09g097920.1	5.76331	5.9574	5.77528	6.37415	6.19921	7.08421	7.01098	7.14685
Solyc04g080800.2	1.60497	1.18771	1.18507	1.15832	1.45597	1.77774	0.900357	1.15688
Solyc10g084080.1	1.36007	1.63075	1.56476	1.57798	1.67833	1.28301	1.78832	1.79322
Solyc04g018030.1	0	0	0	0	0	0	0	0
Novel00060	43.6236	31.9097	25.7596	24.5575	8.11076	6.24716	18.3287	15.5633
Solyc07g045070.2	11.5785	14.1082	13.2016	11.6455	15.6381	14.2643	22.1115	20.0971
Solyc03g110930.2	21.7045	24.098	23.6629	21.8918	20.5595	22.4341	34.2746	32.4962
Solyc03g115530.2	5.74879	6.80675	5.69183	6.50627	5.302	5.72164	10.171	8.90476
Solyc11g018620.1	5.42498	4.23097	3.23813	3.929	4.46002	6.30199	4.59406	5.00027
Solyc03g083730.1	0.356255	0.1858	0.316	1.66788	8.14261	26.2988	0	0.173277
Solyc12g098800.1	0	0	0	0	0	0	0	0
Solyc10g085810.1	43.703	40.6194	34.2249	32.1248	74.348	75.4566	46.9842	55.3576
Solyc11g018520.1	12.6267	13.6526	13.1372	12.4264	6.01357	4.66197	14.0758	13.7006
Solyc12g094380.1	98.2815	83.9041	52.2005	59.5072	58.3798	40.762	57.3403	82.397
Solyc03g114730.2	4.16645	2.69356	2.32423	3.57555	2.65855	4.06003	3.15291	3.89731
Solyc03g111560.2	20.0907	20.4757	20.0257	18.781	25.6483	22.8825	28.7326	38.7998
Solyc10g078220.1	0.446096	0.0987026	0.125902	0.0492237	0.13612	0.770798	0.0215834	0.207112
Solyc04g007600.2	25.7875	31.5295	31.9097	31.0046	9.19718	10.0544	41.8376	37.2478
Solyc02g049070.2	16.9888	16.3086	17.2585	18.1286	21.3046	20.3688	21.2292	21.7642
Solyc09g059330.1	0	0	0	0	0	0	0	0
Solyc05g054770.2	3.91996	4.62475	3.84478	4.91924	6.37797	6.96118	4.93629	6.45446
Solyc06g051410.2	8.88653	10.1111	6.83305	6.41164	9.38847	6.92867	5.41771	5.52661
Solyc06g036460.2	0.0643872	0.0783542	0.399783	0.390758	0.288154	0	0.205606	0.146146
Solyc02g033080.1	0	0	0	0	0	0	0	0
Solyc02g079340.2	1.13722	1.32855	1.07328	1.6564	0.508945	0.486331	0.532614	1.0325
Solyc12g035710.1	0.0207687	0	0	0	0.06971	0	0.154747	0.0942812
Solyc01g079960.2	0	0	0	0.353379	0	0	0	0
Solyc01g091460.2	21.2825	23.0547	20.7864	20.5398	22.4629	22.0507	20.8295	21.0309
Solyc08g075230.1	0.413286	0.44007	0.962293	1.44221	0.404598	1.41147	3.35433	3.69367
Solyc07g017670.1	4.42632	3.82267	2.48236	4.15941	1.59752	1.69616	3.19165	4.69933
Solyc10g075060.1	0	0	0	0	0	0	0	0
Solyc06g065460.2	26.5857	28.6106	25.6188	26.3633	21.8623	20.8694	25.4534	24.6206
Solyc00g008150.1	0	0	0	0	0	0	0	0
Solyc04g026140.1	0	0	0	0	0	0	0	0
Solyc12g027470.1	0	0	0	0	0	0	0	0
Solyc03g123400.1	0.321857	0.161278	0.164576	0.114901	0.0635478	0.224905	0.141067	0.107434
Solyc12g098190.1	25.8189	26.0239	25.4354	23.1466	48.1159	71.9222	27.7747	32.7308
Solyc04g071390.1	0	0	0	0	0	0	0	0.0212519
Solyc04g050350.1	0	0	0	0	0	0	0	0
Solyc11g006270.1	81.2428	106.785	91.7556	90.6657	228.88	161.23	51.6402	69.2172
Solyc08g082160.2	0.711336	0.309157	0.441672	0.678387	0.0568476	0.0603574	0.108166	0.0576637
Solyc10g086660.1	13.7275	14.9391	13.0668	11.1753	19.097	10.6319	13.5337	11.0839
Solyc02g083860.2	14.1898	12.3925	7.36524	5.32452	118.494	113.474	1.69145	1.47323
Solyc04g080410.1	0	0	0	0	0	0	0	0
Solyc08g080980.2	1.25785	1.14803	1.11143	1.08634	4.1949	6.06306	0.69519	1.01574
Solyc11g069730.1	0	0.229551	0	0	0	0	0.100393	0
Solyc04g063340.1	0.692548	1.08625	0.726233	0.877958	1.25697	1.13348	1.27775	1.29248
Solyc08g016440.2	4.00171	4.91896	3.06193	3.77781	45.0438	79.036	9.59468	22.57
Solyc01g102290.2	201.584	209.294	180.103	206.362	383.515	547.646	531.71	663.8
Solyc03g120870.2	0.0702539	0	0.043621	0.127909	0.117904	0.0417278	0	0.0797309
Solyc08g078850.2	0.484863	0.307847	0.261786	0.255876	3.86812	13.2725	0.583417	0.693817
Solyc04g009290.1	2.48192	2.206	2.4022	2.31844	3.56635	3.84435	2.33101	2.43011
Solyc10g085540.1	0	0	0	0	0	0	0	0
Solyc10g045600.1	40.8266	47.1902	40.5003	37.6737	66.1043	78.0934	51.4857	52.1676
Solyc04g080100.2	17.7008	18.7559	19.2207	19.9969	12.2885	12.7948	14.0047	14.7464
Solyc07g027000.1	0	0	0	0	0	0	0	0
Solyc03g043890.2	0	0	0	0	0.0204543	0.0217172	0	0
Solyc03g096570.1	0	0	0	0	0	0	0	0
Solyc11g018490.1	0.0135985	0.0661934	0.084434	0.0330112	0.228217	0.0807693	0.0578984	0.0308659
Solyc10g051230.1	0.822439	1.00084	0	0.499129	12.8824	21.9822	0.437712	0.466692
Solyc01g094650.2	0.233648	0.180938	0.0791307	0.257814	0.0712943	0.0756962	0.135655	0.265166
Solyc06g068530.1	0	0	0	0.831881	0	0	0	0
Solyc01g080750.2	3.37065	0.376	2.96488	5.07993	0.125707	0	0.358781	0.191267
Solyc03g007010.2	4.77808	4.73205	5.53895	5.07458	3.14212	3.59275	5.65401	6.17256
Solyc12g008800.1	48.03	33.2953	45.5943	47.1399	0.791153	0.452308	25.8806	18.2109
Solyc05g013820.2	76.2203	77.7354	72.4301	76.1559	108.546	113.359	86.9604	92.3167
Solyc12g089280.1	10.9432	11.2897	11.4749	11.3946	14.5811	14.5192	20.2692	23.6584
Solyc09g005500.2	0.281107	0.0488693	0.598426	0.341201	0	0	0.128236	0.0455754
Solyc01g080080.2	49.5508	42.3838	49.2177	49.7612	22.9153	22.2656	35.8029	33.6869
Solyc05g013180.2	0.296672	0.391111	0.307008	0.315081	0.53938	0.895734	0.144735	0.168346
Solyc07g040950.2	22.7292	19.6984	21.5868	19.2845	15.0574	13.589	18.742	19.898
Solyc12g039060.1	0	0	0	0	0	0	0	0
Solyc01g066950.1	0	0	0	0	0	0	0	0
Solyc09g005990.2	2.71088	2.38538	3.00386	3.746	2.02979	2.72486	3.17408	3.85754
Solyc00g049920.1	0	0	0	0	0	0	0	0
Solyc03g112100.2	0.363229	0.120551	0.410056	0.280559	0	0	0	0
Solyc03g083400.2	9.31609	7.04158	11.2814	16.3996	1.87746	2.16522	10.2242	11.9519
Solyc01g106050.2	25.6354	26.5933	24.6209	23.0309	34.9599	35.4149	25.108	28.386
Solyc12g062570.1	0	0	0	0	0	0	0	0
Solyc03g119990.2	0.095866	0.149993	0.119047	0.0498685	0	0.0162686	0.0874647	0.0621703
Solyc10g085710.1	28.8064	30.828	28.866	28.8319	39.9042	44.2228	29.4485	29.5863
Solyc11g017360.1	0.621348	0.893611	0.701451	0.41137	0.505589	0.671007	0.90188	0.576954
Solyc09g007080.2	10.8145	12.6459	13.2638	14.3959	18.1246	18.6886	12.0323	11.9198
Solyc10g047540.1	0.52782	0.248167	0.268139	0.305767	0.0268428	0.114001	0.0893811	0.0272282
Solyc01g057970.1	0	0	0	0	0	0	0	0
Solyc12g099610.1	0	0	0	0	0	0	0	0
Solyc07g062610.2	46.8974	51.9792	47.0036	44.2409	31.247	31.2767	33.0383	34.0075
Solyc10g052670.1	0	0	0	0	0	0	0	0
Solyc02g032430.1	0	0	0	0	0	0	0	0
Solyc06g060170.2	2.67451	3.46066	3.19511	2.69151	8.48457	9.71222	2.72069	3.09292
Solyc01g008940.2	0	0	0	0	0	0	0	0
Solyc01g007920.2	55.2722	64.9347	52.9165	55.8414	31.4928	28.0297	49.0563	47.4436
Solyc03g093490.2	0.752887	0.62171	0.634425	1.04438	0.631766	0.638831	0.744149	1.19012
Solyc10g049570.1	2.4618	3.06772	3.03263	2.72513	3.17301	3.32213	3.10256	2.99505
Solyc02g094720.1	0	0	0	0	0	0	0	0
Solyc08g008660.2	0	0	0	0	0	0	0	0
Solyc05g039970.1	0	0	0	0	0	0	0	0
Solyc10g078300.1	369.169	382.94	385.598	407.452	220.721	192.335	308.058	277.056
Solyc02g061730.1	0	0	0	0	0	0	0	0
Solyc01g099450.2	0.491106	0.358583	0.609861	0.238437	0.989039	2.27523	0.627295	0.390148
Novel00063	0.188766	0.459427	0.306538	0.352492	0.129968	0.120743	0.123648	0.21423
Solyc12g008390.1	28.3247	30.541	27.1397	26.458	36.6064	39.6436	34.2209	34.2434
Solyc08g083020.2	13.9922	15.2401	13.4296	14.2284	18.0449	18.0171	15.4905	18.3646
Solyc11g013580.1	0	0	0	0	0	0	0	0
Solyc10g055780.1	0	0	0	0	0	0	0	0
Solyc05g009120.2	2.53911	4.0222	2.8541	2.338	24.2206	33.6467	2.37651	2.981
Solyc03g033640.2	22.761	20.9127	18.3506	17.5165	36.5499	36.1274	14.7573	15.5302
Solyc11g066480.1	20.6189	21.7437	19.695	19.8128	21.4059	20.3309	19.3888	20.0261
Solyc01g057800.1	0	0	0	0	0	0	0	0
Solyc03g007720.2	0	0	0	0	0.0363609	0.193029	0	0.0368829
Solyc01g059860.2	25.8011	27.5953	27.4686	29.6412	10.9913	9.7885	14.0791	13.7724
Solyc09g015780.1	0	0	0	0	0	0	0	0
Solyc08g061820.2	43.4524	45.154	47.0017	47.0775	21.1829	17.7423	52.9545	44.2554
Solyc00g272810.1	0.254888	0.206786	0.105508	0	3.56472	4.6427	0	0.0964239
Solyc11g066680.1	1.32652	1.37212	1.56492	1.1539	1.18732	0.840418	0.705988	1.17927
Solyc09g018350.1	8.49258	6.52724	11.1012	8.13797	8.50159	7.96456	10.467	14.2037
Solyc06g071110.2	5.01352	5.55168	4.72102	4.2972	7.31069	7.33868	5.61472	4.98871
Solyc05g053750.1	0	0	0	0	0	0	0	0
Solyc01g095580.2	43.815	47.3225	44.9392	43.3957	38.3134	36.2188	30.1522	33.3469
Solyc11g006560.1	11.3191	11.6593	11.7135	10.9088	6.11867	5.38853	10.6269	10.4404
Solyc05g007970.2	48.942	44.4688	45.7413	49.765	31.3992	29.2285	37.9368	35.0019
Solyc10g054900.1	0.979094	0.974848	1.76851	2.05269	0	0.0528672	2.60543	1.16168
Solyc03g033520.2	4.37211	4.38858	4.09793	3.68431	2.71067	2.21641	4.387	3.03402
Solyc02g005420.1	0	0	0	0	0	0	0	0
Solyc12g096960.1	4.0734	1.73102	1.20438	2.19742	5.49789	14.747	1.58292	2.56827
Solyc03g081200.1	6.71659	9.67482	6.80875	6.15592	6.44121	6.35041	8.75425	7.46707
Solyc03g116650.1	0	0	0	0	0	0	0	0
Solyc02g070230.1	8.84023	7.61512	7.83253	4.94306	4.77867	3.71679	6.1322	7.15819
Solyc12g013970.1	1.38391	1.16857	1.12232	0.891301	0.631987	0.671007	0.992068	1.0898
Solyc05g005730.2	58.5342	59.0485	65.5699	64.4572	35.6808	33.3281	58.1372	55.7785
Solyc01g020160.1	0	0	0	0	0	0	0	0.151523
Solyc11g070090.1	0	0	0	0	0	0	0	0
Solyc09g059240.2	0.326538	0.278159	0.121649	0.13872	0.0365341	0	0.330196	0.25941
Solyc07g063640.1	72.1691	107.966	106.6	110.058	1045.55	944.379	34.5793	43.869
Solyc02g082490.2	1.2427	1.34729	1.29067	1.12441	1.13758	1.39569	1.03416	1.43597
Solyc09g091130.2	0	0	0	0	0	0.0535628	0	0
Solyc01g095840.1	0	0	0	0	0	0	0	0
Novel00572	73.6778	75.4149	70.2631	65.0397	67.0456	71.0381	72.3438	82.9421
Solyc01g097870.2	296.612	269.416	302.088	319.267	168.876	171.025	236.329	227.455
Solyc07g022840.1	0	0	0	0	0	0	0	0
Solyc02g070110.1	0	0.0235604	0.0240422	0.0469989	0	0.0229987	0	0.0219723
Solyc03g058790.1	0	0	0	0	0	0	0	0
Solyc05g016020.1	0	0	0	0	0	0	0	0
Solyc09g097880.2	13.4637	12.8446	12.2441	12.9022	6.66439	7.60941	12.0659	12.8526
Solyc12g100020.1	0	0	0	0	0	0	0	0
Solyc06g084080.2	0.0838084	0.0611929	0.0416296	0.0610347	0.0937676	0.0199114	0.107049	0.0951138
Solyc11g020450.1	0	0	0	0	0	0	0	0
Solyc09g018510.2	23.1623	21.6634	19.6295	20.9114	12.8597	11.0177	13.4286	12.7331
Solyc07g045020.2	0	0	0	0	0	0	0	0
Solyc06g050500.2	21.2816	17.3065	22.0651	26.1181	19.1997	39.2453	17.9424	19.9737
Solyc12g009470.1	49.1548	52.06	50.0132	49.5103	38.0519	34.711	40.2805	42.2364
Solyc04g076770.2	0	0.188759	0.0963099	0.0627572	0	0	0.0275175	0
Solyc08g061800.2	11.6077	10.6764	10.5595	13.8434	4.6059	5.45145	9.05116	9.19087
Solyc10g018100.1	0	0	0	0	0	0	0	0
Solyc03g096200.1	0	0	0	0	0	0	0	0
Solyc10g054830.1	0	0	0	0	0	0	0	0
Solyc07g045410.1	3.00079	2.7388	2.65679	2.29329	3.23304	2.70651	2.89836	3.09026
Solyc06g053540.2	0	0	0	0	0	0	0	0
Solyc01g109420.2	6.1098	7.94927	5.77112	5.24637	19.5985	24.6692	10.2048	9.62644
Solyc02g067250.1	19.4292	21.9795	22.2534	21.3503	48.7523	61.9019	22.4378	23.7627
Solyc12g035830.1	0	0	0	0	0	0	0	0
Solyc08g081970.2	0	0	0	0	0	0	0	0
Solyc07g006270.2	36.5794	31.0251	30.607	32.6069	53.9847	59.1768	26.7902	23.9019
Solyc07g056270.2	7.73656	8.18215	5.03138	6.04127	4.61128	5.37315	2.78837	3.4883
Solyc04g007850.2	7.34445	8.14246	7.17299	6.94762	12.0188	12.2951	8.29057	10.5302
Solyc11g071840.1	13.6234	14.5167	14.2449	13.7566	14.9605	13.8443	13.4774	11.7193
Solyc04g072260.1	3.18736	3.90585	3.01066	3.14166	3.12007	2.75498	5.33139	7.56307
Solyc10g084600.1	0.654213	0.568661	0.580292	0.794068	37.8525	32.4182	0.0994801	0.212133
Solyc05g021240.1	0	0	0	0	0	0	0	0
Solyc08g015910.1	0	0	0	0	0	0	0	0
Solyc08g067220.1	0	0	0	0	0	0	0	0
Solyc06g071560.2	0.315963	0.234973	0.261577	0.127836	0.137476	0.271076	0.205528	0.378506
Solyc03g083840.2	0	0	0	0	0	0	0	0
Solyc08g076640.1	0	0	0	0	0	0	0	0
Solyc07g065520.2	9.89141	9.92839	10.3705	8.47136	7.60677	7.619	11.0666	8.90411
Solyc09g010980.1	5.41079	7.40756	7.39108	4.43305	69.6183	137.871	2.15976	7.82937
Solyc02g081040.2	0.0133397	0.0162334	0	0.0161915	0	0	0	0.0302784
Solyc12g044470.1	0	0	0	0	0	0	0	0
Solyc07g042920.1	0	0	0	0	0	0	0	0
Solyc07g063080.2	1.13614	0.14402	1.54314	1.23537	0.0397235	0	0.100778	0.0402938
Solyc08g075550.2	0.0886249	0.215699	0.256796	0.573711	0.694096	0.912415	0.125779	0.435847
Solyc10g054400.1	0.853615	1.08395	0.829587	1.30638	1.70248	2.07213	1.02712	1.22149
Solyc12g008420.1	33.4312	31.0376	34.4986	37.6252	5.44377	3.77557	20.4656	17.1002
Solyc07g053670.2	19.9201	19.7018	18.4333	19.6975	27.6654	31.0181	23.1682	24.3529
Solyc10g018820.1	4.03157	6.37793	3.75483	5.38276	4.05958	2.15512	2.36021	4.57541
Solyc00g112180.1	0	0	0	0	0	0	0	0
Solyc09g066070.2	0	0.0259018	0.052863	0	0.333396	0.278127	0.0679677	0.0724677
Novel00006	0.86519	0.707073	0.642534	0.607438	0.289452	0.287171	0.604924	0.84713
Solyc04g005630.2	15.0203	16.6078	16.0544	14.8985	23.5346	19.5125	12.5259	12.2423
Solyc01g079630.2	4.31646	4.51795	4.13821	4.18052	4.62922	4.8619	5.11828	4.36572
Solyc03g051970.2	15.0688	15.3507	15.4993	14.7799	17.051	19.7311	17.1129	18.3754
Solyc11g039740.1	15.8591	17.1656	13.6241	16.4764	17.1492	16.0938	14.8732	19.0536
Solyc04g054490.2	5.60122	5.76759	5.2642	4.99354	4.02757	3.41769	8.01848	7.63448
Solyc12g057120.1	88.2744	91.2082	78.2389	83.9317	76.6596	70.3403	62.4168	64.0723
Solyc02g068050.2	18.0377	19.2659	16.3833	14.7271	10.3326	11.2532	12.6387	13.6473
Solyc02g065510.1	1.44619	1.5686	1.54212	1.71719	1.6708	1.79263	1.84053	1.98023
Solyc01g103650.2	2.31834	1.04062	2.26539	2.30651	1.74339	1.94133	0.667491	2.11348
Solyc12g056810.1	0	0	0	0	0	0	0	0
Solyc01g073950.2	11.4585	13.084	11.6805	11.5158	19.5116	17.826	21.384	27.875
Novel00426	5.00608	4.89809	4.68588	4.79383	4.1374	3.73542	2.97223	3.34031
Solyc05g041830.2	20.0533	18.6114	20.0165	15.8674	9.30112	9.57386	20.0618	24.0548
Solyc07g056540.2	246.113	181.577	201.189	220.882	7.21547	6.1627	221.161	185.92
Solyc09g055400.1	0	0	0	0	0	0	0	0
Solyc03g006050.2	1.49375	1.74649	1.38212	1.45757	1.86787	1.25255	0.654698	0.565083
Solyc09g061510.1	0	0	0	0	0	0	0	0
Solyc05g009540.2	21.8993	21.7327	21.1927	20.3935	19.4945	19.6754	27.72	29.0812
Solyc02g085360.2	0.566223	0.495254	0.944847	0.773177	5.10767	4.62429	2.22246	3.03229
Solyc02g036350.2	588.173	685.855	690.383	639.881	462.881	429.339	261.63	309.905
Solyc12g027620.1	0	0	0	0	0	0	0	0
Solyc06g071000.2	55.3995	58.6809	58.7096	57.7918	51.8581	48.5644	44.1116	44.5643
Solyc06g066080.1	1.26815	1.27575	1.38583	1.41611	1.24859	1.10473	1.40385	1.22814
Solyc02g085140.2	8.77472	10.1962	9.32891	9.01316	15.4808	15.4663	10.7101	13.1046
Solyc07g053550.1	93.0074	78.086	184.128	188.346	311.407	286.949	277.242	256.602
Solyc01g005520.2	20.3648	19.7972	21.9563	22.0607	12.9333	9.73257	18.9954	17.2872
Solyc10g085600.1	3.43394	3.36124	3.32404	3.19722	2.11191	1.26684	3.63247	3.92137
Solyc07g066350.1	2.17916	2.15269	1.30529	2.36495	1.69234	1.70546	1.61004	1.57116
Solyc01g009870.2	22.2603	15.4862	26	27.8693	6.83598	13.1754	20.5255	18.8591
Solyc01g103540.2	625.542	684.493	682.931	680.204	580.599	498.808	1301.31	1125.12
Solyc07g022910.2	107.519	114.281	104.959	104.116	67.2602	75.4008	119.834	85.9203
Solyc03g032230.1	0	0	0	0	0	0	0	0
Solyc09g074710.2	10.3539	10.4552	10.2314	11.2839	9.26745	10.8341	11.1617	11.0506
Solyc03g025730.2	17.1491	16.7093	10.7553	12.3772	19.9819	17.771	45.8903	40.08
Solyc08g081770.2	11.1954	9.93226	10.539	11.397	5.51538	5.2553	6.74636	6.43477
Solyc01g095970.2	7.47795	6.73897	6.84333	7.03228	40.2349	69.4966	10.1683	11.3156
Solyc10g005640.2	3.65489	3.59363	3.32179	3.47183	2.23722	1.82477	3.86217	3.65198
Solyc02g036280.2	4.82462	5.10299	4.33946	4.35096	3.8845	2.99952	5.4954	4.93813
Solyc04g007320.1	0.769161	0.65064	0.629002	0.74004	3.69412	6.08388	3.98374	4.73718
Solyc05g014460.1	0	0	0	0	0	0	0	0
Solyc10g082050.1	0	0	0.0713208	0	0.0642578	0	0	0.130361
Solyc00g009790.1	0	0	0	0	0	0	0	0
Solyc07g007540.1	0	0	0	0	0	0	0	0
Solyc11g069550.1	5.90863	5.96508	5.36321	6.39991	9.66418	10.1979	6.23289	7.12667
Solyc10g084180.1	19.9783	23.6282	17.2631	18.9447	7.45079	8.25692	21.2432	26.8773
Solyc09g057720.1	0	0	0	0	0	0	0	0
Solyc01g006400.2	0.981199	0.806785	0.131726	0.48282	0.178021	0.0945064	0	0
Solyc05g051100.1	0	0	0	0	0	0	0	0
Solyc02g062220.1	0.0393889	0	0	0	0	0	0	0
Solyc06g051070.1	0	0	0	0	0	0	0	0
Solyc08g008550.2	11.5983	12.8402	12.0765	15.131	10.2641	12.3869	10.9966	13.1159
Solyc07g064120.1	0	0	0	0	0	0	0.00868477	0.00925976
Solyc05g013640.1	40.7612	53.6637	22.0613	28.2402	24.2151	25.1745	14.4944	33.6714
Solyc00g014850.1	0.593105	0	0.368262	0.119983	0.442391	0	0.105219	0.224371
Solyc05g055720.1	0	0	0	0	0	0	0	0
Solyc07g016110.1	0	0	0	0	0	0	0	0
Solyc02g082460.2	20.9268	22.1276	20.6769	20.4513	22.3763	19.993	26.3836	29.0859
Solyc10g085170.1	0	0	0	0	0	0	0	0
Solyc12g036260.1	0	0	0	0	0	0	0	0
Solyc03g062780.1	0	0	0	0	0.179721	0	0	0
Solyc02g068370.2	11.9619	10.9906	10.9171	10.6512	18.5432	22.9599	16.0051	15.9562
Solyc02g080560.1	13.6035	15.0379	10.3163	10.2094	14.0582	23.6845	7.18467	11.7851
Solyc00g136260.1	167.79	158.254	84.6124	87.6208	34.9263	24.7812	122.687	126.552
Novel00270	0.645091	0.672878	0.5722	0.596568	0.618642	0.474383	0.392372	0.557799
Solyc03g080160.2	196.435	214.746	193.959	197.881	140.551	134.891	142.487	140.745
Solyc08g082250.2	14.243	6.35676	7.66894	5.28855	3.1953	3.2621	2.93598	3.18577
Solyc04g081310.2	9.94562	8.52714	8.63916	8.53559	9.863	9.78577	10.426	12.1423
Solyc06g018000.1	0	0	0	0	0	0	0	0
Solyc04g008010.2	12.037	12.5852	12.3693	12.0741	18.1868	19.9185	14.0154	15.1372
Solyc10g005790.2	6.69992	7.14889	6.39074	5.92236	1.72464	0.937191	4.71561	4.83497
Solyc03g095460.1	0	0	0	0	0	0	0	0
Solyc01g008000.2	520.844	469.546	485.21	482.071	462.603	459.299	603.77	588.825
Solyc10g005710.1	0.93459	0	0.725364	0.283596	0	0	0.12435	0.132583
Solyc02g061710.1	0	0	0	0	0	0	0	0
Solyc03g093290.2	0	0	0	0	0	0	0	0
Solyc01g087270.2	0	0	0	0	0	0	0	0
Solyc03g114190.1	0.587457	0.625527	0.547132	0.445651	0.0821582	0	1.64142	0.833378
Solyc09g066370.1	0	0	0	0	0	0	0	0
Solyc10g036680.1	0	0	0	0	0	0	0	0
Solyc04g072760.2	2.61459	1.94801	2.99834	3.12495	39.1481	24.5778	0.695758	2.02866
Solyc08g081390.2	1.41958	1.42102	1.67755	1.27839	0.742901	0.924764	0.999232	1.11736
Solyc10g045270.1	1.42088	1.7291	1.97205	1.57246	0.981891	1.29073	1.86828	2.22912
Solyc00g066360.1	0	0	0	0	0	0	0	0
Solyc05g054440.2	0	0	0	0	0	0	0	0
Solyc11g072380.1	0.522056	0.415389	0.299213	0.365573	0.404373	0.500896	0.96177	1.16217
Solyc11g013440.1	47.5563	51.0045	46.1555	47.0769	52.6043	56.023	52.3036	50.2999
Solyc04g051600.2	10.4772	10.5152	13.9677	15.1251	10.0896	11.1411	11.7282	12.7093
Solyc01g007640.2	0.00847061	0.0773105	0.115708	0.0719699	0.0995105	0.105655	0.0766387	0.100939
Solyc08g067390.2	1.72999	1.63339	1.1112	1.62917	1.23476	1.41729	0.60323	1.08323
Solyc08g083210.2	0	0	0.0443278	0.0216636	0.019969	0	0	0
Solyc03g115660.2	0.945385	0.633586	0.459387	0.432386	0.2606	0.179035	0.510437	0.326539
Solyc08g036440.1	0	0	0	0	0	0	0	0
Solyc11g039450.1	0	0	0	0	0	0	0	0
Solyc04g007390.2	0.223692	0.102081	0.104168	0.135756	0.218989	0.0332157	0.0595257	0.0634667
Novel00120	2.2131	2.03714	2.3959	1.85968	1.26979	1.07855	1.72145	1.89983
Solyc10g052590.1	0	0	0	0	0	0	0	0
Solyc07g032020.1	0	0	0	0	0	0	0	0
Solyc08g062050.1	0	0	0	0	0	0	0	0
Solyc01g105170.2	34.5963	35.2942	33.9259	33.7572	29.2914	28.6082	28.115	28.6833
Solyc06g075350.1	15.3786	16.5098	15.3825	16.2626	10.7951	8.45854	16.0106	16.4968
Solyc11g039770.1	0.0248922	0	0	0	0.0557005	0.0295698	0	0.0282501
Solyc10g080230.1	42.1565	39.7348	29.708	31.0778	29.3703	33.1807	63.5922	80.1301
Solyc10g011930.1	0	0	0	0	0	0	0	0
Solyc05g025660.1	0	0	0	0	0	0	0	0
Solyc06g060300.1	15.1298	22.1885	13.8504	14.4794	26.8022	23.8486	17.7563	17.1707
Solyc06g071380.2	13.153	11.823	11.057	12.2851	8.9204	7.48619	11.0529	10.7552
Solyc06g009270.2	7.80098	8.67407	7.54412	7.56234	26.3771	38.7077	10.5448	14.5139
Solyc01g103080.2	28.5687	33.9063	33.9138	32.7965	28.2455	25.192	39.2765	37.941
Solyc10g006360.1	1.72368	2.02266	1.52891	1.41968	13.1552	12.2123	0.917361	1.32742
Solyc03g062650.2	5.05946	5.79182	4.71217	4.4433	6.95707	5.3686	4.6975	4.99802
Solyc11g071720.1	1.97335	2.01408	1.42288	1.85435	0.747818	0.79399	1.18575	1.73384
Solyc04g025310.1	0	0	0	0	0	0	0	0
Solyc02g072200.1	0	0	0	0	0	0	0	0
Solyc09g013120.2	22.3874	21.9278	22.0957	21.4826	15.4837	11.7203	25.3528	21.9456
Solyc02g014330.1	0	0	0	0	0	0	0	0
Solyc03g053070.1	0	0	0	0	0	0	0	0
Solyc06g082180.1	8.14376	11.284	9.91275	9.24856	7.84853	7.56685	8.9259	8.23574
Solyc04g005560.2	0.860661	1.02262	0.976206	0.871912	0.318451	0.338113	0.504942	0.722957
Solyc05g053360.2	42.6771	35.8551	33.7111	31.848	16.2548	15.0639	26.496	28.2502
Solyc09g064560.1	0	0	0	0	0	0	0	0
Solyc01g109810.2	3.45941	2.96115	4.07749	4.44803	0.78722	0.766172	19.7532	14.3401
Solyc06g048720.1	0	0	0	0	0	0	0	0
Solyc01g068020.2	5.58191	5.31756	5.04122	5.8513	4.35273	4.35357	3.69095	3.55138
Solyc08g007000.2	2.58225	3.1719	3.10128	3.51686	1.275	1.51214	2.20663	2.7242
Solyc03g123420.1	22.436	23.4474	27.7007	27.8602	24.0171	26.1912	24.9826	21.5001
Solyc02g067730.1	0	0	0	0	0	0	0	0
Solyc09g065340.2	7.09772	7.70999	6.55949	6.47489	7.41454	7.10906	6.72792	7.55491
Solyc07g044820.1	0	0	0	0	0	0	0	0
Novel00732	1.59193	1.0298	1.12369	1.14918	0.0749937	0.049765	0.285387	0.304281
Solyc04g054370.1	44.8378	37.0041	38.2223	39.0132	4.78102	3.75198	59.7899	43.2955
Solyc03g097900.2	299.335	277.321	293.481	295.26	202.13	205.149	294.943	287.326
Solyc07g064020.2	5.51939	5.0375	3.93644	4.84342	3.12936	3.72129	4.80319	7.36436
Solyc11g012720.1	9.51897	8.68016	9.67726	9.98257	6.44689	6.87509	7.13309	5.87686
Solyc07g045420.2	31.0401	27.3632	24.4347	23.8142	22.8403	18.7061	33.4022	36.2255
Solyc02g022840.1	0	0	0	0	0	0	0	0
Solyc04g017810.1	0	0	0	0	0	0	0	0
Solyc08g075890.2	131.276	132.597	120.575	124.988	88.2554	83.0582	124.96	139.616
Solyc08g036450.1	0	0	0	0	0	0	0	0
Solyc07g005150.1	0	0	0	0	0	0	0	0.0112619
Solyc10g061910.1	0	0	0	0	0	0	0	0
Solyc11g069760.1	0	0	0	0	0	0	0	0
Solyc03g082650.1	0	0	0	0	0	0	0	0
Solyc03g025300.1	0	0	0	0	0	0	0.176497	0
Solyc04g056700.1	0	0	0	0	0	0	0	0
Solyc06g050850.1	0	0	0	0	0	0	0	0
Novel00098	0	0	0	0.0494513	0.86608	3.43623	0	0.0462376
Solyc04g082890.2	81.6326	79.7718	81.4866	83.4204	75.4938	90.0648	97.9139	93.4568
Solyc02g080150.1	11.8035	11.6765	13.0501	12.6631	14.1434	18.0923	12.3208	13.4822
Solyc07g007960.2	14.5562	14.8989	15.7549	13.8678	21.8541	22.7038	17.4588	20.4973
Novel00772	7.23024	8.40583	9.57982	9.05013	7.81858	8.01374	4.29466	4.90869
Solyc08g059650.1	0	0	0	0	0	0	0	0
Solyc00g012800.1	0	0	0	0	0	0	0	0
Solyc02g086970.2	29.8336	25.573	52.9639	37.557	23.4742	14.5271	45.3805	36.3554
Novel00423	8.49526	10.6219	8.36476	8.15233	7.78652	7.13572	9.32191	9.6302
Solyc10g081860.1	11.0564	12.2745	7.46715	7.06314	11.5022	12.4427	9.704	11.4472
Solyc09g008380.2	0.168879	0.154134	0.262144	0.512452	0	0	0.292108	0.359362
Solyc06g009300.1	0	0	0	0	0	0	0	0
Solyc06g069530.2	14.8691	15.4093	14.3544	13.4521	25.445	26.5097	15.9071	19.4645
Solyc03g007820.2	1.65222	1.11701	3.07762	2.00543	1.43777	1.19942	1.56326	1.35424
Solyc02g093440.2	5.78818	5.28282	4.80082	5.03323	3.62463	3.3353	5.81624	5.93169
Solyc03g111870.2	26.8027	23.5791	22.0718	22.9307	33.2741	32.5133	19.9848	18.6563
Solyc02g082590.2	7.94469	7.9843	7.03908	7.69279	7.2908	8.11209	7.50635	10.0295
Solyc04g052940.1	0	0	0	0	0	0	0	0
Solyc06g051390.2	13.5633	14.8215	14.4435	13.3911	11.6881	10.6771	12.6855	14.1903
Solyc08g065250.2	7.71882	8.03564	6.95459	7.1532	10.9054	13.3055	6.9447	7.00805
Solyc08g080960.2	3.98328	3.62042	3.44816	3.65118	17.5676	19.4965	3.92322	5.32719
Solyc04g081970.2	32.4815	34.1061	28.5725	31.2847	51.2667	70.5116	39.9152	58.7254
Solyc01g091750.2	25.2982	22.9489	23.317	23.5492	18.1197	19.5612	25.5686	28.1865
Solyc02g014390.1	0.0790807	0	0	0.0959863	0	0.187882	0	0.0897484
Solyc05g050300.1	0	0	0	0	0	0	0	0
Solyc06g048840.2	1.897	2.38296	6.00325	6.53621	0.13693	0.581539	0.45595	1.11117
Solyc03g124030.2	33.8432	34.7383	34.0113	35.5534	15.3216	12.4454	36.9842	35.8257
Solyc03g118070.2	2.54125	2.22566	2.60588	2.78073	0.796966	0.914781	1.90577	2.29413
Solyc08g016220.1	0	0	0	0	0	0	0	0
Solyc02g083290.2	45.4745	45.8503	48.7279	54.0615	22.1529	22.4738	39.522	39.0021
Solyc01g087480.1	0	0	0	0	0	0	0	0
Solyc05g015570.1	0	0	0	0	0	0	0	0
Solyc01g102710.2	0.883044	0.633446	0.657944	0.767196	0.0207996	0.0441675	0.178093	0.34812
Solyc01g096600.2	29.9171	32.2085	28.8416	27.9377	28.1121	27.2342	37.0827	36.5237
Solyc04g025380.1	0	0	0	0	0	0	0	0
Solyc04g005400.1	0	0	0	0	0	0	0	0
Solyc06g072290.2	0.690481	0.350109	0.750265	1.29205	0.0643777	0.0341763	0.244988	0.130604
Solyc00g013110.1	0	0	0	0	0	0	0	0
Solyc04g077410.2	0	0	0	0	0	0	0.0224085	0
Solyc08g078000.2	17.0385	16.0747	17.5461	15.6728	14.5133	16.5025	15.0714	13.61
Solyc06g084660.1	0	0	0	0	0	0	0	0
Solyc02g083170.2	17.0019	14.9373	15.1416	15.4527	13.4232	15.3364	17.5247	17.7969
Solyc02g071220.2	1.72685	2.68984	1.8442	4.23393	5.37111	5.82581	4.30115	8.66228
Solyc09g056200.2	0	0	0	0	0	0	0	0
Solyc12g018980.1	0	0	0	0	0	0	0	0
Solyc02g085270.1	0	0	0	0	0	0	0	0
Solyc03g097110.2	31.7597	35.7553	30.7563	34.6056	75.7035	95.1443	34.6828	42.3763
Solyc03g114790.2	60.76	54.9091	58.4517	57.2878	16.3784	13.7655	47.8918	46.2618
Solyc03g114500.2	5.67558	4.64876	5.13109	6.11294	11.2696	12.5766	4.89605	7.02515
Solyc06g017930.1	0	0	0	0	0	0	0	0
Solyc08g006060.2	55.1157	55.8738	52.4599	52.075	36.9487	34.4911	49.7734	50.8905
Solyc10g080700.1	51.5328	52.7734	49.4654	49.4735	42.5742	47.6281	36.8973	39.4716
Solyc10g050640.1	0	0	0	0	0	0	0	0
Solyc02g087920.2	0	0	0	0.0315372	0	0	0	0
Solyc06g073230.2	16.2166	14.3726	16.5285	15.9034	8.23303	8.76876	19.9868	14.6605
Solyc03g071490.1	0	0	0	0	0	0	0	0
Solyc08g045680.1	0	0	0	0	0	0	0	0
Solyc04g053010.1	0	0	0	0	0	0	0	0
Novel00325	0.0744963	0	0	0	0.541768	0.530971	0.0396478	0
Solyc12g049250.1	0	0	0	0	0	0	0	0
Solyc12g013990.1	14.5061	15.3638	14.8782	16.5751	19.372	20.0172	20.9531	21.5509
Solyc05g018840.1	0	0	0	0	0	0	0	0
Solyc01g017690.1	0	0	0	0	0	0	0	0
Solyc03g120470.2	8.97867	8.58296	14.1269	17.1028	8.50548	9.30623	13.7389	16.4214
Solyc07g045270.1	0	0	0	0	0	0	0	0
Solyc07g032060.1	0	0	0	0	0	0	0	0
Solyc02g071070.2	0	0	0	0	0	0	0	0
Solyc12g062340.1	3.64792	4.84279	3.70638	3.62271	8.16282	5.1213	3.17694	2.63455
Solyc07g062450.2	4.6455	4.3396	4.30866	4.07102	4.87404	4.67121	4.00096	3.71895
Solyc08g065480.2	16.2158	17.9029	16.9883	19.0738	37.76	46.5237	22.155	26.7594
Solyc05g055780.2	2.741	2.95364	2.83217	2.66665	4.26064	4.32485	5.23384	5.72283
Solyc01g095890.2	14.6206	15.6788	13.8993	13.8062	6.80567	5.4653	14.1398	14.0854
Solyc03g052990.2	0	0	0	0	0	0	0	0
Solyc10g079240.1	1.70529	1.57123	1.87563	1.71502	1.41733	1.90998	1.94481	1.1612
Solyc09g014410.2	71.6763	83.6599	66.9702	69.2227	58.6032	55.0578	97.0181	91.7088
Solyc09g090990.2	275.703	108.091	155.866	119.984	7.30201	10.6365	13.9786	29.5371
Solyc01g079250.2	74.6477	78.6843	81.0853	78.2229	64.442	63.8903	83.8683	86.2317
Solyc08g006040.2	103.922	105.317	112.1	105.012	97.6383	99.6207	88.7795	100.349
Solyc07g018190.2	4.83512	4.73002	4.27879	4.38732	0.56723	0.479571	3.01802	3.08997
Solyc09g072680.1	7.17547	7.01734	6.12399	6.30245	4.43738	5.8272	7.41556	7.19582
Solyc01g109400.2	8.25175	9.68111	7.44472	9.57309	13.3384	14.9743	9.36568	10.7618
Solyc01g097610.2	13.7047	11.6246	12.1008	11.5363	13.2118	13.942	11.8795	11.6582
Solyc03g119750.2	11.0469	12.1458	10.7991	11.1322	4.29714	4.15046	10.8015	13.4701
Solyc12g019570.1	7.98379	6.832	8.51094	8.5843	6.81156	6.75575	7.95488	7.94369
Solyc07g007840.1	16.4278	17.0502	17.9861	16.5809	8.77848	7.86415	15.7897	17.332
Solyc11g070130.1	1933.36	1807.4	1951.81	1931	1020.55	1021.49	1231.15	1191.3
Solyc08g066550.2	0.154671	0	0.115243	0.150189	0	0.146989	0.0329272	0.24575
Solyc08g078050.1	6.3739	10.1335	11.1068	10.6065	37.0369	33.4618	9.41081	9.56718
Solyc06g084270.2	38.418	41.0072	41.378	38.5902	43.4049	37.815	43.2786	45.4912
Solyc01g111740.2	5.56613	5.44858	4.95296	4.81418	0.559363	0.580701	2.68446	2.63523
Solyc01g108570.2	5.13134	4.19548	2.75462	3.30878	0.687737	0.507965	3.44215	2.9421
Solyc08g067900.2	21.7193	22.9947	23.0155	18.8931	24.3813	23.4786	29.7459	29.9899
Solyc12g042250.1	19.2378	15.855	15.6736	19.5204	6.14967	4.95748	11.5929	12.1871
Solyc06g062470.1	0	0	0	0	0	0	0	0
Solyc03g097610.2	0	0.233946	0	0.0333345	0.030727	0	0.0292328	0.155841
Solyc03g116820.2	4.18097	4.39411	4.95598	4.67933	3.37167	2.90258	4.19025	4.5601
Solyc08g075010.2	11.1718	13.5401	11.0029	12.0748	13.2854	12.9212	14.2072	16.4337
Solyc07g055150.2	29.8062	28.3612	28.3731	28.5509	27.2334	28.6575	24.6021	24.4549
Solyc01g065930.1	0.345563	0.210261	0.107281	0.104859	0.386627	0.513123	0.183913	0.392178
Solyc02g094420.2	12.4927	9.57477	10.0316	11.2996	9.07181	10.3811	13.6172	12.1672
Solyc10g080140.1	0.0917901	0	0	0.0557063	0	0.0545193	0	0
Solyc01g014540.1	0	0	0	0	0	0	0	0
Solyc09g008050.2	9.48671	11.2383	10.5064	10.6923	5.74025	6.41664	11.4786	11.931
Solyc06g066610.2	24.1718	24.966	24.6675	24.8026	25.9305	27.2305	31.3257	30.6164
Solyc04g007170.2	3.7429	3.21873	4.3381	4.24017	2.68011	1.89706	2.49666	4.02125
Solyc03g077980.2	1.07626	0.368359	0.960614	0.530698	0.978373	0.799062	1.36039	1.64131
Solyc04g008540.2	34.2657	37.3332	33.4395	35.4555	16.4453	13.4483	36.7708	34.526
Solyc10g017860.1	0	0	0	0	0	0	0	0
Solyc06g064880.2	0.0322272	0.117654	0.0400201	0.2347	0.180285	0.114849	0	0.0365746
Solyc09g018810.1	0	0	0	0	0	0	0	0
Solyc10g061960.1	20.9386	21.9573	22.4845	22.5372	19.3659	19.7142	19.2951	17.2866
Solyc05g007620.1	0	0	0	0	0	0	0	0
Solyc01g090660.2	0	0	0	0	0	0	0	0
Solyc12g015910.1	26.5434	27.1062	25.7492	25.7672	32.1995	27.0465	23.5858	24.7188
Solyc10g017570.2	0.0272211	0	0	0	0	0	0.0289748	0
Solyc00g017930.1	0	0	0	0	0	0	0	0
Solyc10g081670.1	0	0	0	0	0	0	0	0
Solyc09g005270.2	14.1442	12.4047	12.3344	13.2548	12.1137	13.0831	14.2422	14.0008
Solyc10g005310.2	18.4387	16.0742	16.2746	16.2585	6.03632	6.85102	16.7883	16.0464
Solyc02g084710.2	14.3671	16.9592	12.4294	13.4276	40.1325	48.1856	29.566	28.9146
Solyc02g063470.1	0.0325332	0	0.0404	0.039488	0	0	0.0346291	0
Solyc01g100770.2	30.9218	26.4872	19	19.8384	22.6449	21.3716	5.81337	7.79339
Solyc12g056910.1	88.7022	79.2335	78.8899	89.9071	112.072	121.027	89.3663	91.9921
Solyc04g024740.1	0	0	0	0	0	0	0	0
Solyc10g046770.1	8.93956	9.57329	9.32503	7.16141	5.00094	4.99112	9.51548	6.39165
Solyc06g053760.2	2.22368	0.323549	1.981	2.43501	0.243384	0.143562	0.334459	0.411464
Solyc10g049640.1	1.00502	0.738912	0.702023	0.940314	0.421668	0.572064	0.846897	0.92673
Solyc07g023940.1	0	0	0	0	0	0	0	0
Solyc12g014480.1	46.3923	45.2914	47.1065	48.2544	10.2646	10.1254	60.1854	39.1371
Solyc05g008720.1	0	0	0	0	0	0	0	0
Solyc11g011730.1	0	0	0	0	0	0	0	0
Solyc04g080330.2	0	0	0	0	0	0	0	0
Solyc10g083570.1	93.4694	104.684	87.1601	87.5561	245.006	259.35	100.649	113.358
Solyc02g094340.1	0	0	0	0	0	0	0	0
Solyc03g112850.2	561.929	493.265	540.401	577.484	480.014	457.88	351.113	368.482
Solyc11g028070.1	0	0	0	0	0	0	0	0
Solyc10g054120.1	0	0	0	0	0	0	0	0
Solyc05g018150.2	23.1311	24.5999	24.0605	25.3408	38.0412	39.3664	26.2439	31.6672
Novel00196	2.73518	2.22665	2.27219	2.10641	1.58287	2.17357	2.2488	2.07656
Solyc04g007890.2	46.4196	42.4625	38.2504	40.6815	49.0309	49.301	36.4714	50.8509
Solyc03g122180.2	25.116	26.1514	28.1082	27.4274	22.2925	21.1978	30.1672	29.4354
Solyc03g098160.2	9.47792	8.35888	8.10984	7.70196	5.57689	4.99334	7.84282	8.22498
Solyc04g064740.2	0.0713373	0.0578746	0	0	0.133024	0.197732	0.404977	0.350828
Solyc02g064920.1	0	0	0	0	0	0	0	0
Solyc01g066700.2	1.67778	1.20101	0.919182	0.958327	6.01793	5.5102	1.15556	2.18412
Solyc09g074220.1	0	0	0	0	0	0	0	0
Solyc01g087050.2	0	0	0	0	0	0	0	0
Solyc02g087700.2	0	0	0	0	0	0	0	0
Solyc05g013940.2	16.1732	16.4582	15.9726	16.0017	26.6488	31.3929	21.4869	24.2303
Solyc04g007000.1	26.2111	47.1913	57.5002	76.4416	43.6342	40.3367	12.3217	17.8607
Solyc01g010160.2	0.345756	0.841517	0.858727	1.00721	2.86264	2.13579	0.0736063	0
Solyc06g069870.2	0.0154207	0	0	0	0.0862662	0.0732739	0.0164142	0.0175009
Solyc09g011780.2	1.89825	2.18583	1.44478	2.03153	4.13347	3.97648	2.75924	3.35888
Solyc02g069380.2	13.3723	10.9234	15.2911	12.8507	7.90559	8.01092	11.392	11.8588
Solyc11g068800.1	4.24927	5.33783	4.7945	5.01902	9.86629	10.2041	8.68129	11.045
Solyc04g011530.2	19.7588	20.2686	23.7896	24.2518	22.7445	23.0204	21.571	25.7663
Solyc07g015890.1	0	0	0	0	0	0	0	0
Solyc09g042770.2	40.0244	44.6429	38.0977	39.7145	31.0039	29.1994	28.4348	28.0278
Solyc00g093300.1	0	0	0	0	0	0	0	0
Solyc08g076100.2	17.8505	19.0879	17.9845	17.89	25.8395	26.6728	23.2684	24.4267
Solyc08g068160.1	0	0	0.0619729	0.0302869	0	0	0	0.0566373
Solyc03g113050.1	0	0	0	0	0	0	0	0
Solyc10g083720.1	37.3252	42.0335	42.5789	42.5157	90.732	85.5788	40.4345	48.2381
Solyc09g082480.1	0	0	0	0.186242	0	0	0.0816627	0
Solyc01g097330.2	6.82587	7.26279	8.54299	9.45626	7.51705	7.02598	7.1515	7.72637
Solyc04g064490.2	13.0286	13.0537	13.0965	13.44	11.5302	12.5102	11.2898	10.7055
Solyc10g009280.2	17.5306	18.5418	20.0113	20.9689	9.47423	8.47798	19.2328	20.5383
Solyc09g011070.1	1.29637	1.61426	1.77831	1.51861	0.25298	0.21488	1.63661	1.79628
Solyc06g060510.1	1.451	1.57791	1.72519	1.83613	0.863525	0.660126	1.0187	0.840886
Solyc12g038840.1	0	0	0	0	0	0	0	0
Solyc02g084060.1	0	0.856887	1.04929	0	0	0	0.449704	0
Solyc07g064350.1	17.2227	18.5738	16.8706	16.9938	33.6145	37.9983	28.621	30.007
Solyc12g077440.1	1.36165	0.994216	1.26819	1.15692	0.380866	0.566134	0.65222	2.0862
Solyc05g014080.1	0	0	0	0	0	0	0	0
Solyc10g006690.2	0.303857	0.215699	0.0314444	0.0922036	0.368296	0.571513	0.161716	0.258635
Solyc02g081110.1	0	0	0	0	0	0	0	0
Solyc12g036820.1	1.49534	2.50211	2.32117	1.13438	0.41826	0.666127	0.59688	1.69706
Solyc04g072780.2	126.549	121.545	111.597	108.703	45.951	34.5812	87.1368	88.9426
Solyc05g054630.2	12.5159	13.6367	12.1531	12.494	12.0576	11.672	11.5128	12.2927
Solyc01g108300.2	37.9472	41.2962	39.2538	38.8456	23.6196	20.8241	47.4565	47.0451
Solyc08g074250.1	0	0	0	0	0	0	0	0
Novel00221	1.12685	0.476971	1.09513	0.356804	0.465933	0.931202	0.495425	0.500424
Solyc08g015900.1	0	0	0	0	0	0	0	0
Solyc10g006470.2	200.094	192.426	191.03	192.94	321.749	371.42	157.931	156.562
Solyc07g041680.1	1.12308	1.26157	1.39465	1.25831	0.773254	0.820997	1.10348	0.784356
Solyc08g069150.1	0	0	0	0	0	0	0	0
Solyc06g006000.2	117.534	102.632	80.7302	88.7541	5.18643	3.24182	16.9116	23.2922
Solyc11g065810.1	6.97605	7.59569	6.73783	7.57606	9.35691	9.54694	10.1612	8.00969
Solyc01g105480.2	5.29922	4.51412	6.25159	5.20998	3.49808	3.58816	5.52781	5.23224
Solyc07g063550.2	131.86	127.005	129.48	126.757	55.2842	66.8086	138.582	111.931
Solyc05g024320.1	0	0	0	0	0	0	0	0
Solyc08g023340.2	0.169459	0	0	0.205685	0.189596	0	0	0
Solyc04g014310.1	0	0	0	0	0	0	0	0
Solyc01g056900.1	0	0	0	0	0	0	0	0
Solyc05g052570.2	26.7681	50.6477	24.0352	68.3589	147.735	74.7767	129.563	235.538
Solyc01g008470.2	6.36022	6.43632	6.73424	6.41969	9.66281	11.9826	7.7439	8.76313
Solyc03g019650.2	194.728	189.541	138.396	126.062	19.744	18.899	122.948	133.044
Solyc08g029400.1	0	0	0	0	0	0	0	0
Solyc09g009800.2	6.69131	7.46696	6.58185	6.7474	6.13515	5.96952	8.28171	8.3466
Solyc12g062660.1	0	0	0	0	0	0	0	0
Solyc02g032580.1	0	0	0	0	0	0	0	0
Solyc05g012780.2	0.350029	0.473287	0.386373	0.377651	0.130541	0.254103	0.351881	0.419316
Solyc10g008930.1	0	0	0	0	0	0	0	0
Solyc03g006570.2	7.38613	8.10555	7.2158	6.98175	8.78853	10.1059	8.32995	9.55504
Solyc08g081230.1	3.92165	5.17678	4.42973	5.8895	11.9731	13.6336	6.88642	7.92068
Solyc04g076450.1	6.1683	5.38916	4.8821	5.12841	4.47446	2.71087	3.75182	3.89765
Solyc01g011010.2	4.85065	4.31702	4.31541	5.18461	10.4491	13.5024	5.70259	7.64126
Solyc06g010170.2	5.37508	4.98517	5.54075	5.47901	5.72188	6.13716	6.83231	7.34388
Solyc02g063370.2	0.124528	0	0	0	0	0.345167	0.0883672	0.0471089
Solyc07g026620.2	36.5646	44.7542	39.747	37.6919	19.0912	18.2555	37.1153	33.1977
Solyc01g056210.1	0	0	0	0	0	0	0	0
Solyc09g059690.1	0	0	0	0	0	0	0	0
Solyc01g110930.1	0	0	0	0	0	0	0	0
Solyc00g010420.1	0	0	0	0	0	0	0	0
Solyc07g022790.2	16.3278	15.6696	15.6879	15.468	16.8077	15.2698	21.972	23.1505
Solyc12g100170.1	0.0648611	0.118396	0.201363	0.196817	0.544266	1.30984	0.0345199	0.368053
Solyc10g085510.1	0	0	0	0	0	0	0	0
Solyc09g060170.1	0	0	0	0.0361687	0	0.035398	0	0
Solyc11g022560.1	0	0	0	0	0.0385978	0.040981	0	0
Solyc00g065510.1	0	0	0	0	0	0	0	0
Solyc07g005620.2	4.36294	5.30935	4.17244	5.05216	12.1755	13.6421	5.60485	7.28494
Solyc07g017620.1	0	0	0	0	0	0	0	0
Solyc04g015370.2	82.5887	79.0637	81.0935	79.756	86.948	88.1481	107.882	93.3104
Solyc00g281110.1	0.0835812	0	0	0	0	0.0992872	0	0.094856
Solyc09g084440.2	32.9574	26.9198	33.1237	34.6329	2.65434	3.42758	4.91403	6.47644
Solyc02g090210.2	0.0197829	0	0	0	0	0.0235003	0	0
Solyc02g083720.2	0.0817643	0.0398003	0.203071	0.119092	0.0548883	0	0.0522191	0.092794
Solyc10g086730.1	77.4798	62.7358	74.1698	79.9214	8.30399	6.8806	41.9296	32.6969
Solyc02g065670.1	0	0	0	0	0.0361703	0	0	0
Solyc06g061200.1	41.6969	46.3796	30.8662	29.7589	5.90242	4.78048	8.63906	8.59695
Solyc03g019750.2	0.0498247	0	0	0.030238	0	0	0	0
Solyc00g007310.1	0.632646	0.57741	0.392813	0.191973	0	0	0.168351	0.179497
Solyc05g012760.1	0	0	0	0	0	0	0	0
Solyc12g019330.1	0	0	0	0	0	0	0	0
Solyc01g067590.2	14.9932	14.8982	15.8577	16.0533	18.2738	19.402	17.4458	17.5009
Solyc02g094550.2	31.1944	31.0892	30.6124	31.9974	29.373	27.7357	33.2041	35.1251
Solyc07g043460.2	0.459558	0.476395	0.422729	0.413186	0.0380866	0.0404382	0.289876	0.231801
Solyc01g067740.2	874.152	935.544	898.857	908.667	1947.85	2049.7	788.518	841.062
Solyc09g056140.1	0.322525	0.245305	0.250322	0.146803	0.360852	0.287349	0.214565	0.411787
Solyc04g005430.2	8.70266	9.79086	9.62477	9.30983	11.5972	13.476	8.60676	9.37442
Solyc05g024350.1	0	0	0	0	0.149379	0	0	0
Solyc03g044020.2	0.968563	0.928082	0.984946	0.916427	0.264515	0.108715	0.754956	1.05594
Solyc11g010840.1	21.7833	23.1466	21.9774	21.8064	22.6671	23.092	20.0499	21.8714
Solyc01g059980.2	11.4258	15.985	3.49103	10.4562	2.20724	0.683526	0.279987	1.66054
Novel00225	1.03588	1.19561	1.23332	1.15363	0.908065	0.710412	1.39816	1.2241
Solyc01g094760.2	2.33601	1.72794	2.33208	2.11265	0.973697	1.14264	0.893843	1.10897
Solyc02g014280.1	0	0	0	0	0	0	0	0
Solyc11g018700.1	0	0	0	0	0	0	0	0
Solyc07g008030.1	1.84169	2.4419	2.15049	2.86932	0.492071	0.424493	1.14109	1.24784
Solyc01g111670.2	9.15833	9.1186	6.96759	8.47991	13.3247	13.8034	10.9428	11.6262
Solyc08g062450.1	19.9144	29.6634	14.3723	11.2225	135.422	139.866	37.0266	38.7442
Solyc10g062150.1	0	0	0	0	0	0	0	0
Solyc05g014930.1	0	0	0	0	0	0	0	0
Solyc01g010760.2	55.7861	60.3209	48.686	44.6221	89.4408	90.9183	44.5153	48.1346
Solyc02g036190.1	0	0	0	0	0	0	0	0
Solyc06g063250.2	18.3015	18.54	17.897	18.1982	17.4609	18.6732	19.6009	20.6604
Solyc02g083580.2	8.5346	6.7722	7.28818	8.06023	11.6155	14.3881	6.62044	6.97915
Solyc02g068510.1	0	0	0	0	0	0	0	0
Solyc10g017680.1	0	0	0	0	0	0	0	0
Solyc03g025630.2	46.9119	53.8841	50.91	50.0097	42.8079	36.9213	45.2028	42.4136
Novel00757	1.36913	1.57843	1.25278	1.48689	2.33805	2.39681	2.07095	0.981361
Solyc11g069950.1	29.7056	33.1573	28.3361	26.7016	36.5978	34.4849	30.3185	32.6684
Solyc02g068210.1	0.197702	0	0	0	0	0	0	0
Solyc04g024690.1	0	0	0	0	0	0	0	0
Solyc03g063310.1	0	0	0	0	0	0	0	0
Solyc02g089340.2	4.40407	4.90093	4.85597	3.84754	7.1949	6.60515	10.15	10.3944
Solyc03g058500.1	5.47403	5.19919	5.63712	6.64424	6.2739	5.86826	5.25823	5.15179
Solyc01g098360.1	0	0	0	0	0	0	0	0
Solyc06g074420.1	0	0	0.131342	0.38513	2.01169	3.81949	0.0450321	0.456129
Solyc03g121640.2	18.2078	21.2071	20.0054	19.2749	26.1968	25.9406	36.4633	37.939
Solyc07g054230.2	0	0	0	0	0	0	0	0
Solyc02g081210.2	0.692798	0.901225	1.03832	0.985885	0.748397	0.879741	0.406859	0.569357
Solyc04g007840.2	16.7651	18.0537	16.5374	18.0838	19.8191	20.1409	18.5186	20.3908
Solyc01g104060.2	29.025	30.2095	33.7879	32.9563	36.3906	34.232	22.4361	20.6576
Solyc07g041340.1	130.188	113.164	109.675	129.206	12.1295	7.21637	60.1854	60.0335
Novel00227	21.6854	18.6059	17.9528	17.9197	17.2532	20.296	17.0204	19.44
Solyc04g081760.2	22.5967	20.7758	12.6515	13.5452	1.52189	1.81371	7.41668	8.41179
Solyc02g090260.1	27.9767	26.3891	24.3395	23.1518	10.995	8.52924	21.8663	22.1617
Novel00521	8.6939	8.15648	8.56456	7.45745	2.93441	2.50978	9.69343	8.59889
Solyc08g041790.1	0	0	0	0	0	0	0	0
Solyc10g081540.1	8.85894	10.8308	8.34038	9.07734	14.5679	14.831	13.355	15.6187
Solyc11g068670.1	37.3191	37.4652	37.6214	38.7377	49.1437	49.4545	44.604	45.616
Solyc09g031760.1	0.169925	0.103393	0.105508	0.103126	0	0	0	0.0964239
Solyc03g095750.1	0	0.29787	0.227972	0.445651	0	0	0.260543	0.486137
Solyc07g063280.1	0.994886	0.403566	1.44137	1.40883	4.54521	6.10616	1.05898	2.25819
Solyc06g005480.2	2.58346	3.39426	2.69713	2.66399	7.05988	8.82655	3.82065	3.68441
Solyc06g048790.1	0	0.0494488	0	0.049321	0	0	0	0.0230579
Solyc04g076100.2	1.35512	0.641306	1.49582	1.36052	0.35564	0.228546	0.560941	0.408213
Solyc09g015230.1	0	0	0	0	0	0	0	0
Solyc12g095760.1	40.8724	45.6696	46.4177	45.4304	30.356	25.472	52.058	55.8822
Solyc06g007270.1	4.93464	4.6706	3.91503	5.15766	3.37397	2.6053	5.83616	7.15594
Solyc09g072910.1	0	0	0	0	0	0	0	0
Solyc07g064240.2	1.17787	0.792125	1.57816	1.46729	0.277439	0.257748	2.21056	2.70869
Solyc03g116480.1	17.5799	20.0372	18.6134	17.9565	32.5427	22.472	18.8015	15.0505
Solyc07g049250.1	0	0	0	0	0	0	0.0369689	0
Solyc12g042260.1	0	0	0	0	0	0	0	0
Solyc01g098600.2	3.44311	3.26879	5.00346	4.11989	2.67746	3.33591	3.61295	3.57501
Solyc03g097470.2	14.2002	16.2708	14.86	14.0404	81.5802	73.5203	16.4227	18.7956
Solyc06g084070.2	0.0907102	0.441549	2.7598	4.12882	0	0.107756	0.289663	0.15442
Solyc01g008350.2	0.178688	0.347918	0.221896	0.130132	0.119953	0	0.0380399	0.202792
Solyc01g007150.2	27.3709	30.1284	28.2891	28.0301	35.4546	33.8925	30.8954	33.731
Solyc03g120740.1	12.8044	12.4356	10.5495	8.96638	24.1752	24.5709	11.4015	9.08232
Solyc05g051760.2	0.0243614	0	0.0302522	0	0	0	0.0518616	0
Solyc09g009980.1	0	0	0	0.167493	0.231587	0.655695	0	0.078304
Solyc08g075250.1	0	0	0	0	0	0	0	0
Solyc04g010270.1	0	0	0	0	0	0	0	0
Solyc03g078440.2	0.276812	0.336858	0.372394	0.587979	0.0258089	0.0548047	0.19643	0.209435
Solyc11g050710.1	0	0	0	0	0	0	0	0
Solyc09g018040.1	18.5049	15.2212	17.341	18.6133	6.23033	5.08847	12.7666	13.4174
Solyc05g032780.1	0	0	0	0	0	0	0	0
Solyc04g074500.2	19.9006	21.0122	19.541	18.6353	24.1041	24.7901	19.9606	20.95
Solyc10g074870.1	32.3672	32.8015	32.7957	38.7574	68.4439	67.6209	33.0604	39.7842
Solyc06g062460.2	0.0375429	0	0.0466211	0.182275	0	0.0222988	0	0.0426073
Solyc02g079790.2	0.298603	0.571021	0.476754	0.776652	0.238634	0	0.317841	0.290472
Solyc02g077170.1	0.0229989	0	0.0571204	0	0	0	0.0244806	0
Solyc01g056770.1	6.55568	6.16462	6.66074	7.0529	4.66754	3.71679	4.12338	3.55092
Solyc03g116510.1	22.2015	25.5535	29.6072	59.3379	98.7472	139.013	68.8	93.2142
Solyc03g025750.2	0	0	0.0640456	0	0	0	0	0
Solyc10g048180.1	0	0	0	0	0	0	0	0
Solyc12g089330.1	0	0	0	0	0	0	0	0
Solyc01g014020.1	0	0	0	0	0	0	0	0
Novel00712	4.82591	4.15143	4.85629	6.05956	2.76176	2.80049	3.74929	7.58584
Solyc10g080720.1	18.9774	17.8023	17.0739	17.1461	9.25234	8.71882	20.2803	18.7989
Solyc04g079660.2	0.0949455	0.0770275	0.137555	0.192071	1.45179	1.40984	0.117906	0.0359178
Solyc08g005900.2	13.7969	15.5416	15.5562	15.4125	23.0043	28.1957	22.1195	23.1683
Solyc09g074060.2	132.781	130.262	121.122	120.416	82.8054	76.7606	93.2702	87.6584
Solyc09g057960.1	6.8275	4.15427	3.11851	3.33387	2.06336	3.96201	0.334131	0.667975
Solyc07g005310.1	11.1744	14.3237	12.5814	8.86134	5.33433	5.13272	13.0045	10.4837
Solyc10g079010.1	22.1747	24.722	23.1728	22.8287	17.936	17.8952	20.8742	20.9825
Solyc03g051650.1	0	0	0	0	0	0	0	0
Solyc11g005760.1	0.739474	0.855985	1.16466	0.875664	0.282509	0.257102	0.844708	0.491254
Solyc03g118980.2	5.54888	6.39922	6.49004	5.71701	4.65621	5.32692	8.51616	8.78708
Solyc02g070430.2	0.698207	0.410182	0.0597959	0.467568	0.0269371	0.0286003	0	0.0273239
Solyc09g089880.2	27.2035	28.2148	26.6679	30.152	23.2676	22.9626	18.8417	23.2627
Solyc03g113060.2	23.6989	21.4042	19.8373	17.4186	1.44915	1.07034	8.70163	10.1086
Solyc01g013850.1	0	0	0	0	0	0	0	0
Solyc10g076170.1	0	0	0	0	0	0	0	0
Solyc02g081710.1	0	0	0.150193	0.0734013	0	0	0	0.0686311
Solyc02g093520.2	58.9591	70.7301	62.5402	56.2725	103.662	101.653	97.5188	93.1237
Solyc01g049640.1	0	0	0	0	0	0	0	0
Solyc02g090380.2	17.1033	16.4973	15.8265	15.4951	7.24313	6.23095	16.9998	16.0279
Solyc02g079770.2	38.1729	36.995	32.3096	34.8253	35.8633	33.2974	32.8871	41.2578
Solyc01g094830.2	6.93472	7.15868	6.66613	6.89782	2.6636	2.3263	3.49865	3.64312
Solyc11g072430.1	11.4826	14.2257	12.0972	9.96245	11.7341	9.65168	11.8694	13.0316
Solyc02g094360.2	23.4308	22.9813	22.1366	22.2605	22.7663	20.9354	25.2386	27.4396
Solyc12g098810.1	17.3737	18.6327	15.1334	12.7816	13.9844	11.804	11.3752	9.0785
Solyc11g017440.1	0.593105	0.481175	0.245508	0.359949	0.552988	0.352279	0.420877	0.785299
Solyc12g038570.1	8.05768	8.67849	8.85598	7.64431	2.79782	2.53048	7.19662	7.88331
Solyc03g053130.2	0	0	0	0	0	0	0	0
Solyc06g074360.2	0	0	0	0	0	0.0417753	0	0.0399109
Solyc04g078700.2	16.0847	16.4871	15.2678	16.1003	4.00656	3.13727	14.9451	13.0559
Novel00080	0	0	0	0	0	0	0	0
Solyc07g055600.1	0	0	0	0	0	0	0	0
Solyc03g044990.1	0	0	0	0	0	0	0	0
Solyc00g142170.2	0.206396	0.0717622	0.21969	0.143154	0.230923	0.490361	0.0627694	0.0334626
Solyc02g088170.1	2.4559	2.38627	2.55328	2.77294	2.68384	2.23893	3.16126	3.15449
Solyc03g083370.2	0	0.0531986	0	0	0.0978213	0.0519305	0.0232661	0.0248064
Solyc06g036520.1	399.324	438.763	401.048	415.346	431.002	444.703	439.119	437.357
Solyc01g007210.2	0	0	0	0	0	0	0	0
Solyc07g049290.2	99.2762	109.586	100.544	92.3557	18.5123	16.0411	71.838	61.3321
Solyc01g103590.2	1.9531	1.98655	0.760193	1.37992	25.2439	39.0956	1.02395	2.84514
Solyc07g040800.1	0	0	0	0	0	0	0.108345	0
Solyc01g016540.1	0	0	0	0	0	0	0	0
Solyc01g006530.1	0	0.0155218	0	0.0154817	0.0142707	0	0	0
Solyc07g005020.2	3.94399	3.44313	2.76825	2.46789	5.42675	5.12161	1.02996	1.44567
Solyc08g079350.1	0	0	0	0	0	0	0	0
Solyc02g086930.2	80.7849	106.749	106.062	122.494	78.9329	99.5651	132.843	159.19
Solyc09g075110.1	0	0	0	0	0	0	0	0
Solyc03g123940.1	0.223489	1.08787	0.693827	0.542531	0.250047	0.796456	0.475774	1.14137
Solyc07g019550.1	0	0	0	0	0	0	0	0
Solyc04g078260.1	0	0	0	0	0	0	0	0
Solyc04g050920.2	25.6084	23.4391	23.2266	24.1272	3.96268	3.09641	22.641	21.1592
Solyc09g065400.1	15.391	14.3184	13.7995	13.3077	10.2389	9.88281	13.125	14.7696
Solyc08g076500.2	0	0	0	0	0	0	0	0
Solyc05g052040.1	19.4655	29.4306	18.3474	49.0264	91.1687	82.4832	84.6124	125.503
Solyc10g006680.1	0.387943	0.236048	1.44525	0.470876	1.30213	0.921685	0.206468	0.660413
Solyc01g097760.2	161.384	157.326	164.251	165.065	231.861	238.043	177.612	217.41
Solyc09g083370.2	6.81961	5.08192	7.23166	8.18447	5.14382	6.55369	5.66851	5.8264
Solyc04g072630.2	7.07036	8.39795	7.03725	7.12509	7.47739	8.06554	5.7075	6.74444
Solyc03g112220.1	21.5148	24.5052	15.1354	23.5414	17.6683	11.4569	17.4859	49.6762
Solyc06g064920.1	0	0	0	0	0	0	0	0
Solyc05g012970.2	0	0	0	0	0	0	0	0
Solyc02g088570.1	31.109	31.7647	32.1296	32.2856	31.7699	32.1879	28.3943	33.5272
Solyc09g010000.2	27.2016	22.1174	18.6826	29.394	23.8097	42.3444	6.19891	9.55598
Solyc01g006500.2	13.0583	13.1972	12.8434	13.2534	7.09693	7.35833	12.7314	11.4843
Solyc12g005510.1	0	0	0	0	0	0	0	0
Solyc01g106800.2	33.9908	33.1926	31.1069	33.1068	44.9354	37.927	18.3215	21.8967
Solyc12g035620.1	0	0	0	0	0	0	0	0
Solyc05g015500.2	101.172	106.138	115.595	114.564	93.3872	93.7894	144.7	134.246
Solyc04g078170.1	0	0	0	0	0	0	0	0
Solyc08g029090.2	16.2143	17.2131	18.6279	17.5274	3.44716	2.8097	23.0726	16.2294
Solyc06g062380.2	0.0525408	0.0959071	0.0326229	0.0637728	0.0293922	0	0	0
Solyc06g033860.1	0.299432	0.39475	0.402824	0.151435	0.614193	0.652114	0.371843	0.594692
Solyc04g071180.2	21.1451	18.6237	22.2687	24.3183	22.4815	24.3553	15.979	20.7492
Novel00280	2.47885	3.22702	2.2908	3.00877	5.54683	4.8621	3.43625	3.59832
Solyc02g014720.2	100.356	98.5075	97.0792	97.4897	84.6512	87.6707	107.217	105.849
Solyc02g079580.2	1.40394	1.24003	1.40599	1.40174	0.582708	0.564887	1.39798	2.15871
Solyc01g049610.1	0	0	0	0	0	0	0	0
Solyc11g072460.1	10.892	11.4176	10.4409	9.9501	8.44489	6.49205	10.1902	10.1492
Solyc05g054840.2	5.39471	6.27592	5.77227	6.46561	5.39045	3.54681	5.92284	5.39083
Solyc01g101120.2	3.6688	3.19926	8.23482	9.19197	2.41457	2.05092	6.41115	6.99147
Solyc03g033890.1	0	0	0	0	0	0	0	0
Solyc10g080370.1	80.0632	82.2663	48.7445	93.0194	318.749	554.551	170.774	306.355
Solyc06g007210.2	141.071	129.739	148.469	138.531	158.581	191.892	79.9433	117.213
Solyc02g082770.2	0.869227	0.705188	0.559697	0.547062	0.468251	0.764864	0.342677	0.730728
Solyc09g090470.2	0.971385	0.434595	0.425744	0.658878	0.207774	0.220602	0.39534	0.567423
Solyc03g005560.1	0	0	0	0	0	0	0	0
Solyc10g081440.1	52.3237	48.1589	47.405	48.2133	95.2741	93.8029	43.3006	47.6728
Solyc01g088010.1	1.04547	1.06022	0.86552	0.687359	0.0487379	0.206989	0.185471	0.395501
Solyc12g056970.1	0	0	0	0	0.777173	0.990188	0.147876	0
Solyc10g018300.1	114.79	119.508	136.318	136.42	7.19272	4.32863	53.3425	40.3481
Solyc08g061970.2	0	0	0.0604566	0.0295459	0	0	0	0.0276258
Solyc09g059360.1	0	0	0	0	0	0	0	0
Solyc12g088700.1	0.725072	0.724793	0.996874	0.974369	0.0289727	0	0.0826912	0.293886
Solyc11g068820.1	151.923	155.929	169.725	169.27	119.411	112.507	139.402	124.958
Solyc03g051610.1	0	0	0	0	0	0	0	0
Solyc10g085840.1	0	0	0	0	0	0	0	0
Solyc07g039470.1	0	0	0	0	0	0	0	0
Solyc02g070360.2	88.2588	75.7805	86.8441	85.633	130.898	127.179	92.7201	110.707
Solyc12g036880.1	0	0	0	0	0	0	0	0
Solyc09g082300.2	0	0	0	0	0	0	0	0
Solyc06g049020.1	10.4207	8.98485	9.16861	16.6754	28.3371	22.6483	43.2738	42.0023
Solyc03g051820.1	0	0	0	0	0	0	0	0
Solyc09g010030.1	31.4214	28.3572	31.556	31.8035	21.1758	25.1762	26.2627	24.6509
Solyc12g036060.1	0	0	0	0	0	0	0	0
Solyc04g009740.2	32.6058	26.6133	26.0537	27.275	11.5379	10.1706	33.2652	26.6511
Solyc06g075980.2	7.12967	7.9107	7.05091	6.461	5.54053	5.40357	5.76901	6.04112
Solyc09g011950.1	0.0122241	0.074379	0.0303601	0.0296747	0	0	0.0520466	0.0138731
Solyc11g011950.1	0	0	0	0	0	0	0	0
Solyc05g013830.1	0	0	0	0	0	0	0	0
Solyc06g031680.2	64.8909	64.2421	64.0883	63.7345	42.2515	42.3197	58.0488	58.5068
Solyc10g008680.1	0	0	0	0	0	0	0	0
Solyc01g095550.2	0.013288	0.0646819	0.198014	0.209673	0.104069	0.03157	0.127297	0.256369
Solyc02g089140.2	3.44983	11.419	5.39788	6.95095	0.617565	2.70474	0	0.078304
Solyc11g069900.1	0	0	0	0	0	0	0.188669	0
Solyc09g055420.1	0	0	0	0	0	0	0	0
Solyc07g006250.2	3.51701	1.89304	3.1916	2.87327	2.34583	3.13343	3.81558	4.14496
Solyc02g081810.2	27.6871	33.3789	30.3937	30.8562	67.136	77.7024	45.1753	58.011
Solyc12g040320.1	0	0	0	0	0	0	0	0
Solyc02g094610.1	23.8241	24.4233	22.4393	23.04	15.2708	13.3794	20.5785	20.0295
Solyc11g065190.1	5.93105	1.44352	4.76987	8.70733	0.505589	0.0671007	0.601253	0.384636
Solyc08g013920.2	0	0	0	0	0	0	0	0
Solyc10g044950.1	0	0	0	0	0	0	0	0
Novel00683	21.4622	19.4012	21.8357	20.46	12.4757	12.2492	21.1777	26.1139
Solyc06g082230.2	0.0450076	0.0410781	0.0419182	0.0273146	0.050356	0	0.0479072	0
Solyc01g007690.2	0.305059	1.67055	3.52308	3.07327	2.79874	4.02246	3.70172	1.86954
Solyc04g074900.2	1.1451	0.557401	0.758401	0.37064	0.341648	0.544113	0.487551	0.259915
Solyc00g027980.1	0	0	0	0	0	0	0	0
Solyc06g071180.2	27.3159	29.5999	27.7403	26.5387	21.3801	19.4271	26.206	28.5462
Solyc02g087490.1	0	0	0.0391608	0	0	0	0	0
Solyc12g010460.1	0	0	0	0	0	0	0	0
Solyc06g007590.2	11.0753	13.936	13.6755	13.1764	10.3554	10.1003	10.8537	11.0738
Solyc10g018150.1	0.0195819	0.0476592	0.024317	0.023768	0.153362	0.139569	0	0
Solyc00g128870.2	29.283	26.8511	50.3187	54.9572	25.9257	29.7188	34.6619	39.0513
Solyc09g066270.2	0	0	0	0	0	0	0	0
Solyc01g108740.2	0	0.110604	0.0752441	0	0.169482	0.143957	0.0644959	0.034383
Solyc06g064750.1	0.551702	0.524002	0.735239	0.751306	0.0602207	0.143862	0.486984	0.381783
Solyc03g098370.1	0	0	0	0	0	0	0	0
Solyc08g044390.1	0	0	0	0	0	0	0	0
Solyc01g100040.2	2.84221	3.48733	2.97526	2.87959	2.39154	2.70662	3.40035	4.47853
Solyc10g017530.2	44.6464	47.2352	43.7737	43.6809	44.6069	43.4177	50.1026	56.2502
Solyc00g011550.1	0	0	0	0	0	0	0	0
Solyc05g054180.2	20.7076	21.8231	21.0299	20.2882	21.1241	22.6494	20.475	24.2498
Solyc04g024820.1	0	0	0	0	0	0	0	0
Solyc01g088070.2	2.9881	1.75321	1.98785	2.72016	2.44769	1.64803	2.27186	2.2406
Solyc12g099520.1	0	0	0	0	0	0	0	0
Solyc07g008000.2	20.7652	22.3036	21.5592	22.3451	22.3949	20.5426	20.0884	20.5839
Solyc12g035420.1	0	0	0	0	0	0	0	0
Solyc07g032190.1	0	0	0	0	0	0	0	0
Solyc05g006110.2	8.8221	7.94274	8.7732	9.35866	8.18525	8.90364	7.1001	6.87828
Solyc11g022450.1	35.9817	42.8246	33.3891	29.9957	62.3771	61.5313	31.1449	29.8413
Solyc07g053430.2	17.5505	16.4365	17.3753	19.3063	5.12771	6.72532	22.9856	18.2352
Solyc12g038980.1	94.106	92.2252	99.1852	101.585	145.325	150.619	102.413	137.24
Solyc08g066300.1	0	0	0	0	0	0	0	0
Solyc08g065670.2	0	0.0319147	0	0	0	0	0	0
Solyc01g094140.2	0.441077	0.660623	0.2528	0.308867	0.132863	0.100762	0.216689	0.154024
Solyc01g060370.1	0	0	0	0	0	0	0	0
Solyc05g041720.1	0	0	0	0	0	0	0	0
Solyc01g099940.2	1.65054	1.95119	1.89349	1.8889	0.791433	1.00836	1.67321	1.55207
Solyc08g028970.2	8.62746	20.0059	7.42364	10.2244	15.8851	11.217	12.7264	8.78902
Solyc06g019130.1	0	0	0	0	0	0	0	0
Solyc01g090050.2	2.57012	3.03565	1.97128	2.56904	1.35319	1.16735	1.77016	2.40209
Solyc06g024310.1	0	0	0	0	0	0	0	0
Solyc04g039900.1	0.112972	0	0	0	0.0842649	0	0	0
Solyc06g035840.1	1.26746	1.37102	1.39906	0.854672	0.472691	0.167292	0.899409	0.958956
Solyc10g006280.1	0	0	0	0	0	0	0	0
Solyc00g090860.1	0	0	0	0	0	0	0	0
Solyc10g012440.1	0	0	0	0	0	0	0	0
Solyc05g055510.2	2.58783	3.33719	4.67649	4.71156	3.3707	2.59235	1.23338	3.39718
Novel00215	9.73742	15.0311	14.0211	16.3259	5.04456	6.16617	26.4966	23.2199
Solyc00g019980.2	0.177454	0.388705	0.308509	0.258467	0.436791	0.758879	0	0.161113
Solyc08g013910.2	0.0641195	0.0390142	0	0	0	0	0	0
Solyc07g052480.2	53.5146	50.9889	44.6853	56.4566	20.4488	15.941	37.1035	34.3089
Solyc01g089880.2	8.90056	10.8313	4.3183	5.02478	4.35384	6.29467	5.46406	5.40297
Solyc02g085380.2	0	0.0659028	0.0336253	0.0328662	0.0302954	0.0321659	0.0576443	0
Solyc05g051210.2	0.0438089	0.053312	0	0.0265871	0	0	0.116578	0.0994372
Solyc11g013600.1	0	0	0	0	0	0	0	0
Solyc02g005340.2	0	0	0	0	0	0.0173224	0	0
Solyc08g016750.2	13.2816	15.7445	14.5729	14.3482	31.3922	32.5957	18.8558	21.1376
Solyc09g059780.1	0	0	0	0	0	0	0	0
Solyc06g074240.1	0.803485	0.752137	0.844272	0.900232	2.09759	2.49631	1.38156	2.82914
Solyc11g012800.1	19.788	19.4713	20.1575	21.3912	7.17804	4.49928	15.6326	15.7026
Solyc03g111800.2	6.76523	4.09908	3.68873	3.26044	3.62556	4.84553	5.47645	6.29066
Solyc04g082330.2	10.2185	10.5819	10.5817	10.5122	16.3753	17.9525	17.3732	20.0407
Solyc01g011000.2	212.539	223.171	225.97	224.238	266.772	286.339	239.168	274.559
Solyc12g062860.1	327.515	337.216	317.71	303.377	354.41	356.933	349.859	317.271
Solyc04g054480.2	38.1051	32.0347	25.9572	28.0128	9.30436	7.2219	27.8394	28.8115
Solyc01g097810.2	47.1532	47.2232	47.7804	48.0494	66.8198	62.3643	37.8329	37.5531
Solyc05g024290.2	34.9422	38.7362	39.1187	39.3989	35.9479	38.1674	37.1264	40.6186
Solyc08g005120.2	0.510379	0.665455	0.543252	0.752233	9.58513	10.8265	2.83271	3.18575
Solyc09g090670.2	0.688714	0.733347	0.267266	0.757575	2.02271	2.0709	0.916355	0.757193
Solyc01g096010.2	9.2558	10.589	8.82385	9.22613	17.366	17.6001	9.53919	11.4576
Solyc05g053140.2	19.6158	20.6802	19.5114	20.2496	21.4688	21.3408	25.5102	26.1632
Solyc01g088270.2	0	0	0	0	0	0	0	0
Novel00012	10.0738	10.841	10.5025	11.3832	19.1773	19.4013	10.4027	12.6911
Solyc10g006820.2	9.2948	10.8242	9.10727	9.33962	5.08119	4.45383	10.62	11.5812
Solyc01g006060.2	0	0	0	0	0	0	0	0
Solyc02g069360.1	0	0	0	0	0	0	0	0
Solyc11g011940.1	1.6466	1.88181	1.56469	1.35557	1.00924	1.03754	0.67059	1.08873
Solyc06g069030.2	47.9246	48.3208	48.6713	49.5738	27.6717	22.573	42.4957	37.2413
Solyc01g007370.2	1.91977	2.18384	1.8139	1.57033	1.02726	0.991528	1.02172	1.08937
Solyc04g007220.2	51.0419	57.0623	57.5759	56.4181	49.6174	46.7078	68.0217	78.2317
Solyc02g090560.2	0.0758841	0.0791529	0.0269239	0.0263161	0.181932	0.193165	0.0807729	0.123029
Solyc01g059870.2	10.2557	10.3366	8.77113	9.45654	8.3467	6.90689	7.54464	7.19937
Solyc05g005450.1	0	0	0.0746574	0	0	0	0	0.0341149
Solyc12g027640.1	0	0	0	0	0	0	0	0
Solyc09g066390.1	0	0	0	0	0	0	0	0
Solyc03g112320.2	0.580887	0.53017	0.450845	0.616934	0.203099	0.194075	0.61831	0.535638
Solyc07g053360.2	2.63395	4.84206	2.66772	2.086	7.35692	9.12041	3.57911	3.28606
Solyc09g010300.2	29.649	27.6691	28.2601	25.6106	16.6653	12.0042	29.8597	25.85
Solyc07g063150.2	10.551	10.3345	8.92338	9.20248	10.4981	11.0052	10.2615	10.896
Solyc11g062040.1	0	0	0	0	0	0	0	0
Solyc01g090140.1	0.0913822	0.0556024	0.0567396	0.0554587	0	0	0.0486347	0
Solyc07g020880.1	0	0	0	0	0	0	0	0
Solyc12g056220.1	436.69	391.896	381.181	408.197	104.912	67.865	277.849	268.146
Solyc03g093410.2	0	0	0	0	0	0	0	0
Solyc08g061150.1	0	0	0	0	0	0	0	0
Solyc07g009580.1	0	0	0	0	0	0	0	0
Solyc10g079110.1	0.858944	1.24126	1.26664	1.72675	1.44152	0.829035	1.54285	2.37611
Solyc10g078970.1	0	0	0	0	0	0	0	0
Solyc03g097060.2	10.2223	11.358	10.7624	9.88367	10.8332	11.2758	12.9759	12.1417
Solyc07g041110.1	1.61263	1.71713	1.00129	2.20204	0	0.239457	0.42913	0
Solyc06g076670.2	53.229	66.4613	46.1918	45.3716	85.7647	82.0339	65.6785	62.1665
Solyc01g105840.2	0	0	0	0	0	0	0	0
Solyc08g005500.2	1.03733	1.09301	0.722627	0.951989	0.721833	0.556016	1.57544	1.24904
Solyc01g056410.1	0	0	0	0	0	0	0	0
Solyc07g005320.2	45.2794	45.17	47.5331	43.3584	21.2802	18.8419	47.9223	37.6713
Solyc07g066340.2	7.69911	8.72999	8.55443	9.41786	2.93851	2.51378	6.00656	7.68168
Solyc06g065000.1	0.222744	0.166807	0.170219	0.124782	0.172532	0.162831	0.054714	0.0583365
Solyc01g014170.1	0	0	0	0	0	0	0	0
Solyc03g097830.2	5.55448	7.08015	6.82746	5.8963	7.77343	7.94025	10.4017	11.5604
Solyc11g005160.1	0	0	0	0	0	0	0	0
Solyc00g007950.1	0	0	0	0	0	0	0	0
Solyc10g085960.1	8.29318	7.20868	6.07473	6.12314	4.53245	3.81351	5.16631	5.11799
Solyc02g070580.1	9.95283	12.3112	10.7065	11.3099	34.7814	44.1784	8.19621	7.18166
Solyc01g007550.1	0	0	0.255328	0	0	0	0	0
Solyc00g006520.1	0	0	0	0	0	0	0	0
Solyc02g036220.1	0.0744963	0	0	0	0	0	0	0
Solyc09g055760.2	44.5982	45.8046	43.0949	42.5757	37.1348	36.9329	53.2491	53.2198
Solyc04g080430.2	5.00242	4.93273	4.62958	4.54152	5.64238	5.00839	3.96827	4.38485
Solyc10g081230.1	27.8655	31.0569	28.7804	26.8172	41.9728	41.3505	32.0605	35.1042
Solyc04g007040.1	0	0	0	0	0	0	0	0
Solyc03g031580.1	0	0	0	0	0	0	0	0
Solyc12g021140.1	0	0	0	0	0	0	0	0
Solyc11g073140.1	0.726903	0.631846	1.03163	1.38647	0.34855	0.740141	0.6632	1.41422
Solyc01g094080.2	46.236	51.7363	45.9808	44.2005	43.4605	39.8751	37.4783	38.5516
Solyc06g081980.1	110.233	107.228	102.008	114.397	135.132	133.193	107.945	115.694
Solyc02g081250.1	1.09304	1.25225	1.25341	1.24902	0.672061	0.748648	0.953827	1.24608
Solyc09g098330.2	21.1553	25.7443	20.1539	23.2907	16.1222	14.9124	13.8122	14.9978
Solyc12g008850.1	0	0	0.0189694	0.0185412	0.0170909	0	0	0.0346725
Solyc04g078370.2	0	0.0221426	0	0.0220853	0	0	0	0.0206501
Solyc10g076590.1	16.8047	17.2192	15.1513	16.2834	13.4297	13.8227	16.1737	15.8983
Solyc02g084420.2	0.93459	0.673969	0.386861	0.546185	3.02077	2.54937	2.24751	2.19989
Solyc02g093730.2	26.8404	23.4826	27.8963	28.4301	14.7818	14.7043	22.9799	24.7378
Solyc01g090310.2	0	0	0.0547132	0.0534781	0	0	0	0
Solyc11g013360.1	0.148562	0.0723153	0.184486	0.180321	0	0	0.0948798	0.067441
Solyc06g069620.1	0	0	0	0	0.0235218	0	0	0.0238595
Solyc01g009060.2	28.5706	29.327	29.9486	27.7768	30.528	31.9946	27.8442	29.1483
Solyc07g055740.1	0.262853	0	0.326414	0.177247	0	0	0	0
Solyc00g069680.1	0	0	0	0	0	0	0	0
Solyc03g093940.1	0	0	0	0	0	0	0	0
Solyc01g102850.1	0	0	0	0	0	0	0.00882484	0.00940911
Solyc01g103560.2	3.20701	2.91434	2.79292	3.03319	2.95903	3.38911	4.56628	5.0104
Solyc04g051440.1	0.255416	0.388526	0.475767	0.232513	0.35721	0.151706	0.203903	0.434806
Solyc02g091470.2	0.116	0.211744	0.216075	0.263996	0.146008	0.0861236	0.246946	0.181016
Solyc02g067650.1	0	0	0	0	0.0294927	0	0	0
Solyc01g103550.1	0	0	0	0	0	0	0	0
Solyc09g015440.1	0	0.186725	0.0952718	0	0.171674	0.136705	0.122494	0.217673
Solyc09g007070.1	17.3038	18.4562	13.7776	18.6555	25.7375	28.2939	14.9516	18.1363
Solyc11g042870.1	0	0	0	0	0	0	0	0
Solyc11g072990.1	10.8088	9.6709	7.59971	6.57311	28.7184	23.3786	6.46727	10.0933
Solyc05g010360.1	0	0	0	0	0	0	0	0
Solyc09g061920.1	0	0	0	0	0	0	0	0
Solyc05g021370.1	0.453551	0.643925	0.563224	0.367006	0.253724	0.359186	0.241385	0.257367
Solyc03g043990.1	0	0	0	0	0	0	0	0
Solyc08g006960.2	21.3382	23.1295	20.3477	20.7667	28.9113	30.6391	21.0869	22.629
Solyc02g077260.2	0.932663	0.696464	0.789675	0.797577	0.142295	0.0755401	1.2635	0.697632
Solyc07g055240.1	0.0608313	0.222081	0.151082	0.147671	0	0.144525	0.194251	0.138074
Solyc09g089970.1	0	0	0	0	0	0	0	0
Solyc02g069410.2	6.81274	6.32996	5.45907	5.69901	3.99142	4.07381	3.60133	4.04872
Solyc12g010480.1	0	0	0	0.0338163	0.0311712	0.0661915	0.118621	0
Solyc11g066740.1	13.9215	14.7911	14.9939	15.2728	10.6035	8.55499	16.9272	17.6832
Solyc08g074700.1	0	0	0	0	0	0	0	0
Solyc00g094850.1	0	0	0	0	0	0	0	0
Solyc06g062440.2	7.82398	7.11472	7.35175	6.84289	6.58248	6.81381	5.98782	6.46789
Solyc09g010710.2	0.871404	0.643832	1.00482	0.642168	0.417838	0.184848	1.06005	1.13023
Solyc04g005800.2	0.117268	0.0856235	0.1165	0.0284674	0.0524813	0.0835824	0.149787	0.159704
Solyc06g007870.2	21.7439	22.2206	20.5919	20.5186	31.6189	30.2753	25.1364	28.9974
Novel00467	3.03887	2.86539	2.86151	2.11295	3.49005	2.95247	2.83835	2.84355
Solyc02g085610.2	15.0798	16.6595	16.4465	14.8975	15.9915	16.4493	18.9266	22.3524
Solyc06g074620.2	18.2468	23.4386	17.6238	20.7307	16.0159	16.7859	32.0437	37.6166
Solyc11g032070.1	0	0	0	0	0	0	0	0
Solyc02g089420.1	0.113597	0.0691191	0.282131	0.413642	0.254191	0.202414	4.17157	4.57667
Solyc01g020320.2	19.3471	19.5968	16.3938	18.372	12.6693	13.7896	16.4748	12.5283
Solyc10g078580.1	5.89864	1.43564	3.55785	3.06841	0.37712	0.600606	0.717561	0.573801
Solyc06g066580.2	0.865639	0.632049	0.706401	1.38091	0.359731	0.0881403	0.658148	0.842066
Solyc06g064610.1	3.29752	2.24246	4.57664	2.94298	0.651065	0.576053	1.34204	2.42151
Solyc03g044200.2	26.133	26.7848	30.2142	25.9499	15.8543	13.4612	21.2701	19.6358
Solyc03g097530.2	0.564173	0.40049	0.58383	0.91304	0.105203	0.111698	0.100087	0.480209
Solyc10g006720.2	0.409815	0.341974	0.552533	0.483211	0.222707	0.292094	0.286657	0.451809
Solyc05g006310.1	0	0.0498428	0	0.099428	0.0916506	0.194619	0.130791	0.0464832
Solyc04g050520.2	11.7669	12.7108	11.3671	10.8155	10.3944	8.49148	12.1368	14.8456
Solyc06g082370.2	33.8569	31.6948	31.927	30.5855	22.6689	20.4446	30.5197	26.0563
Solyc02g090580.2	1.13792	1.32109	1.12072	1.2383	0.336577	0.279672	0.932784	1.15782
Solyc02g085830.2	6.36674	12.5776	8.16298	14.452	279.475	341.765	5.32472	15.3426
Solyc01g096520.2	70.609	66.106	69.9395	70.7458	43.7852	43.1256	43.2867	47.0976
Solyc01g014620.1	0	0	0	0	0	0	0	0
Solyc01g111200.2	0	0	0	0	0	0	0	0
Solyc08g059760.2	25.131	26.3885	27.3343	26.534	18.6042	15.4198	27.8747	28.721
Solyc00g099460.1	0	0	0	0	0	0	0	0
Solyc05g012600.2	7.71918	7.6779	8.84165	9.7544	2.64221	2.17728	5.29007	4.92026
Solyc11g011060.1	8.1946	6.95031	8.1409	7.65572	7.55697	7.78757	7.98243	6.53819
Solyc04g064720.2	8.49209	6.34191	6.25943	5.80704	1.20438	1.15696	3.27375	3.76197
Solyc09g072650.2	18.3885	20.6149	18.6759	17.8305	11.0536	10.6455	18.4582	17.6404
Solyc01g109750.2	1.37921	0	1.1661	1.74529	0.0984961	0.0348592	0.0312354	0.0999102
Solyc12g036370.1	0	0	0	0	0	0	0	0
Solyc08g076680.1	7.87078	8.41556	7.5784	7.63231	4.22756	3.74331	7.98324	8.96488
Solyc07g043170.2	1.43331	1.49798	1.75896	1.43271	0.584855	0.620966	1.34616	1.22478
Solyc11g072850.1	0.405809	0.699603	0.167979	0.164187	0	0.0401721	0.143984	0.307034
Solyc03g078250.1	0	0	0	0	0	0	0	0
Solyc06g083950.1	0	0	0	0.244671	0	0	0	0
Solyc04g074870.2	29.0219	29.3666	25.5328	24.4871	5.90376	3.10712	20.7962	20.8824
Solyc03g071870.1	0	0	0	0	0	0	0	0
Solyc05g019990.1	0	0	0	0.129981	0	0	0	0
Solyc02g011970.1	0	0	0	0	0	0	0	0
Solyc01g079160.2	0	0	0	0	0	0	0	0
Solyc06g011580.1	1.74987	1.99636	1.90138	2.12395	1.10127	2.07869	1.39695	1.98592
Solyc07g055880.1	29.5564	27.8012	32.448	44.5403	6.86934	7.80232	18.238	16.0425
Solyc08g062280.1	0.280888	0.136727	0.0697618	0.204561	0.125707	0.133468	0.298984	0.127511
Solyc03g091040.1	0	0	0	0	0	0	0	0
Solyc09g010500.2	242.872	216.214	233.687	222.938	154.745	148.364	243.386	216.17
Solyc02g078880.2	41.3553	42.26	40.3393	43.3819	25.3165	24.5208	39.5948	36.6555
Solyc08g065490.2	15.3083	17.5342	16.1799	15.1049	23.2503	25.238	20.1248	23.7883
Solyc01g098100.2	7.84701	11.022	10.0354	10.5196	32.2788	36.3123	15.9156	21.4442
Solyc08g075870.2	32.5865	21.9592	18.0087	18.4847	137.168	234.159	34.7703	46.0741
Solyc02g091910.1	0.156954	0.286501	0	0	0	0	0	0.0890633
Solyc01g088370.2	85.7021	89.0339	90.3582	88.3897	116.18	118.979	93.9529	101.668
Solyc07g005790.2	3.90569	3.87882	3.51216	3.54185	5.77619	6.4528	5.97315	7.59138
Solyc12g088790.1	0	0	0	0	0	0	0	0
Solyc07g043130.2	15.3604	19.1331	17.6319	21.7941	24.8501	20.3618	25.1513	22.0389
Solyc07g008990.1	0	0	0	0	0	0	0	0
Novel00287	1.40913	1.10343	1.689	1.24931	0.20564	0.160114	1.2521	0.945621
Solyc04g025140.1	0.137993	0	0	0.0837464	0	0	0	0.156608
Solyc11g020100.1	6.47047	7.03469	6.46478	6.23911	4.06066	6.10616	6.60764	5.92684
Solyc12g044210.1	0.198977	0.403566	0.329456	0.161009	0.371037	0.393946	0.282395	0.0752729
Solyc11g069860.1	67.8941	77.3221	75.0027	80.5885	104.398	99.734	57.1458	56.8781
Solyc12g036440.1	0	0	0	0	0	0	0.0508968	0.108533
Solyc01g110900.1	0	0	0	0	0	0	0	0
Solyc00g021490.1	0	0	0	0	0	0	0	0
Solyc03g031680.2	5.32989	5.3686	6.1725	6.42083	2.90346	2.53732	3.69718	4.21382
Solyc02g072530.1	22.8575	24.8905	23.5339	23.7321	15.5363	16.878	15.3976	18.8284
Novel00380	2.05836	1.77542	1.50276	1.78456	1.29067	1.00762	1.60109	1.73277
Solyc02g071560.2	0.0753763	0.0611514	0.093603	0.0609933	0	0.0149234	0.0668603	0.142574
Solyc04g076370.2	2.29368	2.14532	2.11858	2.4619	1.52702	1.64382	1.91684	2.02224
Solyc06g009310.1	0	0	0	0	0	0	0	0
Solyc04g076570.2	2.95983	3.31373	3.08746	3.16147	5.16603	5.10995	4.2217	5.95681
Solyc11g062230.1	4.74484	3.36822	3.92813	4.31938	4.8663	5.16675	4.20877	7.62861
Solyc10g085030.1	1.54207	2.377	2.48945	4.05542	2.99056	2.8699	0.765996	1.86677
Solyc06g005700.1	0.562614	0.539427	0.592802	0.662194	0.438722	0.587326	0.526271	0.909391
Solyc02g081520.2	15.3489	15.7466	16.0488	14.2922	12.4423	11.8269	14.9961	15.7355
Solyc01g006680.2	49.1915	56.6539	54.149	47.6441	13.0628	12.9746	18.7973	24.601
Solyc05g046030.2	0	0	0	0	0	0	0.0271758	0
Novel00236	11.1667	11.3961	16.6184	16.9603	15.6006	19.3362	12.1692	17.7692
Solyc05g009760.1	4.27167	4.08932	4.27905	4.32071	4.6837	5.71713	3.47078	3.42585
Solyc11g008000.1	55.6779	60.2115	52.2964	53.5219	85.8204	86.8945	59.0581	72.6504
Solyc04g014650.2	0.0348754	0	0	0.0141103	0.390197	0.441908	0.0618704	0.0527733
Solyc07g008080.2	4.97002	4.30582	4.89216	5.42371	6.70335	6.87891	5.55229	6.23038
Solyc04g078030.2	0	0	0.0642605	0	0	0	0	0
Solyc02g031910.2	43.491	44.417	40.6636	38.0522	44.3297	37.5069	39.1545	41.6331
Solyc09g059090.1	0	0	0	0	0	0	0	0
Solyc10g052640.1	0	0	0	0	0	0	0	0
Solyc07g055330.2	0.180209	0.125314	0.0639386	0.0937429	0.144017	0.0305818	0.219221	0.146085
Solyc04g016460.2	6.86331	3.80603	8.7387	8.22508	66.8745	78.0213	12.2066	14.5923
Solyc03g118510.2	4.15322	2.97944	2.86528	2.55165	0.831827	0.654775	1.20071	0.931056
Solyc06g053590.2	47.7804	50.2418	48.4588	45.215	28.4513	26.5843	46.0855	38.8786
Solyc01g097270.2	205.834	148.75	71.8917	82.3265	7.25012	2.28754	2.14735	6.83387
Solyc01g006120.2	77.3759	78.2203	77.1738	77.8354	83.5645	112.181	69.2565	71.489
Solyc03g080090.2	78.632	90.2452	81.502	81.0633	167.85	259.7	143.113	199.262
Solyc06g011530.2	62.941	52.6925	55.6851	51.5219	16.2998	10.268	40.3444	36.3835
Solyc04g056440.1	0	0	0	0	0.0545126	0	0	0
Solyc02g089710.2	0	0	0	0	0	0	0	0
Solyc12g010290.1	16.6615	14.8113	14.5273	11.3308	7.53589	5.75523	13.5842	13.813
Solyc05g051870.2	0.0886249	0.215699	0	0.215142	0.0991565	0.0526393	0.141502	0.955511
Solyc09g064500.2	5.91435	5.53012	7.22001	8.92267	0.523392	0.396934	0.497939	0.568828
Solyc03g115130.2	0.323286	0.157365	0.361314	0.313917	0.289362	0.422439	0.206468	0.0733792
Solyc03g110910.2	40.071	41.7784	45.0087	41.8191	33.7187	28.7641	51.3199	47.3524
Novel00534	216.196	183.91	193.96	200.527	44.1304	33.0936	117.462	85.6704
Solyc02g085740.2	11.448	12.1046	11.6811	11.879	11.3529	10.6749	11.4399	11.6976
Solyc01g090990.2	9.62804	11.2981	9.68977	10.5305	12.8141	12.9769	13.0638	13.4784
Solyc05g050620.2	2.62176	3.82858	2.66378	3.41367	0.959994	0.906015	2.84141	3.30002
Novel00216	0.0759642	0.338956	0.220111	0.276611	0.198313	0.150398	0.377338	0.143686
Solyc04g008030.1	3.19486	3.59919	3.20142	3.24434	4.15847	3.21278	3.68688	4.55922
Solyc09g018370.2	19.3345	19.6613	19.5413	18.7664	18.6556	17.0313	25.0388	28.9908
Solyc02g077610.2	0.130962	0.31874	0.203287	0.437135	0.659359	1.6335	0.522746	0.408727
Solyc12g077350.1	0	0	0	0	0	0	0	0
Solyc08g006140.1	0	0	0	0	0	0	0	0
Solyc02g031890.1	0	0	0	0	0	0	0	0
Solyc01g087360.1	0	0.138238	0.141065	0.275762	0.190643	0.0674714	0.0604575	0
Solyc08g013890.2	2.19296	2.2712	2.6653	2.0388	3.34102	4.21242	2.83089	2.64765
Solyc06g005980.2	0.0334144	0.060994	0	0	0	0	0	0.0189609
Solyc10g018920.1	0	0	0	0	0	0	0	0
Solyc07g006840.1	0	0	0	0	0	0	0	0
Solyc04g045570.2	1.87817	2.28558	1.96406	1.67976	2.76494	1.52654	2.7357	2.46808
Solyc05g008230.2	71.0876	65.8597	60.0408	58.1042	26.4018	20.7104	52.3791	44.6162
Solyc02g061600.1	0	0	0	0	0	0	0	0
Solyc01g109490.2	0	0.0612262	0.0624784	0.0610679	0.0562911	0.119533	0	0
Solyc03g119020.2	0.841827	2.4214	1.23546	2.13647	0.513744	0.454553	0.651681	0.78168
Solyc08g069180.2	0.235431	0.060316	0.169261	0.16544	0.0277272	0	0.105515	0.0984384
Solyc10g055810.1	587.516	540.82	230.507	239.752	43.3022	15.1992	38.9266	45.6578
Solyc08g008650.1	0	0	0	0	0	0	0	0
Novel00237	14.5821	10.3751	11.2236	10.4048	1.82436	1.32823	18.6953	13.4297
Solyc00g065610.1	0	0	0	0	0	0	0	0
Solyc01g095360.2	0.402981	0.294238	0.366979	0.391303	0.0601158	0.0319137	0.114385	0.0914683
Solyc11g050960.1	0	0	0	0	0	0	0	0
Solyc07g063750.2	2.64728	2.82479	3.07689	2.27932	5.52979	2.60254	1.08271	1.2432
Solyc03g051750.1	0	0	0	0	0	0	0	0
Solyc08g081260.1	0.0412044	0.0250712	0.06396	0	0.0115252	0.0489472	0	0.0467627
Solyc04g081880.2	345.528	358.482	339.565	343.71	329.934	301.006	580.17	585.337
Solyc09g074620.2	2.32453	2.12157	2.52579	2.61992	1.39326	1.13412	1.8999	1.6017
Solyc08g065720.1	0	0	0	0	0	0	0	0
Solyc04g071520.2	0.0373383	0.272627	0.185468	0.0906408	6.80939	7.00804	0.51667	0.466127
Novel00508	0.0715413	0.113178	0.124377	0.0781517	0.0400214	0.0254955	0.121841	0.0487152
Solyc12g009230.1	16.4437	16.3384	16.0057	16.4514	9.7568	9.44784	18.3469	15.9337
Solyc09g010230.1	0.237699	0.216946	0.25828	0.360642	0.265946	0.423549	0.158133	0.202323
Solyc08g079960.1	0	0	0	0	0	0	0	0
Solyc04g071760.2	0	0	0	0	0	0	0	0
Solyc05g043360.1	0	0	0	0	0	0	0	0
Solyc01g058600.1	0	0	0	0	0	0	0	0
Solyc09g091950.1	0	0	0	0	0.0273861	0	0	0
Solyc08g062410.1	0.108904	0.185538	0.270475	0.132184	0.24369	0.543345	0.185471	0.247188
Solyc02g062680.2	6.85948	6.97745	6.82754	7.15008	8.58268	9.17479	7.41287	7.42824
Solyc12g017540.1	30.7276	29.1187	31.4918	29.4581	23.1135	23.5165	30.3005	27.4144
Novel00813	2.27103	1.37217	1.2819	1.36862	0.106611	0	0.507133	0.630827
Solyc06g048890.2	12.8256	12.4429	12.656	12.3433	7.99555	7.80268	12.4689	12.3232
Solyc10g085080.1	0.721438	0.52676	1.03027	0.919447	0.0807169	0.0857005	0.422354	0.57313
Solyc08g077030.2	7.81652	10.4281	8.79588	8.1288	17.6203	18.5019	11.566	13.4269
Solyc12g036350.1	0	0	0	0	0	0	0	0
Solyc05g006080.1	70.5276	61.1549	62.5483	64.9704	91.2461	103.907	73.1762	79.3897
Solyc01g074050.1	0	0	0	0	0	0	0	0
Solyc01g086650.2	8.3289	8.57275	11.7736	11.3244	16.2495	19.8329	10.6547	11.3601
Solyc02g089380.1	7.03402	5.70657	6.71917	4.59724	3.63226	5.57053	6.52729	6.34537
Solyc06g009280.1	0	0.0096981	0	0.00967304	0	0.00946692	0	0.00904441
Solyc12g099700.1	19.8415	17.2567	17.3275	18.6139	28.2364	28.6978	21.3818	22.7544
Solyc08g044330.2	0	0	0	0	0	0	0	0
Solyc10g006180.2	34.011	33.6746	31.6385	31.3682	22.777	15.2051	37.1104	29.3296
Solyc12g077600.1	0	0	0	0	0	0	0	0
Solyc05g007260.2	52.2651	47.921	43.8321	43.7817	45.133	45.5427	39.0476	37.7875
Solyc03g063140.2	0.0525408	0.0639381	0.130491	0.0637728	0.235138	0.0624139	0	0.119257
Solyc09g011350.1	0	0.0502432	0.0512707	0	0.13858	0	0.043947	0.0468566
Solyc10g086100.1	0.108216	0.26338	0.134383	0	0	0	1.03669	0
Solyc01g005110.2	22.2507	15.8438	21.9326	21.308	24.9545	30.5519	26.6944	27.3112
Solyc09g065810.2	7.81661	7.36965	7.18111	7.55325	10.6304	11.7015	8.43328	9.47393
Solyc06g082690.1	0.155765	0	0.386861	0.567192	0.174275	0.185035	0.1658	0.176777
Solyc07g032070.1	0	1.08787	0.555062	0.542531	1.00019	0	0.475774	2.02909
Solyc12g044760.1	1.18167	1.68964	1.32066	1.61356	0.429678	0.421115	1.06912	1.24049
Solyc05g050320.2	15.7475	14.6484	12.9846	13.9452	10.4958	8.33911	12.3191	10.479
Solyc12g036390.1	0.74891	0.497108	0.338183	0.247912	0.558604	1.26706	2.02913	3.45125
Solyc04g077160.1	43.2603	37.4316	37.7886	37.8339	17.0232	19.6374	23.8115	33.7885
Solyc03g083910.2	991.824	1406.37	2033.03	1326.4	3521.04	2386.41	516.701	940.331
Solyc09g008830.2	73.1016	90.344	73.9084	87.704	48.3912	55.1735	31.8905	36.877
Solyc04g015200.2	25.4964	28.5114	24.7465	23.4871	18.5035	17.8318	26.0288	24.9832
Solyc02g070020.1	60.6549	73.7601	56.7042	53.5003	506.023	592.399	43.3609	44.9677
Solyc12g014450.1	0	0	0	0	0	0	0	0
Solyc06g008640.2	0	0	0	0	0	0	0	0
Solyc10g045530.1	0	0	0	0	0	0	0	0
Solyc08g076390.2	1.07074	1.53295	1.30358	1.88575	10.8993	20.5257	1.49728	4.7654
Solyc11g066250.1	0.287854	0.175148	0.0255328	0.0499129	0.0920172	0.0976986	0.0218856	0.0233346
Solyc03g120220.1	0	0	0	0	0	0	0	0
Solyc01g106190.2	6.43732	7.21987	7.06925	6.38488	7.47103	7.53284	7.51679	9.07759
Solyc02g050200.1	1.17973	1.35676	1.28791	0.975598	0.971809	0.847009	1.9181	2.67774
Solyc09g005680.1	0	0	0	0	0	0	0	0
Solyc01g068180.2	3.57063	3.76863	3.78831	3.9272	4.46037	4.4475	3.97287	4.0523
Solyc03g025790.2	0	0	0	0.134174	0	0	0	0
Solyc01g104780.2	0.657757	0.889376	0.544539	1.24191	0.286191	0.651131	0.816821	1.1612
Solyc03g098050.2	95.7091	88.9847	85.9131	87.5849	140.886	172.283	114.766	136.869
Solyc12g009620.1	65.5108	60.5564	66.5936	64.4708	45.0705	48.9359	73.6117	60.9016
Solyc08g065580.1	0	0	0	0	0	0	0	0
Solyc03g082980.2	42.2352	43.1951	41.6381	38.5469	52.4207	49.5845	43.0568	42.4866
Solyc01g102630.2	0	0	0.0438708	0.0428805	0.0790526	0.0419667	0	0
Solyc09g042690.2	0.273903	0.199991	0.272108	0.199474	0.0612903	0	0.408169	0
Solyc01g056960.1	0	0	0	0	0	0	0	0
Solyc05g048800.1	0	0	0	0	0	0	0	0
Solyc02g005510.2	25.3251	26.4857	27.2765	28.7912	25.0803	25.914	22.5262	25.668
Solyc01g013840.1	0	0	0	0	0	0	0	0
Solyc01g100660.2	45.082	50.0579	76.9349	88.4904	34.9827	25.7884	48.6454	34.958
Solyc06g075000.2	1.08216	1.22911	1.03027	1.35728	1.21075	1.45691	0.921499	1.55564
Solyc04g071890.2	89.175	77.5253	99.5725	116.724	14.6879	13.5119	28.0908	55.4366
Solyc12g056390.1	0.360719	0.219483	0.055993	0	0	0	0	0
Solyc04g045620.2	119.764	101.454	104.461	117.313	171.273	187.464	86.9035	96.4042
Solyc07g066160.1	0.0309653	0	0.0769061	0	0.485031	1.02996	0	0.0702849
Solyc12g006160.1	109.23	115.723	122.777	120.298	128.77	116.78	126.355	130.619
Solyc03g098350.1	0	0	0	0	0	0	0	0
Solyc07g052690.2	9.30639	9.41027	5.26661	4.05633	5.09716	6.07056	4.96095	5.54452
Solyc06g070960.1	0.0887205	0.0134957	0.0137718	0.0807651	0.0620397	0.0658701	0.0826318	0.151033
Solyc04g016520.2	21.9611	21.4266	20.8169	22.2559	28.7983	27.2727	29.1332	29.56
Solyc04g025680.1	0	0	0.0543252	0	0	0	0	0
Solyc09g009200.1	0.269123	0.131001	0.501299	0.391986	0.270993	0.0639389	2.86461	1.95473
Solyc03g120600.2	0.0450899	0	0.055993	0	0	0.0535628	0	0
Solyc09g007060.2	0.78925	0.886574	1.24397	1.03166	1.25663	1.4424	0.840097	0.585661
Solyc11g069870.1	0	0	0	0	0	0	0	0
Novel00785	0.539599	0.492487	0.46068	0.491215	0.339593	0.34053	0.448721	0.899447
Solyc01g088000.2	30.9174	31.4354	31.6071	32.9511	22.9288	22.6314	29.0043	27.1631
Solyc04g025790.1	0	0	0.104643	0	0	0	0	0
Solyc03g044340.1	0	0	0	0	0	0	0	0
Solyc01g080650.2	9.03577	10.0982	10.9917	10.4078	8.35583	8.54315	11.7279	13.6554
Solyc12g009810.1	72.3655	59.827	67.6121	72.2203	36.627	36.1594	45.7886	40.9985
Solyc11g011910.1	83.4666	82.8169	72.3644	70.2292	70.0919	67.7099	75.1699	77.4302
Solyc11g056690.1	0	0	0	0	0	0	0	0
Solyc11g008360.1	39.4127	44.6762	40.0527	38.938	34.7005	29.545	39.0249	37.8695
Solyc05g024140.1	0	0	0	0	0	0	0	0
Solyc00g019990.1	0.856708	0.521273	0.354623	0.693234	1.27802	1.86577	0.303967	0.810229
Solyc11g039610.1	0	0	0	0	0	0	0	0
Solyc10g008000.1	2.18245	1.6075	1.56906	1.88219	6.04024	7.36833	0.550197	0.716984
Solyc01g107810.2	0	0	0	0	0	0	0	0
Solyc09g055180.2	7.48684	8.48165	8.60161	8.2113	4.7005	5.60496	4.59804	5.45262
Solyc09g074280.1	3.94717	3.41937	2.88006	2.84211	0.723563	0.768237	1.35302	1.82222
Solyc06g072560.1	0	0	0	0	0	0	0	0
Solyc11g069750.1	0	0	0	0	0	0	0	0
Solyc09g009480.1	0.119541	0.0727358	0	0.217643	0	0	0	0.0678331
Solyc01g090750.2	46.1325	51.7369	43.928	44.8586	65.2094	65.2459	65.5842	66.0992
Solyc09g092420.1	6.57808	5.55538	5.62436	5.23561	1.52826	1.32371	3.21397	3.38596
Solyc06g074440.2	15.8274	13.8555	11.8083	11.9214	13.9286	11.8903	14.583	15.7615
Solyc02g089760.2	4.36587	3.60694	4.27758	4.37548	3.13695	3.23547	2.7286	3.04562
Solyc02g086620.2	3.44699	3.53239	2.92877	2.64245	1.82681	1.29307	5.79325	5.76502
Solyc04g049640.1	0.107088	0	0	0	0.119814	0	0	0.121534
Solyc09g065220.1	0	0	0	0	0	0	0	0
Solyc03g025510.2	8.24699	7.97376	7.34186	7.24468	11.9445	13.5543	9.96076	10.1074
Solyc01g103420.2	58.3859	62.345	63.3021	57.4244	61.8502	59.1857	74.1578	78.6861
Solyc06g008660.2	0	0	0	0	0	0	0	0
Solyc04g081940.2	13.2986	12.1203	14.2656	15.386	10.4469	13.9826	11.2641	11.1107
Solyc09g061660.1	0	0	0	0	0	0	0	0
Solyc09g074070.1	0	0	0	0	0	0	0	0
Solyc10g024370.1	0.036716	0.119148	0.106387	0.133695	0.0958513	0.0872309	0.130272	0.0833378
Solyc03g095330.2	4.0734	4.01282	3.85401	4.70876	3.25533	2.41942	5.1617	4.84303
Solyc02g022910.2	0	0	0	0	0	0	0	0
Solyc07g052610.2	3.40391	2.34311	3.84273	3.17172	0.500094	0.73519	1.28093	1.40476
Solyc12g044670.1	0	0	0	0	0	0	0	0
Solyc01g066690.2	30.0918	31.1243	32.0207	31.3825	35.9304	38.2317	31.3067	30.9259
Solyc09g059860.1	0	0	0	0	0	0	0	0
Solyc06g072690.1	8.62827	6.70208	7.52307	7.57606	4.10791	2.61693	8.59792	9.3755
Novel00054	0.351613	0.305632	0.124753	0.121937	0.168598	0.0596693	0.106933	0.228025
Solyc02g082150.1	0.0881185	0	0	0.17826	0.0985899	0.383816	0.0625303	0.0333351
Solyc10g050860.1	146.491	149.777	173.611	177.749	75.9839	74.3557	174.575	153.769
Novel00148	0.340067	0.191001	0.194907	0.190507	1.90239	2.85886	0.58473	0.415629
Solyc01g105590.2	0	0	0	0	0	0	0	0
Solyc11g065180.1	33.3848	30.4945	32.5477	32.0079	19.35	19.527	34.9372	31.4774
Solyc04g010250.2	11.6965	8.8518	10.5504	13.6319	5.4364	7.15458	8.08322	7.56173
Solyc02g085160.1	2.3778	1.57446	2.38827	2.6739	1.8779	1.82769	3.23818	3.01603
Solyc03g046490.1	0	0	0	0	0	0	0	0
Solyc05g017980.2	25.9939	25.8882	26.0858	24.8947	13.4239	14.2981	30.4042	27.8542
Solyc10g085480.1	318.571	291.23	304.15	311.729	371.345	381.247	176.876	212.203
Solyc03g093120.2	1.84991	3.34162	2.79976	3.19265	11.8363	13.2539	5.26116	15.9427
Solyc08g067500.1	0	0	0	0	0	0	0	0
Solyc01g057960.1	0	0	0	0.0897713	0	0	0.0787252	0
Solyc07g049170.1	0	0	0	0	0	0	0	0
Solyc03g123690.1	0	0	0	0	0	0	0	0
Solyc10g079550.1	1.1885	1.30168	1.3283	1.15405	0.332432	0.211774	0.379519	0.404646
Solyc09g011960.1	0	0	0	0	0	0	0	0
Solyc11g011200.1	23.3831	22.2737	24.6817	22.2651	36.8971	48.3225	21.5423	30.5637
Solyc06g005400.1	5.55147	1.00084	7.65985	3.4939	12.8824	21.2494	0.656568	3.0335
Solyc03g006550.2	0	0	0	0	0	0	0	0
Solyc05g052440.1	0	0	0	0	0	0	0	0
Solyc01g088700.2	56.2184	63.0774	55.1926	53.8468	74.7037	68.7033	58.6676	63.5906
Solyc04g014420.2	0.063854	0	0.0792945	0	0	0	0.135935	0.0724677
Solyc02g090590.1	0	0	0	0	0	0	0	0
Solyc02g005190.1	0	0	0	0	0	0	0	0
Solyc03g111280.1	0	0	0	0	0.163317	1.08994	0	0
Solyc04g026110.2	0.548781	0.712344	0.772345	0.732707	0.266064	0.152111	0.48678	0.892693
Solyc01g079510.2	21.9079	23.9213	21.9802	21.9102	14.5741	13.2653	22.002	22.6683
Solyc08g062700.2	42.859	39.2667	42.8732	41.1431	26.8911	29.5999	32.3045	32.1316
Solyc07g063840.1	0	0	0	0	0	0	0	0
Solyc09g092730.1	0	0	0	0	0	0	0	0
Solyc03g032060.1	31.9327	35.0855	30.8819	30.1847	23.1971	19.8536	35.5183	31.0911
Solyc03g115840.2	8.86418	9.46463	8.64235	8.26941	9.60334	9.16649	11.2287	11.3763
Solyc01g103990.2	80.7514	98.1754	111.03	105.298	114.945	95.2561	103.697	106.553
Solyc08g065770.1	0	0	0.0967153	0.0945319	0	0	0.0829	0
Solyc09g055690.1	0	0	0	0	0	0	0	0
Solyc08g045620.1	0	0	0	0	0	0	0	0
Solyc04g080470.2	8.79036	7.53248	8.59398	9.1304	8.63263	9.82943	7.13761	6.78085
Solyc08g078290.1	2.5963	2.36962	3.1461	3.27839	1.24158	1.169	2.56298	3.06534
Solyc01g007430.2	3.59636	2.51979	2.03	2.11645	0.853517	2.45973	1.39202	1.23682
Solyc02g012000.1	0	0	0	0	0	0.114134	0	0
Solyc11g072860.1	105.573	104.656	69.4788	65.5106	3.53912	3.40536	4.20877	2.80464
Solyc01g020340.1	1.01899	1.21248	0.871716	0.769582	0.861395	0.833881	1.15695	1.41344
Solyc08g079190.1	0.517723	0.720032	2.20427	2.33405	0.165499	0.439292	0.236176	0
Solyc05g010330.2	0	0	0	0	0	0	0	0
Solyc03g025130.1	0.708999	2.58839	0.880442	1.29085	1.5865	0.421115	0.754676	1.20696
Solyc10g005370.2	57.4032	52.4631	52.0733	50.9454	33.0348	33.7219	38.4914	35.7148
Solyc01g106730.1	0	0	0	0	0	0	0	0
Solyc08g077440.2	76.3294	74.2134	69.8738	63.0258	81.1417	99.7026	60.9055	64.8115
Solyc11g051160.1	326.711	329.558	270.605	288.564	169.023	135.515	268.655	232.238
Solyc07g021180.1	0	0	0	0	0	0	0	0
Solyc05g007690.1	0	0	0	0	0	0	0	0
Solyc04g079310.2	5.14906	5.15014	6.43795	6.84911	2.01238	2.66032	10.9428	12.768
Solyc09g048950.1	0	0	0	0	0	0	0	0
Solyc01g099900.2	693.024	689.316	718.965	744.02	794.927	845.264	657.694	713.962
Solyc11g006010.1	0.0884724	0.0861311	0.153812	0.128863	0.0593915	0.0630585	0.0753377	0.100407
Solyc03g033610.1	0.00910584	0.0110811	0.0339232	0.0221049	0.0101879	0.0216339	0	0.0206684
Solyc01g057130.1	0	0	0	0	0	0	0	0
Solyc09g055800.1	0	0	0	0	0	0	0	0
Solyc11g019870.1	0	0	0	0	0	0	0	0
Solyc04g082830.2	25.6209	31.6123	30.905	30.3091	39.9252	38.6544	27.2492	27.8635
Solyc08g075400.2	16.1965	17.131	15.6017	17.9135	19.9418	19.3299	24.007	27.0567
Solyc01g099120.2	5.74924	6.68542	6.79042	7.25742	6.91845	5.40297	6.28282	5.82881
Solyc05g012890.1	0.154594	0.177677	0.234638	0.198067	0.249838	0.408098	0.10056	0.126712
Solyc09g075430.2	300.184	318.376	321.825	355.027	421.316	423.246	319.148	375.389
Solyc02g064830.2	0.147144	0.161157	17.2858	15.0203	0.411575	0.471946	10.4312	13.2927
Solyc09g092320.2	9.15517	8.9129	10.5874	10.9734	7.49027	5.3698	13.3384	17.5983
Solyc01g098150.2	2.67932	3.36019	2.22298	2.64144	4.16277	4.65606	2.82703	3.34616
Solyc06g071520.1	0	0	0	0	0	0	0	0
Solyc01g102820.2	15.787	16.2299	15.3072	16.7398	13	12.9325	18.8743	19.8946
Solyc02g069330.1	0	0	0	0	0	0	0	0
Solyc09g065110.2	5.39055	5.38498	6.09458	5.66402	3.33062	2.96282	6.39441	6.42208
Solyc06g073390.2	20.9095	21.9337	20.357	20.1766	21.8502	22.8267	24.2151	25.6285
Solyc03g115720.2	16.2921	16.1489	17.4521	17.8926	12.2892	12.2313	14.5507	13.7177
Solyc01g060260.2	0	0	0	0.0416403	0	0	0	0
Solyc02g062050.1	0	0	0	0	0	0	0	0
Solyc05g025790.2	2.48815	2.04206	2.51496	2.66889	0.517921	0.343686	1.4782	1.77308
Solyc08g005870.1	0	0	0	0	0	0	0	0
Solyc03g058220.1	0	0	0	0	0	0	0	0
Solyc10g074540.1	4.67837	5.07674	4.14446	5.02745	1.73366	1.02654	3.17183	2.33346
Solyc04g015530.1	0.627816	1.0505	0.714659	0.666775	5.29743	5.34483	9.9961	8.31258
Solyc03g005150.2	0	0	0	0	0	0	0	0
Solyc05g010060.2	0	0.0146837	0	0	0	0	0	0
Solyc07g066600.2	404.732	397.942	382.235	381.146	321.215	310.055	272.441	278.531
Solyc02g080670.2	0	0	0.0226757	0	0	0	0	0
Solyc12g005480.1	0.345447	0.0168153	0.20591	0.620556	0	0.0328288	0.0441242	0.0156818
Solyc07g052350.2	63.4317	71.2625	67.9879	69.6316	84.3437	80.6633	49.1176	56.6349
Solyc01g050020.1	0	0	0	0	0	0	0	0
Solyc01g017970.1	0	0	0	0	0	0	0	0
Solyc11g021100.1	0	0.245305	0.250322	0	0	0	0	0.22877
Solyc07g053710.2	6.27781	6.25924	6.19297	5.95821	1.05029	0.813122	2.49804	3.21831
Solyc07g032080.2	0	0	0	0.0147671	0.013612	0	0	0
Solyc02g031750.2	1.04173	0.653058	1.01922	1.18779	0.105956	0.337495	1.14244	1.64799
Solyc06g060480.1	0	0	0	0	0	0.0452308	0.0405289	0
Solyc10g005520.2	11.0087	11.4651	11.2121	10.0889	12.6034	12.3272	9.66504	11.2541
Solyc00g025400.2	0	0	0	0	0	0.0508141	0	0
Solyc02g089260.2	12.8942	13.7289	10.8734	11.3943	17.0674	15.9472	11.5349	13.3195
Solyc01g108600.2	19.7879	22.4675	20.9269	20.7449	24.6004	20.4778	24.8246	27.5649
Solyc04g080420.2	0.519654	0.316189	0.419453	0.630744	0.0290703	0.0617304	0.691416	0.678217
Solyc08g082390.2	19.8797	18.3136	18.6882	18.9428	27.231	33.4735	22.2811	23.3346
Solyc05g007300.2	0.251973	0.0613262	0.438063	1.22335	0	0	0.107282	0.514734
Solyc05g051710.2	1.73918	1.55206	1.79978	1.33695	2.39989	2.06599	1.72781	2.50013
Solyc05g053300.2	28.0861	30.4551	29.8492	31.0231	62.2002	59.0061	25.8447	27.4694
Solyc07g005370.2	0.665045	0.505817	0.619395	0.454059	2.46475	3.16006	0.0442432	0
Solyc06g054400.2	8.62083	9.34544	8.18201	8.25356	9.46812	9.24807	11.3579	13.1482
Solyc02g092350.2	0.102691	0.208278	0.085015	0.0830958	0.268086	0.0813251	0.182178	0.0776956
Solyc12g010340.1	43.7152	39.2223	38.4143	39.0085	45.2833	52.0399	36.0817	41.5187
Solyc12g038420.1	8.35996	9.07359	8.27713	6.71904	4.29751	5.90486	8.53779	7.94914
Solyc09g091530.1	1.5378	1.73276	1.55602	1.34806	1.49751	1.79295	1.39437	1.26046
Solyc01g094860.2	5.82284	6.39849	5.88181	5.53806	16.5544	16.5312	8.11749	9.35767
Solyc11g066910.1	42.5852	43.6956	43.3313	43.7648	24.3476	26.7869	37.3813	35.9387
Solyc04g007700.2	29.7656	29.0527	37.0268	37.8077	17.4252	16.5536	22.4128	20.9895
Solyc03g097820.1	0.807531	0.718128	0.5014	0.753971	0.0694994	0	0.363658	0.669724
Solyc10g055490.1	0	0.104255	0	0.20797	0.287554	0	0.0911901	0.194455
Solyc02g071550.1	0	0	0	0	0	0	0	0
Solyc07g045530.1	2.79042	1.01276	0.668717	0.475361	4.21746	8.31601	0.781629	1.11117
Solyc02g085040.2	52.1493	47.9732	50.7598	51.5811	44.3997	46.2634	50.9678	47.2282
Solyc05g015440.1	0	0	0	0	0	0	0	0
Solyc06g068610.1	3.8094	4.18999	4.27569	3.49746	9.9995	9.22451	5.06852	6.18006
Solyc09g061260.1	0	0	0	0	0	0	0	0
Solyc10g054880.1	19.4143	19.1508	19.3951	20.1571	35.7009	45.3265	30.0927	34.239
Novel00024	3.87187	3.00578	3.56465	3.80829	4.63074	5.23385	3.26863	3.63656
Solyc07g007440.1	0	0	0	0.0296395	0.0819631	0	0.0259924	0.0277133
Solyc08g068120.1	0.134524	0.0689286	0.131884	0.120313	0.039608	0.0672855	0.105509	0.160707
Solyc12g005990.1	47.0559	41.2112	47.5455	47.1144	17.9298	15.6246	45.6218	42.7229
Solyc12g015900.1	0	0	0	0	0	0	0	0
Solyc06g060580.1	0	0	0	0	0	0	0	0.0462988
Solyc02g086940.2	5.92918	4.929	5.45401	5.71589	4.9139	6.20278	5.03854	5.81519
Solyc07g045590.1	0	0	0	0	0	0	0	0
Solyc08g006550.2	0.463652	0.0208974	0.298546	0.666987	0.0384259	0	0.12795	0.097444
Solyc06g009570.1	0	0	0	0	0	0	0	0
Solyc02g081660.2	4.3728	4.19258	4.15491	4.62404	9.21037	10.8612	6.98177	7.65079
Solyc12g070130.1	0	0	0	0	0	0	0	0
Solyc02g070970.1	4.83106	2.44567	0.335958	0.0938212	0.0432412	0	1.27529	0.745654
Solyc03g063270.2	0	0	0	0	0.0840937	0.0595239	0.0266681	0.0284337
Solyc05g007680.1	5.14025	4.43556	4.99051	4.48081	1.82989	1.8596	2.63622	2.91682
Solyc10g086120.1	41.0045	40.4627	45.9591	44.2085	21.8212	18.7023	43.2085	41.6022
Solyc09g011930.2	51.3377	54.4382	53.172	51.783	29.1031	25.7166	53.3772	53.0759
Solyc06g072270.2	4.42223	4.77739	4.42868	4.52263	3.68367	3.91111	4.45203	4.35824
Solyc02g069190.2	0	0	0	0	0	0	0	0
Solyc01g098570.2	6.25236	7.67257	3.16442	3.2843	21.3681	23.9669	2.01333	2.11681
Solyc07g005560.2	314.33	313.002	295.347	318.825	358.807	356.285	225.81	250.035
Solyc03g111610.2	4.58549	4.44715	3.75766	5.0007	1.92715	1.88024	2.6015	2.69448
Solyc08g016120.1	0	0	0	0	0	0	0	0
Solyc08g068810.2	5.71625	6.08669	6.12064	5.52227	4.17667	5.11012	5.09112	5.51093
Solyc06g068510.1	0.457446	0.615273	0.448469	0.438345	2.07416	2.00202	0.205017	0.163943
Solyc03g019910.2	25.0187	23.3599	24.9501	25.6684	17.2532	18.5085	24.6554	25.7068
Solyc10g085340.1	7.29583	6.73955	6.67148	5.75608	2.70857	2.99399	5.4008	4.93037
Solyc05g045830.1	0	0	0	0	0	0	0	0
Solyc02g071200.2	0.0832803	0	0.172364	0.202167	0.0931768	0	0.384131	0.283544
Solyc04g082420.2	42.5906	47.4386	38.4794	43.8828	27.0615	19.4923	34.7005	33.7672
Solyc03g121510.2	0	0	0	0	0	0	0	0
Solyc12g007120.1	9.36742	11.3583	10.8766	11.5341	10.4049	11.6901	10.8708	10.2856
Solyc03g114400.2	14.0903	15.1966	14.4561	15.8547	15.3588	15.9119	16.1245	16.2313
Solyc08g042140.2	4.0228	4.2835	4.37111	4.44197	3.7507	3.78317	5.41193	5.38978
Solyc02g087330.2	33.7397	35.136	34.4286	39.8905	118.081	144.534	29.5107	36.6775
Solyc11g045590.1	0	0	0	0	0	0	0	0
Solyc12g098120.1	0	0	0	0	0	0	0	0
Solyc05g015860.2	39.5171	46.1986	41.6039	39.4324	60.2357	59.3135	45.5832	47.4838
Solyc07g044760.2	94.4873	106.391	97.8525	92.3011	95.0192	84.7146	138.183	125.488
Solyc08g006790.2	3.63633	0.273156	2.73168	5.9939	0.301366	0.0533289	0.286711	0.407591
Solyc01g057670.1	0	0	0	0	0	0	0	0
Solyc07g062400.2	40.8942	37.888	38.2588	36.7633	25.7343	21.9513	42.2129	44.9708
Solyc11g042590.1	0	0	0	0	0	0	0	0
Solyc07g042450.2	23.9757	21.153	21.5856	25.5958	29.2634	31.5881	20.7063	22.4482
Solyc02g078140.2	27.439	27.2602	29.2866	29.6889	40.1268	41.1819	30.9476	36.7586
Solyc03g116390.2	3.64918	5.20477	5.74976	4.38166	61.1107	165.239	3.04895	5.61099
Solyc10g076470.1	0	0	0	0	0	0	0	0
Solyc01g110800.2	0	0	0	0	0	0	0	0
Solyc02g080660.2	3.71272	3.3623	3.21662	2.91345	3.14925	2.93342	3.01448	4.09596
Solyc05g018520.2	60.7911	58.6639	59.1869	53.5511	65.8256	65.5934	53.8175	54.5411
Solyc05g056150.2	2.25443	2.43234	2.6264	2.76458	4.44658	3.7272	3.53765	4.06201
Solyc04g077220.2	31.7502	30.6543	36.9239	35.3664	7.81638	6.07243	68.8913	65.9105
Solyc09g098580.2	16.9425	17.3052	17.3132	17.0654	9.48388	8.37635	19.1746	18.1212
Solyc05g007310.1	0	0	0	0.0611677	0	0	0	0
Solyc01g096640.2	0.198764	0.12094	0.164551	0.160836	0.222383	0.393523	0.634706	0.488748
Solyc02g060570.1	0	0	0	0	0	0	0	0
Solyc12g015710.1	12.191	12.577	12.2241	12.5886	6.51449	6.07374	12.5697	12.6585
Solyc08g047970.1	0	0	0	0	0	0	0	0
Solyc01g057430.2	3.98711	4.28118	4.51436	2.7044	2.23046	1.67165	5.49221	4.79113
Solyc03g117140.1	0	0	0	0	0	0	0	0
Solyc09g009180.2	19.576	19.7472	19.7383	19.0984	17.7422	17.419	19.4349	20.6378
Solyc02g014660.1	0.125372	0	0	0	0	0.148931	0.133449	0.284568
Solyc01g098840.2	13.3826	13.1599	12.0653	12.2222	24.115	27.3506	13.8684	13.8149
Solyc11g006910.1	1.71342	2.08509	3.03962	4.55554	14.1495	13.3754	1.47641	1.48156
Solyc11g007160.1	3.99939	4.30538	3.7567	3.79636	2.23733	1.34001	3.38381	3.78241
Solyc01g094900.1	0	0	0	0	0.0586845	0	0	0
Solyc06g072700.2	10.2587	12.8021	11.955	11.7115	1.70583	1.94052	8.29984	7.29206
Solyc06g051140.2	0.185568	0.225822	0.0921763	0.0900954	0.539812	0.176351	0	0.0421202
Solyc01g079320.2	5.10493	6.00131	5.7413	6.03257	5.66846	6.33881	7.52532	8.63569
Solyc06g062770.2	28.9804	29.1194	29.1371	28.4794	23.0539	24.951	16.6972	15.7659
Solyc01g091070.2	55.4038	56.7844	51.3969	51.7061	39.3048	35.8813	60.2182	55.0761
Solyc05g009680.1	8.45001	9.92037	7.37439	8.06046	5.66773	4.42475	9.24361	9.10677
Solyc03g114710.2	9.40449	14.1172	11.4455	11.2327	69.1389	61.1211	12.6678	14.0178
Solyc05g051630.2	9.24584	9.36282	9.65682	9.71938	6.79785	6.58995	9.54274	8.50688
Solyc01g007450.1	0.613761	0.746898	0.381087	0.744968	0.686696	1.09364	0.816627	0.348277
Solyc03g112350.2	44.4871	47.6731	46.0062	43.1091	33.9455	34.7858	66.9694	65.6362
Solyc02g084190.1	0.489547	0.992901	0.405283	0.594201	3.65148	3.10154	0.521086	0.740781
Solyc05g023710.2	15.2234	17.4279	14.2309	15.056	19.5085	19.3232	17.5245	19.8525
Solyc00g012540.1	0	0	0	0	0	0	0	0
Solyc04g081720.1	0	0	0	0	0	0	0	0
Solyc08g082720.2	0.110247	0.117391	0.256697	0.0836342	0.0462553	0	0.234698	0.172038
Solyc01g107890.2	3.85518	2.04743	1.95094	2.35319	0.199459	0.264718	3.46311	2.89575
Solyc02g094120.2	178.206	167.622	173.921	169.588	105.898	103.465	164.122	151.012
Solyc06g073220.1	0	0	0	0	0	0.0808763	0	0
Solyc08g080040.2	1.48175	1.49405	1.10403	1.05341	0.544714	0.528055	1.32936	1.20116
Solyc05g047610.2	12.9517	13.7054	11.6727	13.1442	11.6314	11.6292	14.616	13.4207
Solyc04g050620.2	88.4612	77.1762	65.0843	74.4348	1.482	1.3396	33.0952	38.5366
Solyc04g017930.1	0	0	0	0	0	0	0	0
Solyc03g119190.2	0.216975	0.150881	0.0769834	0.263359	0.0346799	0	0.164967	0.211067
Solyc12g100230.1	0	0	0	0	0	0	0	0
Solyc06g062950.1	100.873	85.1748	67.0689	60.9457	35.9868	29.4227	41.3207	45.1676
Solyc10g052410.1	0	0	0	0	0	0	0	0
Solyc12g014190.1	7.21919	7.20052	7.71659	8.26335	3.75737	3.47373	11.6723	9.02271
Solyc03g034070.1	0.167162	0.305135	0.415168	0.101449	0	0.0992872	0	0.189712
Solyc11g010980.1	0	0	0	0	0	0	0	0
Solyc12g006820.1	0	0	0	0	0	0	0	0
Solyc00g127550.1	0	0	0	0	0	0	0	0
Solyc09g005560.2	1.46446	1.96034	1.56398	1.31537	11.6988	30.5482	1.58998	4.12178
Solyc02g084240.2	1115.94	1062.27	1082.44	1054.63	214.829	162.168	746.687	639.666
Solyc06g048510.2	53.2436	55.8227	57.7039	56.0024	30.8996	27.7826	48.4777	43.6242
Solyc01g008480.2	14.4554	15.9566	14.8026	14.5704	8.56557	6.96043	14.6718	13.8712
Solyc07g017600.2	3.17528	3.98535	3.41263	3.78494	8.539	7.13795	0.985156	2.76331
Solyc04g072560.2	26.1766	26.9645	23.641	24.6376	46.7962	74.4534	39.9074	39.8667
Solyc06g084380.2	0.0498515	0.0404436	0.0206354	0.0403391	0.0185918	0.0197397	0	0
Solyc06g068740.2	18.7749	18.716	17.6766	16.5328	25.3536	28.9597	17.6115	19.3578
Solyc02g090020.2	23.4395	19.8918	21.6604	21.005	3.64235	3.98936	17.0343	15.0897
Solyc03g119080.2	44.3418	43.6775	36.8988	39.8747	32.9887	28.2495	20.9114	20.5708
Solyc07g039370.1	3.37065	4.30691	4.395	3.27297	1.31992	1.40141	3.22902	3.44281
Solyc03g082830.1	1.39105	1.4026	1.38193	1.22209	2.23818	2.2662	1.8473	1.99968
Solyc08g059720.1	0	0	0	0	0	0.210557	0	0
Solyc09g075650.2	0.336697	0.163894	0.418114	0.572145	0.376708	0.23998	0.430067	0.22927
Solyc07g056670.2	3.77547	12.4485	0.982032	1.11468	304.051	397.128	2.17227	3.38728
Solyc01g079180.2	0	0	0	0	0	0.0244409	0	0
Solyc00g007600.1	0.12312	0.374567	0.305782	0.373599	0.206626	0.511894	0.131052	0.558912
Solyc12g026410.1	0	0	0	0	0	0	0	0
Solyc08g076890.2	56.2772	51.6579	48.6867	62.5753	2.99226	3.78537	7.14715	13.2387
Solyc00g072800.2	0	0	0.0606001	0	0	0	0.0519437	0
Solyc06g082110.1	0	0	0	0.226877	0	0	0	0.212133
Solyc08g062540.1	0	0	0	0	0	0	0.405289	0
Novel00556	0.724165	0.579453	0.603623	0.49367	0.277472	0.412446	0.591313	0.596687
Solyc03g120430.2	13.1237	11.0127	11.9914	12.6045	3.14224	3.83051	6.73545	6.13861
Solyc11g045130.1	102.431	117.599	110.673	123.466	225.986	295.361	114.641	138.607
Solyc05g056200.1	6.15431	8.62405	8.10566	7.44166	12.415	10.44	10.1488	10.0799
Solyc09g015430.2	0	0	0	0	0	0	0	0
Solyc10g038190.1	12.4161	18.1385	11.3947	13.8905	18.6374	39.0514	3.90367	4.54657
Solyc02g090700.2	0	0	0.136783	0	0	0	0	0
Solyc03g114170.2	128.301	116.711	129.081	126.746	147.732	161.865	123.816	130.026
Solyc00g023260.1	0	0	0	0	0	0	0	0
Solyc07g054790.1	172.961	204.568	175.082	231.19	96.4411	130.981	90.5487	120.648
Solyc01g110270.2	6.03286	6.36764	5.63149	5.97759	5.71664	5.11894	3.84418	3.40005
Solyc06g083110.1	55.6437	64.0675	61.8284	60.4886	96.4015	97.9724	99.0741	104.901
Solyc07g045520.2	3.51937	3.13853	3.76987	3.0489	2.10405	2.02652	2.71664	2.5916
Solyc11g069400.1	44.5901	42.721	39.3759	38.5729	48.4239	48.1767	57.8971	68.819
Novel00105	0.177704	0.144168	0.318752	0.0718975	23.8364	23.1033	0.0630507	0.0448167
Solyc04g045300.1	0	0	0	0	0	0	0	0
Solyc02g089070.2	38.1654	37.6257	38.8032	37.0828	39.5657	42.2611	40.5624	42.1952
Solyc02g088050.1	0	0	0	0	0	0	0	0
Solyc07g041740.1	0.104903	0.255317	0	0.127329	1.17369	2.99077	0.111661	0.119054
Solyc01g105970.2	252.349	269.888	244.633	261.547	229.662	220.711	173.056	170.992
Solyc08g080670.1	1.96599	6.87831	0.91552	11.4839	0.733205	0.0486547	0	0.0464832
Solyc10g085430.1	272.993	257.891	240.16	248.452	183.351	168.151	207.588	196.496
Solyc01g090480.2	32.8391	29.2392	29.3736	30.1381	21.6396	22.2217	31.8944	28.8787
Solyc08g042090.1	0	0	0	0	0	0	0	0
Solyc06g050760.1	156.778	206.748	193.367	200.727	71.6902	69.3786	229.422	261.005
Solyc01g014970.1	0	0	0	0	0	0	0	0
Solyc02g078560.2	21.4516	24.2818	21.0456	20.5126	20.1572	17.2303	23.4532	24.1829
Solyc02g021190.1	0	0	0	0	0	0	0	0
Solyc03g044740.2	6.87213	8.22796	6.02189	8.17306	0.49605	0.559594	1.03234	1.32083
Solyc00g050430.2	0.155877	0.270987	0.248876	0.135143	0.0747432	0.238074	0.16592	0.0758163
Solyc06g007300.1	2.66981	2.63713	2.15285	2.10425	1.26078	1.17387	2.74954	2.57743
Solyc06g005360.2	495.565	504.172	456.251	480.785	686.932	708.182	455.081	453.26
Solyc05g052110.2	0	0	0	0	0	0	0	0
Solyc11g006320.1	22.6851	22.9174	23.1805	22.2554	30.5661	28.7831	27.9541	28.97
Solyc08g065790.2	0	0	0	0	0	0	0	0
Solyc03g119650.2	35.9093	39.5534	39.3781	38.0174	27.5233	25.6558	40.5427	39.1966
Novel00887	0.719335	0.65653	0.707177	1.45519	0.536544	0.498462	1.0209	1.59873
Solyc07g062350.1	0	0	0	0	0	0	0	0
Solyc09g050100.1	0	0	0	0	0	0	0	0
Solyc08g041820.2	32.9496	31.3706	32.0535	31.4104	14.876	17.2142	25.7079	23.1148
Solyc02g064800.2	10.7696	12.2207	11.3139	10.8881	2.51268	1.8796	11.2326	11.6721
Solyc01g065720.2	30.8667	32.6162	30.3468	29.6004	34.6759	34.3778	26.1552	25.9195
Solyc02g085440.2	0.170552	0.138366	0.141195	0.069004	0.445245	0.84417	0.272309	0.193559
Solyc02g079740.1	13.0164	13.5195	9.30026	9.42575	17.9335	12.9346	11.9724	13.2041
Solyc01g091920.2	0	0	0.0153874	0.01504	0	0	0	0
Solyc01g020570.1	0	0	0	0	0	0	0	0
Solyc07g020730.1	0.100543	0.0611763	0.0312137	0.0610182	0.0843679	0.029859	0.0535101	0.0855792
Solyc07g062600.2	9.93781	11.6557	9.11735	10.0346	16.0647	19.9468	9.52936	10.627
Solyc11g072400.1	0.932098	1.00084	1.25962	1.36428	0.76681	0.94442	1.45904	1.58675
Solyc10g049380.1	0	0	0	0	0	0	0	0
Solyc02g080490.2	1.62471	1.73852	1.35665	1.47903	0.329081	0.116466	0.611247	1.065
Solyc12g019590.1	0	0	0	0	0	0	0	0
Solyc10g011860.1	0.214177	0.260636	0.531934	0.259963	0	0	0.683925	0
Solyc11g050860.1	0	0	0	0	0	0	0	0
Solyc01g010380.2	0	0	0	0	0	0	0	0
Solyc00g016790.1	0	0	0	0	0	0	0	0
Solyc11g072920.1	0.752231	0.266993	0.58383	0.34239	0.0350675	0.0744654	0.0333622	0
Solyc09g098400.1	0	0	0	0	0	0	0	0
Solyc10g005220.2	0	0	0	0.0112959	0	0	0	0
Solyc01g096890.2	4.1122	3.81181	3.96956	3.64598	5.71513	5.55279	5.14654	5.03152
Solyc01g097130.2	6.77596	7.52687	6.78247	6.83424	6.2457	5.77197	6.46815	6.49957
Solyc09g008220.2	0.091247	0.11104	0	0.110753	0.10209	0	0	0
Solyc11g011890.1	0.624321	0.45585	0.620231	1.3135	0	0	0.0886057	0.23618
Solyc06g074320.2	0	0.0403133	0.246826	0.120627	0.0185319	0.0196761	0.0881536	0.09399
Solyc10g036750.1	0	0	0	0	0	0	0	0
Solyc11g011090.1	3.86234	4.35168	3.63612	3.8712	5.28651	5.33226	4.60268	4.52148
Solyc06g065960.1	1.56442	3.12764	1.66518	1.62759	1.75033	0.530971	0.832605	0.76091
Solyc08g005990.2	14.7874	15.6356	14.3181	14.9676	20.218	23.5545	18.2166	19.628
Solyc02g086670.2	54.2084	61.3977	51.1835	48.9264	56.2895	53.2748	47.7177	46.8375
Solyc03g007240.2	24.8104	26.9621	23.3204	22.8378	31.0922	27.3061	27.9657	33.342
Solyc09g082810.2	73.6318	63.3758	108.85	100.482	69.921	66.9535	211.225	170.916
Solyc06g024300.1	0	0	0	0	0	0	0	0
Solyc07g062580.2	2.46039	2.36154	4.37501	4.66882	4.89811	3.88324	4.955	4.74557
Solyc07g052770.2	0.245179	0.298364	0.215663	0.148796	0.194306	0.145626	0.0869915	0.173908
Solyc07g062960.1	0.0461009	0	0.0572485	0	0	0.164291	0.196284	0.0523197
Solyc09g015070.2	0	0	0	0	0	0.029762	0	0
Solyc07g065230.1	167.097	150.063	255.782	241.583	55.9343	42.7741	172.585	163.401
Solyc05g055410.1	0	0	0	0	0	0	0	0
Solyc09g092520.2	1.33722	2.38901	1.58991	4.45486	3.40608	1.7237	1.69593	2.29256
Solyc08g075070.2	10.543	11.0199	10.0502	10.4605	12.3832	11.0171	7.59012	7.89404
Solyc09g007430.1	2.88808	3.54681	4.37612	3.8914	6.10681	6.26354	4.06125	5.35252
Solyc08g016720.1	15.4561	11.6292	29.6786	24.3132	1.99608	1.46884	43.1508	34.2
Solyc03g094140.1	0	0	0	0	0	0	0	0
Solyc02g064980.1	0	0	0	0.103985	0.511207	0.54277	0.0607934	0.0972274
Solyc04g014670.2	28.5432	27.427	27.0979	26.8162	79.105	130.519	28.9616	35.8994
Solyc05g015760.1	0	0	0	0	0	0	0	0
Solyc08g065740.1	0	0	0	0	0.0257319	0	0	0
Solyc11g066420.1	0.427241	0.227465	0.530552	0.486164	0.507887	0.317203	0.312652	0.242437
Solyc00g165090.1	0	0	0	0	0	0	0	0
Solyc03g118480.2	0.688147	0.342581	0.932233	0.721357	0.104989	0.0371572	0.233062	0.212993
Solyc02g014230.1	0	0	0	0	0	0	0	0
Solyc09g089870.2	90.126	85.9898	90.9559	92.3736	29.1396	25.2039	59.6345	55.661
Solyc08g079860.1	0.16537	0.0503105	0.0171132	0.0167268	0.0770922	0.294667	0	0
Solyc11g007180.1	0	0	0	0	0	0	0	0
Solyc03g097950.2	40.6292	40.5458	39.6387	43.6414	37.6353	34.6912	43.4169	44.9765
Solyc10g019050.1	6.0342	4.62346	6.10568	6.51037	3.7507	1.8584	5.70929	6.08728
Solyc09g008550.2	2.98766	3.26793	3.1904	2.77973	2.05504	1.7262	0.779567	1.08185
Solyc04g054710.2	45.8353	47.1635	44.8371	49.1141	64.3563	59.6249	35.8197	36.9195
Solyc06g076470.2	1.99763	2.25308	1.69412	1.65588	0.272563	0.115757	0.726063	0.442362
Solyc03g121690.1	0	0	0	0	0	0	0	0
Solyc06g036790.1	3.91638	2.38296	5.47132	1.1884	1.09544	2.32616	4.16869	8.88937
Solyc01g100490.2	0.573911	0.698404	0.216905	0.454304	1.06088	1.36351	1.16865	2.23718
Novel00685	4.63208	4.42388	4.80561	4.41245	6.88817	7.10451	4.24398	5.85583
Solyc03g111490.1	0	0	0.0174167	0.0170235	0.0156919	0.0333215	0	0.0477515
Solyc03g096070.2	0.522737	0.236989	0.229108	0.199054	0.825678	1.38804	0.141831	0.232648
Solyc02g077720.2	18.0384	15.7065	12.1013	12.3943	35.2604	25.3688	6.06912	8.47104
Solyc07g015870.2	0.0195695	0	0	0	0	0	0	0
Solyc07g009320.2	9.59713	10.7468	9.39996	8.94166	17.0138	19.5361	9.73582	12.8349
Solyc01g095490.2	27.3428	32.2559	31.6878	32.8188	39.9526	39.3023	34.9333	37.8072
Solyc10g079100.1	1.94975	2.58839	1.76088	1.93627	1.78482	3.15836	1.88669	2.21276
Solyc06g007110.2	39.0788	45.7548	41.4924	36.7633	21.6272	23.069	46.0362	47.3026
Solyc10g037870.1	0	0	0	0	0	0	0	0
Solyc04g025920.2	0	0	0	0	0	0	0	0
Solyc06g076780.2	42.243	58.5767	51.8126	53.3145	26.5987	20.4621	21.711	22.683
Solyc01g111710.2	93.7941	89.8491	88.3936	87.0809	100.031	98.475	100.692	99.2966
Solyc10g009370.2	0.0875556	0.18646	0.0543637	0.0531365	0.31837	0.36403	0.0698973	0.173892
Solyc01g057760.2	23.4196	26.0722	20.692	21.5794	25.7323	25.1964	20.055	22.4151
Solyc04g009780.1	0.274879	0.0669013	0.682696	1.33457	0	0	0	0
Solyc06g075630.2	0	0	0	0	0.0532097	0.0282475	0	0.0269868
Solyc11g007720.1	34.3958	37.1631	33.7271	32.5981	48.523	48.0351	35.1357	38.2398
Solyc12g096470.1	79.8772	74.0733	71.4552	75.2284	62.4757	64.2245	57.4694	53.4681
Solyc07g020750.1	0	0	0	0	0	0	0	0
Solyc03g078610.2	14.7462	12.645	12.0218	11.7791	8.60675	7.98534	11.4131	12.1956
Solyc01g057500.1	0	0	0	0	0	0	0	0
Solyc02g071730.2	140.2	114.976	114.936	109.288	89.9323	68.2931	160.241	166.726
Solyc03g123580.2	9.38891	6.64277	7.72764	8.14949	1.09932	0.453909	18.8255	16.3549
Solyc02g049090.1	0	0	0	0	0	0	0	0
Solyc07g041200.2	27.9703	27.6134	28.3506	27.4577	26.3721	26.4875	28.959	30.5872
Solyc09g092760.2	0	0	0	0	0	0	0	0
Solyc05g044630.2	16.7757	19.9043	19.7506	21.3409	6.17218	5.40357	10.9543	9.99531
Solyc05g023920.1	0	0	0	0	0	0	0	0
Solyc06g060320.2	0	0	0.0173772	0	0	0.0166229	0	0
Solyc01g095670.2	28.3429	27.9689	27.6408	27.804	16.2609	13.5718	22.2917	20.3258
Solyc10g081080.1	75.1267	97.4379	89.8559	84.9478	91.5748	89.9485	101.431	94.2358
Solyc11g010170.1	17.6824	17.3676	11.9554	12.2433	8.38981	8.62046	16.5043	15.7852
Solyc04g078140.2	0.132083	0.160735	0.492067	0.24048	0.517228	0.470711	0.281186	0.149901
Solyc08g068930.2	10.0006	9.75451	9.10081	9.45132	13.3243	12.6053	7.06949	7.88409
Solyc05g021580.2	9.58182	10.3242	7.68464	7.51116	6.81196	4.03125	9.56168	13.1399
Solyc06g009950.1	0	0	0	0.218916	0	0	0	0
Solyc04g008490.1	167.949	146.658	158	155.916	172.418	175.205	138.898	151.559
Solyc03g112370.1	69.4592	78.2711	73.1614	70.5499	85.9712	78.9104	61.7287	52.3532
Solyc07g065500.1	109.546	81.8313	67.1806	62.3229	9.49085	12.6795	54.2955	62.7994
Solyc04g063430.1	0	0	0	0	0	0	0	0
Solyc01g106590.2	3.706	4.17868	3.95213	4.52367	3.30306	3.35777	4.23449	3.77821
Solyc07g025330.1	0	0	0	0	0	0	0	0
Solyc01g008650.2	0	0	0	0	0.0196506	0	0	0
Solyc08g044560.1	0	0	0	0	0	0	0	0
Solyc08g082060.2	7.27619	7.50633	7.02773	7.77768	1.49081	1.38723	7.15532	7.44215
Solyc07g056660.2	27.0805	25.0247	23.1066	22.0838	12.7039	11.2278	13.5002	12.6826
Solyc10g078160.1	6.80569	7.20608	7.50665	8.90945	1.65631	1.05026	4.18015	3.87354
Solyc10g039380.1	30.587	31.0286	30.5888	31.628	34.6773	33.4327	33.641	35.2907
Solyc10g006020.2	10.4673	11.4832	10.883	11.0454	24.9269	27.3979	14.1477	16.4326
Solyc09g066360.1	0.794883	0.580386	1.57935	1.80098	0.770763	0.1259	1.97422	2.58605
Solyc01g008640.2	0	0.0223802	0	0	0	0	0	0
Solyc00g084760.1	4.53419	4.04271	3.51216	3.10593	2.56162	1.97317	3.63167	3.36263
Solyc11g006260.1	0	0	0	0	0	0.158602	0	0
Solyc09g072670.2	21.7443	22.0397	27.4845	27.3354	26.4694	29.6193	25.0937	28.801
Solyc08g069070.1	0	0	0	0	0	0.0376924	0	0
Solyc07g043680.2	0	0	0	0	0	0	0	0
Solyc11g045310.1	6.66537	7.14889	6.38321	6.65048	6.2356	7.20214	7.25512	8.63294
Solyc11g031980.1	0	0	0	0	0	0	0	0
Solyc08g065730.1	0	0	0	0	0	0	0	0
Solyc02g093540.2	0	0	0	0	0	0	0	0
Solyc08g080290.2	0.0298273	0	0	0	0.901039	2.1968	0	0.101553
Solyc02g083340.2	7.62272	6.36295	7.06527	6.4924	4.09057	4.34313	5.05381	6.69572
Solyc03g005570.2	0.0707373	0.0286939	0.0878423	0.0572395	0.0527622	0.0280099	0.0250982	0.107039
Solyc09g061780.1	0	0	0	0	0	0	0	0
Solyc04g009830.2	6.52211	6.89939	7.19931	6.67459	9.06182	9.36813	7.9859	7.81314
Solyc03g044100.2	5.93931	7.11157	5.03548	5.44293	3.14908	2.5218	4.34158	4.76437
Solyc10g044470.1	58.5383	72.414	60.0606	59.1125	98.0164	87.7372	85.3968	91.4777
Novel00786	305.067	269.674	278.681	307.712	60.8732	36.637	198.396	166.348
Solyc01g005470.2	10.0338	13.4614	6.58747	9.6831	16.8392	30.2377	3.1953	5.55363
Solyc06g043140.2	0.386634	0.506695	0.443193	0.541485	0.232927	0.317968	0.189943	0.270024
Solyc06g034220.2	33.3904	35.5327	34.9933	34.7878	40.0833	37.949	37.5311	42.073
Solyc05g056030.2	65.2335	65.2041	84.5149	82.7441	94.0757	93.8451	104.257	84.0704
Solyc03g032120.2	14.108	12.9934	12.9983	14.6594	6.93263	5.94675	12.2967	10.5284
Solyc03g063150.2	0.339426	0.43183	0.421502	0.33708	0.103571	0.183276	0.262759	0.297665
Solyc08g068660.1	0.726903	0.631846	0.902676	0.50417	0.929467	0.37007	0.884267	1.53207
Solyc04g024550.1	0	0	0	0	0	0	0	0
Solyc11g020060.1	12.1397	13.7084	13.2644	12.2127	18.2321	15.6768	11.8741	12.6189
Solyc04g057970.2	7.01607	6.64067	7.80506	6.46581	3.28893	3.10614	6.25797	5.52952
Solyc08g007060.2	0.187202	0.208826	0.251841	0.208286	0.017454	0.11119	0.099631	0.123932
Solyc11g069140.1	16.4488	20.7675	16.8517	15.7226	18.8635	23.2034	17.5085	17.7343
Solyc09g065980.1	0	0	0	0	0	0	0	0
Solyc01g079900.1	0	0	0	0	0	0	0	0
Solyc10g045640.1	37.727	32.2947	33.1333	34.5327	43.8687	49.1333	40.1576	40.6456
Solyc03g006850.2	7.74274	8.85507	7.84636	7.66923	8.22824	8.09028	8.40694	8.99293
Solyc07g017740.2	16.1018	17.9795	18.5641	14.499	17.898	19.335	20.1878	24.6163
Solyc01g057220.2	0	0	0	0	0	0	0	0
Solyc05g052720.1	120.865	101.183	119.038	118.543	84.8672	91.9225	125.177	112.258
Solyc02g021710.1	0	0	0	0	0	0	0	0
Solyc11g010710.1	6.84106	12.1426	15.4887	16.9282	68.7381	70.4005	7.60364	12.1391
Solyc08g076610.2	1.05233	0.820902	0.703661	1.08079	0.211326	0.09616	0.0287213	0.275605
Solyc06g068330.1	2.69993	2.4642	2.5146	2.83596	4.64734	3.7007	3.42654	4.41943
Solyc02g081560.1	37.286	33.6104	23.6274	25.7014	87.382	95.329	52.9175	61.6451
Solyc09g008010.2	27.6297	28.2094	27.0522	25.0856	81.3335	100.953	41.4071	41.2506
Solyc09g074650.2	32.6669	33.0113	32.3949	31.1998	21.5161	18.3563	35.2007	32.2798
Solyc09g018690.2	5.3982	6.50028	5.69566	5.22344	6.27198	5.42604	8.3176	7.90434
Solyc02g031920.2	3.07454	2.57226	3.81799	2.39069	0.268742	0.228268	3.93736	2.01724
Solyc08g078990.1	5.71672	4.38454	5.01112	4.48983	8.49224	7.87524	3.37488	4.25256
Solyc03g006880.2	0.0210092	0.0255665	0.547877	0.816014	0	0	0.178901	0.119216
Solyc07g064090.2	36.1605	32.5727	36.9143	36.1851	21.5485	19.3631	33.5818	30.8883
Solyc02g030240.1	0	0	0	0	0	0	0	0
Solyc11g065060.1	0	0	0	0	0	0	0	0
Solyc02g021800.1	0	0	0	0	0	0	0	0
Solyc05g013410.2	3.18747	2.11333	2.59332	2.90832	3.51705	8.09513	3.27582	6.41161
Solyc03g121440.2	8.84443	9.62192	8.2924	8.36666	2.79284	2.57392	9.11751	8.77204
Solyc10g081950.1	0	0.156382	0.15958	0	2.87554	6.41147	0.27357	1.02089
Solyc02g020940.2	33.6234	31.4915	34.7949	33.1106	1.97052	1.37894	12.2494	11.0843
Solyc11g066270.1	0.830747	0.379108	0.601784	1.30244	0.232367	0.287833	0.184222	0.392838
Solyc05g009590.2	0	0	0	0	0	0	0	0
Solyc08g007040.2	0.819227	0.645075	1.07717	1.81324	0.107833	0.0572453	0	0.0546904
Solyc10g018590.1	17.8295	19.4004	17.8236	17.7227	19.837	16.6961	22.4143	21.2491
Solyc11g044590.1	0	0	0	0	0	0	0	0
Solyc09g008240.2	7.29141	5.331	4.51814	4.9782	3.00163	2.3924	4.13094	5.19689
Solyc01g106440.2	10.6786	11.3858	11.1243	9.73404	8.84536	8.14155	14.0758	12.6678
Solyc07g049650.1	10.6759	11.067	11.7844	12.9581	8.84781	10.8032	9.2593	5.83365
Solyc04g025340.1	0	0	0	0	0	0	0	0
Solyc01g014530.2	0.281514	0.228387	0.0776861	0.151865	0.104989	0.0743143	0.166473	0.0709977
Solyc05g041690.1	0	0	0	0	0	0	0	0
Solyc03g013160.2	1.32842	0.862177	1.15475	1.47804	0.247713	0.105203	0.306367	0.125635
Solyc12g096310.1	30.2393	31.4072	35.575	34.4065	48.2705	25.5999	46.381	44.8141
Solyc03g093810.1	0.321265	1.17286	0.39895	0.779888	0.539163	0.954088	0.854907	0.546904
Solyc04g079770.2	11.0077	11.5652	11.7197	12.3177	14.1096	14.1365	15.7985	16.0191
Solyc04g056500.1	0	0	0	0	0	0	0	0
Solyc06g011290.1	0	0	0	0	0	0	0	0
Solyc08g066440.2	13.667	13.4427	10.4384	12.6006	19.5988	23.1076	15.4701	20.1547
Solyc04g016000.2	1.75236	2.07561	4.5843	7.37349	0.601249	1.02695	0.7461	0.371232
Solyc11g008630.1	1.31288	0.92069	1.02242	1.21541	0.821582	1.24238	0.307914	0.353554
Solyc02g067410.1	0	0	0	0	0	0	0	0
Solyc04g015160.2	2.53592	2.68638	2.37884	2.48014	3.32715	3.05579	2.39829	2.78483
Solyc01g015030.1	0	0	0	0	0	0	0	0
Solyc04g051150.2	4.32725	5.87868	5.54948	5.21411	17.0772	31.0667	8.3411	9.10763
Solyc11g013530.1	24.2026	26.8875	23.7587	22.8569	22.6204	21.1386	27.6626	29.9074
Solyc06g053150.1	1.06212	1.24374	1.24429	1.43512	1.63676	2.45199	1.36518	1.72849
Novel00774	0.404358	0.559172	0.205419	0.0669273	16.4924	13.4059	0.156512	0.271171
Novel00596	0.430221	0.130886	0.233736	0.261096	1.38387	2.33173	0.200348	0.15258
Solyc00g034810.1	0	0	0	0	0	0	0	0
Solyc01g056270.2	0.0879928	0	0	0.0534018	0	0	0.0468308	0.149794
Solyc04g017950.1	0	0	0	0	0	0	0	0
Solyc07g066380.2	183.708	202.27	196.34	202.487	344.314	351.961	126.772	140.976
Solyc11g020640.1	0	0	0	0	0	0	0	0
Solyc12g036330.1	1.6556	1.1129	1.01818	0.93778	5.32769	5.31948	1.17484	1.64631
Solyc07g025530.1	9.88885	9.53185	9.48362	8.19997	5.91539	5.23385	8.33738	9.33383
Novel00263	6.41426	7.27744	7.51611	7.37571	7.55419	8.47892	10.4466	12.1508
Solyc07g032370.1	0	0	0	0	0	0	0	0
Solyc05g045860.1	0	0	0	0	0	0	0	0
Solyc08g075260.1	0	0	0	0	0	0	0	0
Solyc01g005420.2	3.61744	1.99685	1.34302	2.71594	0.208624	1.10753	1.54814	1.65063
Solyc03g063040.2	1.31352	1.02301	1.17442	0.829047	2.29259	1.81	2.01333	1.43108
Solyc01g080900.2	7.79759	6.21989	22.5723	26.1704	2.40062	1.78212	14.5388	13.0861
Solyc02g078850.1	3.66155	2.65635	3.14788	2.73495	0.157564	0.0836461	0.224852	1.11878
Solyc01g081390.2	7.97507	7.27358	8.88559	8.47772	8.63617	9.77797	6.52569	7.8105
Solyc10g079610.1	29.491	27.9726	28.9897	27.4655	34.2289	33.7885	22.9418	22.2711
Solyc07g042960.1	7.95722	6.29062	6.85203	5.28738	6.23846	5.31271	4.88408	6.19619
Solyc05g050810.2	2.60995	1.38675	1.689	1.20469	0.616921	0.218337	2.77809	3.00374
Solyc10g062160.1	1.54383	1.32364	1.525	1.7248	2.37502	3.18854	5.32201	6.05266
Solyc01g007220.2	600.136	554.138	490.453	510.179	141.651	128.264	468.59	492.817
Solyc06g069000.2	0.0477792	0.0290718	0.0296663	0.0289966	0	0	0	0
Solyc02g032950.2	0.586109	0.442706	2.45958	2.96828	0.904494	1.34448	2.40943	2.84419
Solyc02g084210.1	0.369189	0.414714	0.317397	0.482583	0.889669	1.11328	0.0906862	0.418991
Solyc09g057550.1	0	0	0	0	0	0	0	0
Solyc02g085950.2	0.108469	0.0879992	0.0897989	0.0877717	0.0404531	0	0	0
Solyc11g062200.1	1.26153	1.56955	1.19247	1.22268	1.3693	1.219	1.24259	1.41033
Solyc04g051390.2	1.42974	1.65703	1.26819	2.14857	1.21877	1.53665	2.31901	3.55427
Solyc01g080220.2	7.02717	2.25665	33.8552	29.695	15.7245	18.8595	32.4821	36.5157
Solyc10g008630.2	38.5409	39.3206	38.2089	36.7457	37.9425	30.6893	35.4466	32.9371
Novel00484	2.57698	2.36866	2.34902	2.19617	2.6685	2.54016	1.69249	2.61347
Solyc04g053050.2	0	0	0	0	0	0	0	0
Solyc07g042090.2	0.0227612	0.0276986	0.0282651	0	0.025466	0	0	0
Solyc03g117810.2	62.317	51.3925	63.7758	69.6196	18.3933	16.3279	43.7953	40.0646
Solyc08g081370.1	6.8743	6.25527	21.9951	25.1068	2.00941	2.42775	20.765	15.4627
Solyc01g068240.2	8.14036	8.97947	8.38051	8.25506	16.2029	16.673	8.52505	10.207
Solyc12g010740.1	532.793	511.393	573.212	519.766	109.329	75.4972	489.901	497.371
Novel00758	1.78335	1.65956	1.82377	1.71894	1.99527	2.74154	1.17244	0.833378
Solyc08g029340.1	0	0	0	0	0	0	0	0
Solyc02g094860.1	0	0.0207357	1.22727	0.744556	0	0.0404828	0.453431	0.541466
Solyc02g091840.2	157.418	156.008	136.455	135.642	73.0563	56.3413	114.162	95.3194
Solyc05g009390.2	4.60289	5.16254	4.16182	5.4324	7.16709	8.18914	3.45443	5.00715
Solyc01g089870.2	17.0751	18.8766	16.5109	15.3828	20.9552	23.1145	25.1706	27.5433
Solyc02g062540.2	25.2435	24.1321	26.6586	25.3517	18.4645	19.2595	27.8817	28.1394
Solyc11g017460.1	8.67146	9.29791	8.71634	8.33245	8.85569	7.57691	7.55331	6.46239
Solyc05g009570.2	14.996	13.889	17.292	20.1295	2.52083	2.54484	4.28539	4.27568
Solyc09g057600.1	0	0	0	0	0	0	0	0
Solyc01g104380.2	0	0	0	0	0	0	0	0
Solyc09g074300.1	22.3583	17.4098	13.1235	13.6999	0.482608	0.597806	0.918277	0.652716
Solyc05g008170.1	0	0	0	0	0	0	0	0
Solyc01g095080.2	9.6359	22.5471	7.08105	8.16501	259.076	266.924	8.18072	11.0108
Solyc12g055860.1	401.73	462.409	452.226	451.615	536.62	561.297	455.81	444.255
Solyc10g007600.2	328.166	387.143	217.946	187.982	10.7641	8.70535	135.172	148.302
Solyc02g084490.1	70.8027	69.2404	68.3327	69.6077	45.8496	43.1089	90.7446	89.4134
Solyc08g066930.1	0	0	0	0	0	0	0	0
Solyc01g100180.2	6.33104	5.67564	6.03817	5.66097	4.86288	5.91755	6.29528	5.33812
Solyc06g024250.1	0	0	0	0	0	0	0	0
Solyc07g006300.2	1.57991	1.35715	1.46734	0.999117	3.37192	3.84822	0.268506	0.738309
Solyc12g098440.1	45.0836	43.8268	37.2422	38.7858	36.3014	31.8143	36.4528	33.8872
Solyc08g067960.2	390.965	490.172	364.559	367.985	117.523	104.66	280.592	270.227
Solyc08g067170.1	0	0	0	0	0	0	0	0
Solyc08g013880.2	13.3428	13.1494	12.9294	11.8145	14.2431	16.5516	13.6436	15.1178
Solyc11g007550.1	0.76884	0.614835	0.681967	0.719897	0.786472	0.391421	0.467641	0.822694
Solyc12g015640.1	9.76966	11.345	10.7048	10.5148	5.81061	5.43613	9.53814	11.16
Solyc04g045440.2	0	0	0	0	0	0	0	0
Solyc07g006360.1	0.706784	1.19893	0.638321	0.727896	1.38984	1.19579	0.706723	0.899354
Solyc02g091900.2	88.1539	88.771	87.2014	82.5804	97.5205	89.1705	65.9686	65.5806
Solyc01g107740.2	8.4954	11.7009	11.3054	11.1093	26.1726	34.0056	12.6183	13.8681
Solyc10g086680.1	0	0	0	0	0.929961	1.87082	0.186261	0.148944
Solyc11g040110.1	38.5518	43.0919	44.2096	45.2913	65.9244	72.0301	47.7735	52.2868
Solyc04g011490.2	0.0401582	0.0977387	0	0.048743	0	0.0477044	0	0
Solyc01g094950.2	255.479	279.61	240.379	240.956	242.048	261.679	295.847	326.777
Solyc01g096580.2	131.116	90.0173	132.501	132.142	122.929	101.229	103.786	120.456
Solyc12g087840.1	0.585598	0.435494	0.1212	0.276416	0.655186	0.541052	0.0346291	0.110765
Solyc01g057920.1	0	0	0	0	0	0	0	0
Solyc04g045330.1	0	0	0	0	0	0	0	0
Solyc01g105870.2	0	0	0	0	0	0	0	0
Solyc03g044510.2	2.68187	2.78891	3.02761	2.92967	4.60995	4.02572	3.19201	3.48635
Solyc12g016210.1	16.1929	16.4839	13.4787	13.9777	9.92246	9.32959	16.6725	18.1769
Solyc07g038040.1	0	0	0	0	0	0	0	0
Solyc00g126010.1	8.68524	9.49076	8.14409	8.60567	8.92409	10.7384	4.9054	3.82204
Solyc06g083240.1	0	0	0	0	0	0	0	0
Solyc05g024300.1	0	0	0	0	0	0	0	0
Solyc02g020870.1	0	0	0	0	0	0	0	0
Solyc04g081120.1	0	0	0	0	0	0	0	0
Solyc04g082900.2	3.09576	1.27146	2.95534	3.19392	7.85812	10.251	2.08009	1.97627
Solyc06g083830.2	39.4356	45.6351	38.6588	35.7146	38.6493	36.9809	36.8833	35.9011
Solyc06g075180.1	133.646	129.525	128.964	137.036	80.1018	86.2175	60.939	81.6012
Solyc03g005080.2	47.0463	47.1914	48.3008	47.6334	32.492	26.9085	39.4436	37.0673
Solyc06g082240.2	0.0628136	0	0	0.0381208	0.0702779	0.0186543	0.0167151	0
Solyc01g015280.1	0	0	0	0	0	0	0	0
Solyc02g079240.1	1.92759	0.938291	1.43622	0.935866	0.287554	0.610616	0.82071	0.291682
Solyc09g014800.1	0	0	0	0	0	0	0	0
Solyc11g013570.1	0	0	0	0	0	0	0.0359961	0
Solyc01g111170.2	0	0	0	0	0	0	0	0
Solyc04g015020.2	211.814	203.191	177.514	173.625	144.514	126.572	180.027	177.901
Solyc02g089610.1	33.8435	32.6722	29.1553	29.4252	370.382	600.187	128.812	129.079
Solyc07g053910.2	60.8762	71.4187	60.9934	71.0116	45.4615	63.9513	44.3828	44.1026
Solyc06g051120.2	23.4002	23.0503	25.8129	21.3859	16.892	14.5014	22.6166	19.2632
Solyc04g025120.1	26.492	29.3517	24.7963	26.3962	19.0228	19.9625	34.3015	36.1237
Solyc11g044380.1	0	0	0	0	0	0	0	0
Solyc11g066780.1	3.23577	3.68266	3.16099	3.38887	5.62006	5.30079	3.77881	4.08495
Solyc01g110550.2	13.1905	13.8417	13.1357	15.5075	6.09567	6.09355	8.81755	8.42504
Solyc05g007720.1	1.79659	1.39681	0.619729	1.02976	0.949207	1.95634	0.690565	0.792923
Solyc10g005670.1	166.035	182.277	177.357	166.913	146.065	134.073	100.721	108.518
Solyc02g067930.2	0.0549759	0.0446009	0.0227565	0.1557	0.287041	0.326533	0	0.145581
Solyc03g006930.1	0	0	0	0	0	0	0	0
Solyc06g049030.2	2.08498	2.07594	2.3874	2.89223	0.242363	0.257327	1.12406	1.29068
Solyc11g005950.1	10.4691	9.89366	10.1897	9.66203	7.23897	7.97722	8.15189	8.9699
Solyc12g005690.1	0	0	0.0974535	0	0	0	0	0.178127
Solyc05g021400.1	0	0	0	0	0	0	0	0
Solyc03g121050.2	13.9962	13.0306	13.0613	11.9883	9.72238	7.31893	14.1776	11.4652
Solyc01g008930.2	4.53197	5.14901	5.45353	5.7442	2.8718	2.28683	6.29674	6.85017
Solyc11g065710.1	0	0	0	0	0	0	0	0
Solyc10g084270.1	24.7245	23.7004	23.058	23.1122	17.3747	17.4395	20.2473	21.879
Solyc09g082610.1	0	0	0	0	0	0	0	0
Solyc03g114020.2	28.9267	25.7146	31.3782	33.492	6.2739	8.32658	14.3397	16.2592
Solyc08g067140.1	0	0	0	0	0	0	0	0
Solyc11g005020.1	25.7012	26.3686	26.4285	26.3004	13.8776	10.909	23.1075	23.4153
Solyc06g009510.1	0	0	0	0.109458	0	0	0	0
Solyc02g089770.2	8.44553	8.55985	3.41801	1.82747	39.0599	39.2359	1.25204	1.30823
Solyc12g008840.1	81.2797	108.212	55.6792	60.5323	163.045	107.62	72.7508	97.4581
Solyc01g107310.2	5.6119	6.45957	6.4527	5.35612	10.3752	10.2561	8.79849	8.90924
Solyc02g069800.1	51.9838	59.2389	40.313	40.5171	197.351	223.166	61.8464	63.6492
Solyc01g011300.1	0	0	0	0	0	0	0	0
Solyc01g010290.2	10.8252	10.0551	10.353	8.29377	10.2834	7.78618	7.43136	9.35631
Solyc03g117030.1	24.4115	26.6588	23.908	27.5882	31.9969	31.0859	25.4669	24.0983
Solyc02g092170.1	0	0	0	0	0	0	0	0
Solyc00g297330.1	0	0	0	0	0	0	0	0
Novel00575	24.9811	21.5762	22.8192	24.2331	38.1738	41.4157	26.8548	30.2673
Solyc01g091510.2	18.4031	18.6467	19.8222	18.5193	15.4936	15.5354	18.9357	18.5748
Solyc06g035750.1	0	0.125105	0	0	0	0	0	0
Solyc03g062740.2	4.15954	3.9507	4.66142	4.06363	2.15665	1.80775	2.80769	3.79955
Solyc05g054340.2	16.9348	21.3295	18.0155	17.9241	15.2868	11.9487	13.0657	13.5622
Solyc03g116070.1	0	0	0.151981	0	0	0	0	0
Solyc12g057040.1	79.8498	84.8318	84.1184	84.7194	11.7976	6.50348	59.361	54.6205
Solyc03g112300.2	29.6553	35.6551	35.2058	39.0184	26.5434	27.4308	27.9462	30.4696
Solyc10g086020.1	321.715	282.843	304.966	334.818	319.245	352.108	309.536	344.063
Solyc01g044290.1	0	0	0	0	0	0	0	0
Solyc12g042330.1	0.0729113	0.177455	0	0.088498	0.244727	0.346449	0	0
Solyc01g108350.2	0.0403157	0.049061	0.0500644	0.0489342	0	0.0478915	0	0
Solyc08g014510.2	6.31456	5.96946	6.0251	5.78083	5.22886	4.78887	6.93023	6.27564
Solyc08g081330.2	96.5107	86.7512	88.1201	85.0839	50.26	50.1231	59.4038	49.9498
Solyc02g086720.1	0	0	0	0	0	0	0	0
Solyc07g056310.2	0.595595	0.630254	0.900402	0.848644	0.289727	0.307615	0.578839	0.911048
Solyc06g074230.2	0	0	0	0	0	0.0400404	0	0
Solyc12g100360.1	21.8112	22.5368	21.3178	19.7636	21.5454	17.8573	22.0676	24.82
Solyc01g058020.2	1.51019	1.02099	1.5003	1.75157	1.76475	1.67438	2.07187	1.86626
Solyc06g051750.2	32.8598	42.2716	52.2162	53.3368	60.733	54.2824	76.0217	84.4104
Solyc05g015410.2	0	0	0	0	0	0	0	0
Solyc03g096270.1	0.148993	0.181312	0.0462551	0.0452109	0.0833489	0	0.118944	0.126818
Solyc02g083790.2	1.02805	1.6862	0.971358	0.813797	0.925173	0.929199	0.92776	1.09064
Solyc02g065430.1	0.73912	1.06299	1.16817	0.734013	0.676597	0.399096	0.715216	1.0676
Solyc03g122000.2	0.049865	0.242727	0.185768	0.181575	0.976335	1.1847	0.796162	1.24501
Solyc01g066430.2	11.5596	19.0541	10.825	31.3968	79.773	68.7717	53.7307	75.5955
Solyc02g084700.2	31.6513	30.0988	30.4076	29.1547	21.8372	20.1202	30.8269	30.2197
Solyc07g039360.1	0	0	0	0	0	0	0	0
Solyc01g008800.1	2.09303	1.7511	1.95892	1.83064	2.17818	2.97995	2.21969	3.01289
Solyc01g103310.2	2.88445	3.91517	3.30641	2.15451	1.86186	1.44966	0.944703	2.76993
Solyc06g074690.2	7.16502	7.35114	7.16808	6.35452	4.88122	4.80387	8.50181	9.19799
Solyc07g043050.1	13.2332	9.96648	10.8929	11.3272	1.49504	1.25452	6.44639	6.04155
Solyc01g091830.2	0	0	0	0	0	0	0	0
Solyc12g056940.1	48.3197	65.5064	40.7821	35.6343	109.169	73.9809	42.8556	42.2049
Solyc05g051450.1	0	0	0	0	0	0	0	0
Solyc07g041180.2	0.2244	0.120154	0.167197	0.174317	0.0100426	0.0639761	0.13376	0.122242
Solyc11g020500.1	0	0	0	0	0	0	0	0
Solyc12g035430.1	0	0	0	0	0	0	0	0
Solyc06g060650.1	0	0	0	0	0	0	0	0
Solyc06g017850.1	4.71693	3.38521	4.95637	4.25727	6.2247	5.17228	4.24838	6.58859
Solyc12g089070.1	0	0	0	0	0	0	0	0.0997205
Solyc12g021230.1	29.0248	35.4751	35.1514	34.0843	36.6651	31.1331	40.7882	42.9292
Solyc09g083170.2	0	0	0	0	0	0	0	0
Solyc09g055610.1	0	0	0	0	0	0	0	0
Solyc12g009300.1	102.103	84.5005	216.871	269.721	6.67867	12.5305	13.7124	20.0921
Solyc04g009980.2	0	0	0	0	0	0.0559343	0	0
Solyc02g032710.1	0	0	0	0	0	0	0	0
Solyc05g008910.2	0	0	0	0.0206024	0	0	0	0
Solyc11g011110.1	0.165814	0.168153	0.137273	0.0335436	0.0927593	0.196973	0.0588323	0.0627274
Solyc12g096290.1	3.35525	3.16847	2.83328	2.9648	2.16228	2.66248	3.61427	3.54893
Solyc09g057900.1	0.443762	0.45002	0.642913	0.448857	0.0827493	0.175717	0.393626	0.251812
Solyc01g017150.1	0	0	0	0	0	0	0	0
Solyc10g039240.1	0	0	0	0	0	0	0	0
Solyc08g015700.1	0	0	0	0	0	0	0	0
Solyc06g005300.2	0.0346533	0.0421704	0.0430329	0	0.814197	1.56428	0	0.039328
Solyc01g109960.2	7.01517	7.22946	7.09478	7.11872	10.6913	12.8229	9.18927	10.3715
Solyc03g098570.1	0.0270539	0	0.134383	0.0656748	0.272419	0.192826	0.172781	0.0307034
Solyc09g007680.2	22.5523	23.9692	15.8718	14.3331	17.0633	16.6132	23.1179	25.6295
Solyc12g006290.1	76.4886	76.186	69.7788	68.0969	44.8781	41.0209	47.185	50.6081
Solyc09g014750.1	0.100789	0.245305	0.125161	0	4.17235	5.38779	0.107282	0.114385
Solyc06g008890.2	0.564556	0.330787	0.337553	0.304553	1.70778	2.65773	0.178052	0.261031
Novel00247	4.19506	3.68699	3.56945	4.33752	3.12905	3.13768	2.56343	3.52664
Solyc08g014020.2	31.4502	27.408	28.8504	34.7256	17.083	18.0775	28.1309	29.5328
Solyc12g099790.1	0.460321	0.490152	0.357269	0.325924	0.515022	0.455684	0.28582	0.348277
Solyc00g013770.1	0	0	0	0	0	0	0	0
Solyc09g007300.1	5.70489	6.29082	5.73038	5.60102	5.84911	5.35446	5.49213	6.09881
Solyc09g074890.1	4.92427	5.04627	2.68202	3.25063	1.93314	3.48924	0.827607	0.980445
Solyc09g005700.2	31.9687	29.3285	33.0079	37.0515	21.7179	23.3266	17.4941	17.8336
Solyc11g069170.1	15.4357	15.0272	13.1758	13.0785	10.4626	10.8416	14.3405	15.2559
Solyc03g114240.2	0.0145961	0	0.0543766	0	0	0.0173388	0.0621456	0.049695
Solyc06g007340.2	54.895	51.606	50.7524	49.2622	57.9783	57.7369	46.9769	46.866
Solyc06g082680.2	92.8053	93.7266	89.3649	92.6661	96.2284	104.639	81.9216	88.9392
Solyc06g074160.1	0	0	0.0500644	0	0	0	0	0
Solyc00g011140.1	0	0	0	0	0	0	0	0
Solyc07g007680.2	18.9235	19.7678	19.7562	18.1245	13.584	13.627	25.728	23.6936
Solyc09g009410.2	0.342366	0.381913	0.248006	0.277037	0.542655	0.271134	0.21258	0.356171
Solyc10g079400.1	0.0117357	0.0142814	0.0145735	0	0	0.013941	0.0124918	0
Solyc12g056410.1	20.3837	18.3344	16.7724	21.9014	19.4743	19.4555	22.9799	26.1106
Solyc02g077600.2	4.8479	4.70889	4.56439	4.46135	5.01966	6.27195	7.16802	7.21245
Solyc04g014870.2	9.7032	10.3164	9.07397	8.73475	11.7057	11.9117	9.73068	9.49538
Solyc05g006230.1	0	0	0	0	0	0	0	0
Solyc02g021370.1	0	0	0	0	0	0	0	0
Solyc03g025360.2	21.4738	21.7316	20.0621	20.0327	17.8861	16.1896	20.9553	18.5509
Solyc03g117690.2	2.6121	3.4966	1.50602	1.83437	0.480126	0.531934	0.258179	0.317621
Solyc07g049270.2	8.26238	7.62768	8.22593	6.48406	6.53471	5.07672	12.2822	10.6703
Solyc12g009290.1	0	0	0	0	0	0	0	0
Solyc10g011780.1	0	0	0	0	0	0	0	0
Solyc03g019770.2	0.448277	0.327311	0.417506	0.285657	0.589318	0.65233	0.596447	0.559623
Solyc09g090440.1	1.37685	1.18403	1.573	1.67119	1.64316	1.19942	1.5828	2.06261
Solyc04g081670.2	5.61222	6.39103	6.26599	4.87463	10.0236	12.9667	2.63066	3.56447
Solyc05g017960.1	0	0	0	0	0	0	0	0
Solyc12g056120.1	127.586	129.762	126.483	123.502	98.0113	89.7127	95.6009	91.6012
Solyc00g031030.1	0	0	0	0	0	0	0	0
Solyc02g092000.2	11.1339	11.491	10.1217	12.1171	63.8619	130.755	13.3764	18.234
Solyc11g065320.1	23.9044	22.01	21.4359	20.219	3.47701	3.04433	13.4198	13.4057
Solyc06g062670.2	28.2193	26.2889	30.594	31.0136	3.07027	2.15512	47.1898	43.2376
Solyc05g054150.2	16.1481	16.1398	16.3193	17.3341	3.79788	3.08188	15.0464	14.2814
Solyc09g047900.1	23.4983	23.3314	21.6863	21.845	11.8308	11.3876	18.5033	16.1221
Solyc09g007900.2	22.539	19.8506	48.8782	49.1813	28.5227	27.8786	15.2214	12.9631
Solyc01g059940.2	0	0	0	0	0	0	0	0
Solyc07g054710.1	0	0	0	0	0	0	0	0
Solyc02g033120.1	0	0	0	0	0	0	0	0
Solyc04g077590.2	18.6318	17.6526	18.1064	16.7459	13.5979	13.4395	18.7988	14.3652
Solyc09g065570.2	0.0762648	0	0.0947063	0.0740547	0.0853276	0.126834	0	0.0692421
Solyc11g010550.1	4.36046	4.59624	4.55849	3.78596	5.29408	4.71353	4.88982	5.45437
Solyc01g091480.2	6.47398	6.66934	6.73796	7.15565	4.67822	3.70909	5.60117	5.64986
Solyc06g071830.2	0.116824	0.199031	0.145073	0.113438	0	0	0.0994801	0.106066
Solyc10g009400.2	1.29505	1.3425	1.66777	1.63012	2.03926	1.88028	2.14431	3.15725
Solyc02g080110.2	20.9434	23.8113	19.2514	20.6467	27.4292	26.4752	19.2226	25.3308
Solyc01g103470.2	1.77932	1.33526	0.994307	1.33181	1.79168	1.33866	0.631316	0.471179
Solyc09g065070.1	0	0.0288261	0	0	0	0	0	0
Solyc02g079560.1	0.0713923	0.173758	0.265967	0.259963	0.159752	0.0848078	0.0759917	0.0810229
[truncated: 33,574 more rows]
