# Supplementary material for: Comprehensive RNA-Seq Analysis on the Regulation of Tomato Ripening by Exogenous Auxin
Source: PLoS One. 2016 May 26;11(5):e0156453. doi: 10.1371/journal.pone.0156453 (PMC4881990; doi:10.1371/journal.pone.0156453)
Supplement: S3 Table — (XLSX) [file pone.0156453.s005.xlsx]

## Sheet: S3 Table
S3 Table. DEGs in response to exogenous auxin at 1 DAT.
Gene ID	Readcount_AX1d	Readcount_CK1d	Log2 FoldChange	P-value	Q-value	significant
Novel00001	0	0	NA	NA	NA	NA
Novel00002	0	0	NA	NA	NA	NA
Novel00003	22.4101	10.4143	1.1056	0.10924	1	FALSE
Novel00004	0	0.426025	NA	1	1	FALSE
Novel00005	0	0	NA	NA	NA	NA
Novel00006	128.087	157.167	-0.29518	0.20669	1	FALSE
Novel00007	33.6224	2.98217	3.495	9.4632e-06	0.00066752	TRUE
Novel00008	1603.23	1493.15	0.10263	0.38506	1	FALSE
Novel00009	21.8258	14.0829	0.63209	0.34085	1	FALSE
Novel00010	66.1632	63.7637	0.053293	0.85571	1	FALSE
Novel00011	12.2939	13.3096	-0.11452	0.91458	1	FALSE
Novel00012	506.007	471.433	0.1021	0.49124	1	FALSE
Novel00013	79.2345	93.0179	-0.23138	0.48673	1	FALSE
Novel00014	797.966	766.172	0.058658	0.61767	1	FALSE
Novel00015	1047.23	1040.85	0.0088082	0.91196	1	FALSE
Novel00016	134.461	123.393	0.12393	0.65075	1	FALSE
Novel00017	65.0381	75.5188	-0.21555	0.52222	1	FALSE
Novel00018	163.742	178.162	-0.12176	0.56423	1	FALSE
Novel00019	145.905	142.422	0.034853	0.92458	1	FALSE
Novel00020	18.0546	14.9349	0.27367	0.71531	1	FALSE
Novel00021	13.3321	12.718	0.068031	0.96861	1	FALSE
Novel00022	39.5569	40.1974	-0.023171	0.99591	1	FALSE
Novel00023	24.5299	42.5558	-0.79481	0.30083	1	FALSE
Novel00024	47.9927	43.6843	0.1357	0.7949	1	FALSE
Novel00025	0.52633	0	Inf	0.98225	1	FALSE
Novel00026	19.2811	19.8817	-0.04425	0.97058	1	FALSE
Novel00027	71.9383	78.091	-0.1184	0.75244	1	FALSE
Novel00028	8.56616	8.78895	-0.037043	1	1	FALSE
Novel00029	220.388	211.345	0.060445	0.83603	1	FALSE
Novel00030	119.535	128.757	-0.10722	0.65638	1	FALSE
Novel00031	2567.52	2204.08	0.2202	0.039083	0.58014	FALSE
Novel00032	915.309	716.331	0.35363	0.010043	0.23173	FALSE
Novel00033	56.7327	36.1574	0.64989	0.4011	1	FALSE
Novel00034	108.632	143.171	-0.3983	0.11741	1	FALSE
Novel00035	64.9656	54.9507	0.24154	0.53069	1	FALSE
Novel00036	7.39759	0.426025	4.118	0.16841	1	FALSE
Novel00037	590.983	489.768	0.27102	0.067623	0.7916	FALSE
Novel00038	143.36	140.647	0.02756	0.93701	1	FALSE
Novel00039	760.702	597.199	0.34912	0.015907	0.32362	FALSE
Novel00040	108.221	105.057	0.042806	0.87897	1	FALSE
Novel00041	1528.93	215.092	2.8295	8.4183e-23	2.9356e-20	TRUE
Novel00042	6.95819	6.65883	0.063444	1	1	FALSE
Novel00043	1.60797	5.45954	-1.7635	0.31969	1	FALSE
Novel00044	30.4499	20.1341	0.5968	0.31151	1	FALSE
Novel00045	49.0888	37.6332	0.38339	0.3773	1	FALSE
Novel00046	27.3064	8.52852	1.6789	0.02131	0.39523	FALSE
Novel00047	154.621	244.584	-0.6616	0.0019172	0.062963	FALSE
Novel00048	1.08164	3.15579	-1.5448	0.55424	1	FALSE
Novel00049	52.2758	38.8244	0.42918	0.31604	1	FALSE
Novel00050	112.504	101.815	0.14403	0.59916	1	FALSE
Novel00051	42.7149	34.643	0.30218	0.53199	1	FALSE
Novel00052	6.95819	7.59769	-0.12685	0.99699	1	FALSE
Novel00053	530.672	426.006	0.31695	0.20951	1	FALSE
Novel00054	2.1343	5.54635	-1.3778	0.42042	1	FALSE
Novel00055	35.7567	40.6234	-0.1841	0.71283	1	FALSE
Novel00056	17.5283	20.2289	-0.20674	0.81207	1	FALSE
Novel00057	64.3524	64.9309	-0.012912	0.97484	1	FALSE
Novel00058	206.355	180.552	0.19272	0.39872	1	FALSE
Novel00059	67.2448	68.1107	-0.01846	1	1	FALSE
Novel00060	1197.54	1754.2	-0.55074	0.041273	0.59809	FALSE
Novel00061	1722.5	1485.92	0.21315	0.20932	1	FALSE
Novel00062	2.63165	3.2426	-0.30119	0.97934	1	FALSE
Novel00063	19.7205	18.872	0.063446	0.89579	1	FALSE
Novel00064	697.581	763.994	-0.1312	0.36056	1	FALSE
Novel00065	70.9581	64.8601	0.12964	0.71376	1	FALSE
Novel00066	639.265	626.503	0.029094	0.8235	1	FALSE
Novel00067	15.9493	14.8481	0.10321	0.93285	1	FALSE
Novel00068	0	0	NA	NA	NA	NA
Novel00069	22.9364	20.4893	0.16277	0.77925	1	FALSE
Novel00070	74.1016	60.6787	0.28832	0.39907	1	FALSE
Novel00071	11.7386	15.4398	-0.39539	0.60621	1	FALSE
Novel00072	1.06715	6.56399	-2.6208	0.24002	1	FALSE
Novel00073	248.134	389.865	-0.65186	0.084251	0.89373	FALSE
Novel00074	162.989	301.353	-0.88668	0.33941	1	FALSE
Novel00075	342.67	345.555	-0.012095	0.97078	1	FALSE
Novel00076	13.4045	25.7672	-0.94281	0.13338	1	FALSE
Novel00077	28.1997	34.9114	-0.30802	0.58555	1	FALSE
Novel00078	35.1579	27.7398	0.34189	0.48639	1	FALSE
Novel00079	471.969	427.646	0.14228	0.36516	1	FALSE
Novel00080	0	0	NA	NA	NA	NA
Novel00081	2.11981	3.15579	-0.57407	0.84774	1	FALSE
Novel00082	2131.12	2342.26	-0.13629	0.20682	1	FALSE
Novel00083	1.06715	0.426025	1.3248	0.95752	1	FALSE
Novel00084	107.27	100.963	0.087424	0.75538	1	FALSE
Novel00085	2453.89	225.947	3.441	4.4412e-32	2.1561e-29	TRUE
Novel00086	13.8005	9.21498	0.58267	0.5176	1	FALSE
Novel00087	4.80941	2.64296	0.86371	0.68069	1	FALSE
Novel00088	261.978	269.247	-0.039488	0.84881	1	FALSE
Novel00089	0	0	NA	NA	NA	NA
Novel00090	28.8854	20.4813	0.49603	0.39374	1	FALSE
Novel00091	2.1343	0	Inf	0.38258	1	FALSE
Novel00092	1.05266	0.426025	1.305	0.95744	1	FALSE
Novel00093	0	0	NA	NA	NA	NA
Novel00094	918.771	825.429	0.15456	0.25739	1	FALSE
Novel00095	124.359	156.766	-0.3341	0.17303	1	FALSE
Novel00096	383.806	438.289	-0.1915	0.23362	1	FALSE
Novel00097	115.455	134.588	-0.22122	0.40322	1	FALSE
Novel00098	0.52633	0	Inf	0.98225	1	FALSE
Novel00099	2494.54	2422.11	0.04251	0.71447	1	FALSE
Novel00100	5.89105	3.66863	0.68328	0.68761	1	FALSE
Novel00101	22.893	24.584	-0.10281	0.93122	1	FALSE
Novel00102	7.44106	6.22478	0.25748	0.92495	1	FALSE
Novel00103	43.2122	50.6984	-0.2305	0.6088	1	FALSE
Novel00104	5.86207	8.18931	-0.48233	0.6899	1	FALSE
Novel00105	8.60962	6.91123	0.31701	0.85206	1	FALSE
Novel00106	1896.66	1928.49	-0.024009	0.84077	1	FALSE
Novel00107	3505.44	4002.46	-0.19129	0.22183	1	FALSE
Novel00108	381.817	382.809	-0.003744	0.96381	1	FALSE
Novel00109	533.212	560.003	-0.070725	0.74869	1	FALSE
Novel00110	351.401	466.739	-0.4095	0.012982	0.279	FALSE
Novel00111	527.871	580.452	-0.13699	0.38738	1	FALSE
Novel00112	18.098	16.8915	0.099541	0.95564	1	FALSE
Novel00113	2754.54	2581.41	0.093655	0.43888	1	FALSE
Novel00114	764.826	827.48	-0.11359	0.38301	1	FALSE
Novel00115	99.7276	112.726	-0.17675	0.52403	1	FALSE
Novel00116	71.412	27.5581	1.3737	0.00074674	0.029441	TRUE
Novel00117	0	0	NA	NA	NA	NA
Novel00118	29.9816	44.292	-0.56297	0.22165	1	FALSE
Novel00119	47.9637	47.5186	0.013452	1	1	FALSE
Novel00120	65.1974	63.4872	0.038349	0.95671	1	FALSE
Novel00121	5.32125	5.71997	-0.10424	1	1	FALSE
Novel00122	302.143	91.0373	1.7307	5.1129e-05	0.0029927	TRUE
Novel00123	18.7403	41.1442	-1.1345	0.03075	0.50056	FALSE
Novel00124	278.617	215.708	0.3692	0.071076	0.81214	FALSE
Novel00125	14.9835	14.8481	0.013096	1	1	FALSE
Novel00126	243.397	264.482	-0.11986	0.55651	1	FALSE
Novel00127	1166.12	1181.94	-0.019446	0.84351	1	FALSE
Novel00128	3526.33	5547.75	-0.65374	0.011114	0.24947	FALSE
Novel00129	895.076	853.642	0.068379	0.60495	1	FALSE
Novel00130	173.317	163.432	0.084722	0.70328	1	FALSE
Novel00131	70.8277	64.5997	0.13279	0.71304	1	FALSE
Novel00132	7.96739	9.89341	-0.31236	0.76211	1	FALSE
Novel00133	31.4881	37.31	-0.24476	0.68755	1	FALSE
Novel00134	92.0837	67.4243	0.44968	0.14567	1	FALSE
Novel00135	166.972	157.523	0.08405	0.74709	1	FALSE
Novel00136	4.2541	2.39055	0.83151	0.67321	1	FALSE
Novel00137	487.04	439.541	0.14804	0.6527	1	FALSE
Novel00138	13.9454	8.86774	0.65315	0.58741	1	FALSE
Novel00139	264.711	254.714	0.055537	0.8106	1	FALSE
Novel00140	68.3264	72.5446	-0.086425	0.83257	1	FALSE
Novel00141	20.3627	25.1676	-0.30563	0.5901	1	FALSE
Novel00142	13.3756	15.0218	-0.16745	0.87869	1	FALSE
Novel00143	399.215	384.307	0.054904	0.80512	1	FALSE
Novel00144	0	0	NA	NA	NA	NA
Novel00145	175.775	173.562	0.018279	0.96787	1	FALSE
Novel00146	1683.63	1712.26	-0.024324	0.86444	1	FALSE
Novel00147	11.1399	5.28592	1.0755	0.3757	1	FALSE
Novel00148	6.40289	8.61533	-0.42818	0.70966	1	FALSE
Novel00149	22.3811	15.8658	0.49636	0.48948	1	FALSE
Novel00150	298.497	245.255	0.28344	0.13388	1	FALSE
Novel00151	736.699	611.795	0.26803	0.066861	0.78604	FALSE
Novel00152	186.505	157.997	0.23931	0.26937	1	FALSE
Novel00153	280.747	317.286	-0.17652	0.33011	1	FALSE
Novel00154	2596.8	2495.15	0.057611	0.76527	1	FALSE
Novel00155	64.6614	53.7193	0.26746	0.84929	1	FALSE
Novel00156	67.9015	65.4437	0.053189	0.93934	1	FALSE
Novel00157	0	0	NA	NA	NA	NA
Novel00158	9.56086	6.91123	0.4682	0.69105	1	FALSE
Novel00159	28.2287	27.4713	0.039237	1	1	FALSE
Novel00160	16.4756	12.9704	0.34511	0.6725	1	FALSE
Novel00161	612.649	583.661	0.069931	0.66737	1	FALSE
Novel00162	5.87656	3.06898	0.93721	0.59659	1	FALSE
Novel00163	21.3574	27.4793	-0.36361	0.54031	1	FALSE
Novel00164	54.9219	55.7239	-0.020916	0.97773	1	FALSE
Novel00165	33.6948	6.13797	2.4567	0.00040877	0.017663	TRUE
Novel00166	39.9673	11.1715	1.839	0.001713	0.056929	FALSE
Novel00167	9.66228	13.562	-0.48914	0.54801	1	FALSE
Novel00168	27.2775	32.5997	-0.25715	0.6324	1	FALSE
Novel00169	81.2336	78.8482	0.043	0.93169	1	FALSE
Novel00170	172.178	165.294	0.058864	0.8147	1	FALSE
Novel00171	37.8475	40.5285	-0.098739	0.82852	1	FALSE
Novel00172	401.334	378.999	0.082612	0.61619	1	FALSE
Novel00173	235.139	225.492	0.060441	0.73174	1	FALSE
Novel00174	22.4391	22.4458	-0.00043376	1	1	FALSE
Novel00175	386.254	370.076	0.061728	0.7	1	FALSE
Novel00176	147.836	157.894	-0.094957	0.72627	1	FALSE
Novel00177	617.777	587.844	0.071654	0.60368	1	FALSE
Novel00178	148.261	184.994	-0.31934	0.1524	1	FALSE
Novel00179	3.23042	4.09465	-0.34202	0.8956	1	FALSE
Novel00180	15.5099	49.467	-1.6733	0.057387	0.7237	FALSE
Novel00181	131.67	93.3651	0.49597	0.063711	0.7668	FALSE
Novel00182	463.451	536.489	-0.21113	0.15896	1	FALSE
Novel00183	229.331	219.795	0.061273	0.87902	1	FALSE
Novel00184	27.6589	36.0159	-0.38089	0.4695	1	FALSE
Novel00185	0	0	NA	NA	NA	NA
Novel00186	41.6622	52.3865	-0.33045	0.39991	1	FALSE
Novel00187	20.8891	16.205	0.36631	0.68275	1	FALSE
Novel00188	7.98188	5.45954	0.54795	0.69218	1	FALSE
Novel00189	848.677	847.426	0.0021286	0.98342	1	FALSE
Novel00190	8.50821	8.11052	0.06906	0.98289	1	FALSE
Novel00191	4.75146	0	Inf	0.17757	1	FALSE
Novel00192	859.981	818.834	0.070734	0.58731	1	FALSE
Novel00193	209.074	163.606	0.35379	0.098598	0.96223	FALSE
Novel00194	799.965	833.193	-0.058715	0.67865	1	FALSE
Novel00195	178.856	193.633	-0.11453	0.60415	1	FALSE
Novel00196	100.882	111.519	-0.14462	0.57702	1	FALSE
Novel00197	6.3884	7.6845	-0.2665	0.90984	1	FALSE
Novel00198	20.2179	16.213	0.31848	0.65988	1	FALSE
Novel00199	23.0089	21.3333	0.10908	0.90633	1	FALSE
Novel00200	31.4157	9.12817	1.7831	0.0060453	0.15923	FALSE
Novel00201	80.4465	87.5343	-0.12182	0.66215	1	FALSE
Novel00202	860.078	815.292	0.07715	0.53925	1	FALSE
Novel00203	43.6227	59.3218	-0.44348	0.28331	1	FALSE
Novel00204	339.092	293.365	0.20898	0.25774	1	FALSE
Novel00205	797.043	895.497	-0.16803	0.2156	1	FALSE
Novel00206	20.7876	16.4735	0.33558	0.6146	1	FALSE
Novel00207	111.539	108.04	0.045983	0.88287	1	FALSE
Novel00208	397.636	420.412	-0.080355	0.65253	1	FALSE
Novel00209	550.46	556.963	-0.016943	0.88461	1	FALSE
Novel00210	6.41738	9.12817	-0.50834	0.64739	1	FALSE
Novel00211	235.777	314.132	-0.41395	0.26761	1	FALSE
Novel00212	63.6474	65.9726	-0.051765	0.91308	1	FALSE
Novel00213	21.8403	14.6825	0.57289	0.37562	1	FALSE
Novel00214	75.753	18.856	2.0063	2.7417e-06	0.00022404	TRUE
Novel00215	348.011	276.673	0.33095	0.22544	1	FALSE
Novel00216	8.52269	6.91926	0.30069	0.76646	1	FALSE
Novel00217	42.2465	41.8227	0.014547	0.98713	1	FALSE
Novel00218	1133.75	1200.28	-0.082266	0.50424	1	FALSE
Novel00219	13.9454	12.8048	0.1231	0.90664	1	FALSE
Novel00220	14.969	12.0316	0.31516	0.73143	1	FALSE
Novel00221	25.7854	27.8025	-0.10866	0.88191	1	FALSE
Novel00222	109.028	114.25	-0.067498	0.98851	1	FALSE
Novel00223	8.53718	11.2663	-0.40018	0.7138	1	FALSE
Novel00224	20.2468	13.9881	0.5335	0.48706	1	FALSE
Novel00225	97.1394	88.5052	0.13429	0.64326	1	FALSE
Novel00226	130.337	146.533	-0.16898	0.50591	1	FALSE
Novel00227	355.843	389.862	-0.13172	0.40098	1	FALSE
Novel00228	63.9274	67.4243	-0.076833	0.87004	1	FALSE
Novel00229	218.591	180.276	0.27803	0.24316	1	FALSE
Novel00230	8.03983	9.641	-0.26202	0.82025	1	FALSE
Novel00231	19.7495	16.0394	0.30019	0.70718	1	FALSE
Novel00232	3.20144	5.79875	-0.85702	0.56631	1	FALSE
Novel00233	138.7	110.075	0.33348	0.21061	1	FALSE
Novel00234	13.8439	17.2387	-0.3164	0.69724	1	FALSE
Novel00235	443.219	461.35	-0.057843	0.72956	1	FALSE
Novel00236	493.945	323.606	0.61011	0.00017912	0.0087389	TRUE
Novel00237	201.763	227.195	-0.17126	0.48562	1	FALSE
Novel00238	489.372	553.593	-0.1779	0.2558	1	FALSE
Novel00239	276.758	252.97	0.12966	0.60501	1	FALSE
Novel00240	388.075	305.437	0.34546	0.043748	0.61965	FALSE
Novel00241	129.255	128.703	0.0061821	0.97991	1	FALSE
Novel00242	17.5572	12.8836	0.44653	0.57317	1	FALSE
Novel00243	2.1343	1.5385	0.47223	0.92872	1	FALSE
Novel00244	183.038	144.039	0.34568	0.14152	1	FALSE
Novel00245	0	0.512835	NA	1	1	FALSE
Novel00246	150.057	159.322	-0.086428	0.71133	1	FALSE
Novel00247	44.2214	43.0059	0.040211	0.96727	1	FALSE
Novel00248	426.029	368.781	0.20819	0.23047	1	FALSE
Novel00249	24.5299	32.1496	-0.39026	0.58337	1	FALSE
Novel00250	59.7313	60.2526	-0.012537	1	1	FALSE
Novel00251	9.58984	10.8323	-0.17576	0.86218	1	FALSE
Novel00252	161.429	172.569	-0.096269	0.69482	1	FALSE
Novel00253	75.3136	71.4241	0.076499	0.85219	1	FALSE
Novel00254	96.1302	110.856	-0.20563	0.47091	1	FALSE
Novel00255	33.1395	47.5426	-0.52067	0.25369	1	FALSE
Novel00256	0.52633	0	Inf	0.98225	1	FALSE
Novel00257	0	19.3447	NA	0.12055	1	FALSE
Novel00258	95.9274	85.3655	0.16829	0.5304	1	FALSE
Novel00259	410.277	371.551	0.14304	0.40677	1	FALSE
Novel00260	254.189	258.746	-0.025636	0.91091	1	FALSE
Novel00261	50.7402	52.7337	-0.055596	0.89115	1	FALSE
Novel00262	0	0	NA	NA	NA	NA
Novel00263	268.38	240.506	0.15821	0.395	1	FALSE
Novel00264	51.2521	65.2701	-0.34881	0.32357	1	FALSE
Novel00265	21.2995	28.0002	-0.39462	0.53732	1	FALSE
Novel00266	19.8654	21.8382	-0.13659	0.85112	1	FALSE
Novel00267	237.042	200.529	0.24133	0.24799	1	FALSE
Novel00268	119.83	111.779	0.10033	0.74234	1	FALSE
Novel00269	2192.46	2191.77	0.00045758	1	1	FALSE
Novel00270	16.5335	18.1776	-0.13676	0.8856	1	FALSE
Novel00271	106.217	115.48	-0.12062	0.70031	1	FALSE
Novel00272	41.5463	38.9113	0.094533	0.86492	1	FALSE
Novel00273	30.9038	36.9387	-0.25735	0.57176	1	FALSE
Novel00274	865.326	836.822	0.048324	0.72352	1	FALSE
Novel00275	109.303	102.667	0.090361	0.74714	1	FALSE
Novel00276	12.265	12.8048	-0.062145	1	1	FALSE
Novel00277	514.467	493.594	0.059751	0.70626	1	FALSE
Novel00278	39.499	29.1834	0.43666	0.37614	1	FALSE
Novel00279	1598.85	1369.18	0.22372	0.38501	1	FALSE
Novel00280	39.9384	41.9095	-0.069502	0.93788	1	FALSE
Novel00281	555.24	741.753	-0.41783	0.0032012	0.095844	FALSE
Novel00282	926.211	617.413	0.58511	0.17492	1	FALSE
Novel00283	15.5968	20.4733	-0.39249	0.64903	1	FALSE
Novel00284	35.7132	32.0788	0.15484	0.80586	1	FALSE
Novel00285	456.565	386.454	0.24053	0.15147	1	FALSE
Novel00286	111.394	108.213	0.041791	0.88293	1	FALSE
Novel00287	104.243	86.9427	0.26181	0.42185	1	FALSE
Novel00288	13.3321	6.14599	1.1172	0.22794	1	FALSE
Novel00289	228.032	204.623	0.15626	0.47788	1	FALSE
Novel00290	44.7478	21.3333	1.0687	0.028829	0.47863	FALSE
Novel00291	18.6823	9.56222	0.96626	0.19098	1	FALSE
Novel00292	267.212	239.779	0.15628	0.44377	1	FALSE
Novel00293	51.2231	51.6212	-0.011171	0.97733	1	FALSE
Novel00294	221.894	221.696	0.0012872	1	1	FALSE
Novel00295	174.235	186.983	-0.10187	0.65291	1	FALSE
Novel00296	59.3064	49.9252	0.24842	0.52242	1	FALSE
Novel00297	8.02534	9.81462	-0.29037	0.81855	1	FALSE
Novel00298	215.506	223.788	-0.054404	0.84267	1	FALSE
Novel00299	12.7623	12.3788	0.044018	0.97681	1	FALSE
Novel00300	191.266	204.765	-0.098389	0.66852	1	FALSE
Novel00301	48.9439	52.0473	-0.088693	0.82535	1	FALSE
Novel00302	530.961	511.338	0.05433	0.72711	1	FALSE
Novel00303	93.4117	100.111	-0.099923	0.76157	1	FALSE
Novel00304	151.902	118.454	0.35881	0.14632	1	FALSE
Novel00305	6.41738	31.3136	-2.2867	0.00091702	0.034558	TRUE
Novel00306	26.7077	43.8032	-0.71378	0.32936	1	FALSE
Novel00307	27.7314	20.6469	0.42559	0.49073	1	FALSE
Novel00308	9.61882	10.7455	-0.1598	0.86271	1	FALSE
Novel00309	41.049	44.8048	-0.12631	0.80059	1	FALSE
Novel00310	464.929	393.641	0.24013	0.14172	1	FALSE
Novel00311	170.831	199.551	-0.22419	0.33298	1	FALSE
Novel00312	10.686	7.51088	0.50866	0.62471	1	FALSE
Novel00313	6.98717	8.53655	-0.28894	0.8533	1	FALSE
Novel00314	431.186	446.817	-0.051375	0.73758	1	FALSE
Novel00315	40.4067	19.7708	1.0312	0.37594	1	FALSE
Novel00316	13.9019	23.8815	-0.78061	0.25352	1	FALSE
Novel00317	583.426	555.22	0.071489	0.62363	1	FALSE
Novel00318	738.993	707.566	0.062695	0.69092	1	FALSE
Novel00319	125.967	118.517	0.087955	0.78886	1	FALSE
Novel00320	66.1632	68.5995	-0.05217	0.86574	1	FALSE
Novel00321	4.83839	3.15579	0.61652	0.78248	1	FALSE
Novel00322	431.451	451.519	-0.065591	0.68198	1	FALSE
Novel00323	304.75	321.161	-0.075668	0.70932	1	FALSE
Novel00324	62.9472	57.0888	0.14093	0.72295	1	FALSE
Novel00325	0	0.85205	NA	0.81754	1	FALSE
Novel00326	123.601	127.14	-0.04073	0.86839	1	FALSE
Novel00327	19.2087	23.9055	-0.31559	0.673	1	FALSE
Novel00328	0	0	NA	NA	NA	NA
Novel00329	18.098	20.9073	-0.20817	0.77965	1	FALSE
Novel00330	12.8203	7.42407	0.78814	0.40533	1	FALSE
Novel00331	260.601	244.332	0.093002	0.63415	1	FALSE
Novel00332	10.7149	9.21498	0.21757	0.8832	1	FALSE
Novel00333	25.0418	43.0927	-0.78311	0.10215	0.98066	FALSE
Novel00334	299.212	211.51	0.50044	0.011763	0.25978	FALSE
Novel00335	6.34493	3.58182	0.82491	0.63933	1	FALSE
Novel00336	16.5335	15.8658	0.059477	1	1	FALSE
Novel00337	0	0	NA	NA	NA	NA
Novel00338	74.8355	86.7771	-0.21359	0.69514	1	FALSE
Novel00339	2029.62	1884.05	0.10738	0.35805	1	FALSE
Novel00340	106.773	116.837	-0.12995	0.65597	1	FALSE
Novel00341	39.0306	46.6826	-0.25828	0.56212	1	FALSE
Novel00342	117.971	131.362	-0.15512	0.59774	1	FALSE
Novel00343	13889.9	12867.4	0.11031	0.26986	1	FALSE
Novel00344	60.8564	68.9146	-0.1794	0.70428	1	FALSE
Novel00345	200.841	170.762	0.23407	0.29072	1	FALSE
Novel00346	27.1326	23.7239	0.19368	0.75134	1	FALSE
Novel00347	106.773	117.949	-0.14362	0.62408	1	FALSE
Novel00348	79.2924	93.0099	-0.2302	0.45085	1	FALSE
Novel00349	369.04	388.569	-0.074394	0.67545	1	FALSE
Novel00350	314.427	332.805	-0.081951	0.62963	1	FALSE
Novel00351	24.4864	25.002	-0.030059	0.99296	1	FALSE
Novel00352	35.2593	26.2013	0.42837	0.40019	1	FALSE
Novel00353	543.791	579.756	-0.092392	0.51209	1	FALSE
Novel00354	269.984	257.886	0.066139	0.80588	1	FALSE
Novel00355	28.6971	24.6547	0.21904	0.74401	1	FALSE
Novel00356	30.4065	29.9567	0.021499	0.99129	1	FALSE
Novel00357	42.6232	19.9685	1.0939	0.5579	1	FALSE
Novel00358	12.3084	21.933	-0.83346	0.22979	1	FALSE
Novel00359	99.2882	80.2999	0.30622	0.31825	1	FALSE
Novel00360	602.905	636.853	-0.079029	0.56135	1	FALSE
Novel00361	12.3519	16.6471	-0.43054	0.62152	1	FALSE
Novel00362	28.2577	23.9843	0.23655	0.6705	1	FALSE
Novel00363	2.67511	9.3886	-1.8113	0.1596	1	FALSE
Novel00364	1391	987.057	0.49492	4.2099e-05	0.0025268	TRUE
Novel00365	27.2485	22.9587	0.24714	0.67484	1	FALSE
Novel00366	728.408	803.008	-0.14067	0.32079	1	FALSE
Novel00367	421.171	614.32	-0.54458	0.00028797	0.013155	TRUE
Novel00368	394.637	430.469	-0.12538	0.43746	1	FALSE
Novel00369	598.25	585.146	0.031951	0.78	1	FALSE
Novel00370	164.312	160.719	0.031898	0.85848	1	FALSE
Novel00371	50.1125	40.7102	0.29978	0.46852	1	FALSE
Novel00372	153.887	169.752	-0.14156	0.56001	1	FALSE
Novel00373	48.4128	45.6729	0.08405	0.93218	1	FALSE
Novel00374	20.2758	16.639	0.28519	0.70493	1	FALSE
Novel00375	12.8637	10.5799	0.28199	0.80123	1	FALSE
Novel00376	0	0	NA	NA	NA	NA
Novel00377	307.59	358.644	-0.22155	0.23372	1	FALSE
Novel00378	40.4502	33.7041	0.26322	0.59417	1	FALSE
Novel00379	969.762	914.22	0.08509	0.48083	1	FALSE
Novel00380	126.29	143.692	-0.18624	0.44224	1	FALSE
Novel00381	178.769	180.75	-0.015898	0.95955	1	FALSE
Novel00382	74.2175	95.0773	-0.35734	0.25953	1	FALSE
Novel00383	15.9927	26.9745	-0.75418	0.23587	1	FALSE
Novel00384	2.64614	5.37273	-1.0218	0.53224	1	FALSE
Novel00385	1319.14	1240	0.089254	0.45572	1	FALSE
Novel00386	310.892	336.237	-0.11306	0.53208	1	FALSE
Novel00387	13.448	14.0829	-0.066552	0.98667	1	FALSE
Novel00388	212.831	172.024	0.3071	0.16586	1	FALSE
Novel00389	36.8094	27.2189	0.43546	0.40081	1	FALSE
Novel00390	50.1415	48.631	0.044126	0.97917	1	FALSE
Novel00391	469.854	431.45	0.12302	0.39432	1	FALSE
Novel00392	26.1234	25.428	0.038924	0.99573	1	FALSE
Novel00393	26.0799	25.436	0.036066	0.9581	1	FALSE
Novel00394	239.027	214.123	0.15873	0.4268	1	FALSE
Novel00395	467.512	620.545	-0.40853	0.0055335	0.14892	FALSE
Novel00396	76.3373	105.823	-0.47119	0.11556	1	FALSE
Novel00397	681.772	680.569	0.0025483	1	1	FALSE
Novel00398	1773.71	1743.17	0.025054	0.84731	1	FALSE
Novel00399	84.0681	111.85	-0.41193	0.32797	1	FALSE
Novel00400	405.178	380.119	0.092104	0.5673	1	FALSE
Novel00401	75.6226	74.6828	0.018042	0.94109	1	FALSE
Novel00402	67.0709	47.8979	0.48573	0.26624	1	FALSE
Novel00403	429.051	431.062	-0.0067456	0.98822	1	FALSE
Novel00404	62.9327	50.6984	0.31187	0.39105	1	FALSE
Novel00405	0	0	NA	NA	NA	NA
Novel00406	1.06715	1.02567	0.057194	1	1	FALSE
Novel00407	25.0707	29.7911	-0.24888	0.69717	1	FALSE
Novel00408	13.3031	14.6825	-0.14234	0.93067	1	FALSE
Novel00409	1899.12	1815.54	0.06493	0.53695	1	FALSE
Novel00410	1139.43	1074.61	0.08451	0.49554	1	FALSE
Novel00411	73.2228	87.9683	-0.26469	0.37731	1	FALSE
Novel00412	664.297	646.344	0.039526	0.78647	1	FALSE
Novel00413	24.0181	26.1145	-0.12073	0.86708	1	FALSE
Novel00414	6664.26	5729.09	0.21814	0.19222	1	FALSE
Novel00415	22.4536	24.994	-0.15463	0.77125	1	FALSE
Novel00416	18.6389	52.2369	-1.4868	0.0022531	0.071554	FALSE
Novel00417	194.82	172.734	0.17359	0.42431	1	FALSE
Novel00418	22.9654	14.0829	0.70552	0.28183	1	FALSE
Novel00419	1178.94	1102.96	0.096113	0.46165	1	FALSE
Novel00420	634.122	688.491	-0.11868	0.43568	1	FALSE
Novel00421	0.52633	0	Inf	0.98225	1	FALSE
Novel00422	1.06715	0.512835	1.0572	0.958	1	FALSE
Novel00423	738.481	832.872	-0.17353	0.3304	1	FALSE
Novel00424	1710.92	1676.29	0.029505	0.78658	1	FALSE
Novel00425	146.069	170.673	-0.22459	0.62353	1	FALSE
Novel00426	163.756	166.833	-0.026849	0.91419	1	FALSE
Novel00427	414.3	407.867	0.022575	0.87031	1	FALSE
Novel00428	3.21593	10.5799	-1.718	0.1387	1	FALSE
Novel00429	13.3176	8.1025	0.7169	0.46254	1	FALSE
Novel00430	691.574	661.578	0.063973	0.68068	1	FALSE
Novel00431	3.71328	3.66863	0.017455	1	1	FALSE
Novel00432	0	0	NA	NA	NA	NA
Novel00433	64.1013	58.272	0.13755	0.76557	1	FALSE
Novel00434	8.02534	5.12032	0.64833	0.61569	1	FALSE
Novel00435	4.76594	6.6508	-0.48077	0.72318	1	FALSE
Novel00436	47.3939	33.7041	0.49178	0.27445	1	FALSE
Novel00437	19.677	15.6134	0.33373	0.66148	1	FALSE
Novel00438	557.476	554.257	0.0083546	0.97482	1	FALSE
Novel00439	12.1925	9.13619	0.41633	0.65747	1	FALSE
Novel00440	2.16327	3.58182	-0.72748	0.74408	1	FALSE
Novel00441	113.63	118.549	-0.061143	0.86191	1	FALSE
Novel00442	23.4338	20.7337	0.17661	0.81595	1	FALSE
Novel00443	65.5934	56.576	0.21336	0.57363	1	FALSE
Novel00444	2.67511	3.92103	-0.55163	0.7793	1	FALSE
Novel00445	9.54638	5.54635	0.78341	0.48851	1	FALSE
Novel00446	1512.42	1430.82	0.080016	0.49716	1	FALSE
Novel00447	22.3956	25.002	-0.15883	0.8071	1	FALSE
Novel00448	778.125	885.451	-0.18641	0.66067	1	FALSE
Novel00449	607.54	630.028	-0.052436	0.69685	1	FALSE
Novel00450	24.0326	34.9034	-0.53838	0.30219	1	FALSE
Novel00451	184.718	178.107	0.052581	0.81867	1	FALSE
Novel00452	248.221	267.913	-0.11014	0.5182	1	FALSE
Novel00453	116.276	130.485	-0.16634	0.53575	1	FALSE
Novel00454	180.874	113.53	0.67192	0.075635	0.84257	FALSE
Novel00455	15.4809	17.4911	-0.17613	0.82211	1	FALSE
Novel00456	9.06351	9.04136	0.0035305	1	1	FALSE
Novel00457	24.076	24.7415	-0.039339	0.94756	1	FALSE
Novel00458	34.0908	30.4294	0.16391	0.9622	1	FALSE
Novel00459	1.60797	1.36488	0.23646	1	1	FALSE
Novel00460	233.063	229.325	0.023329	1	1	FALSE
Novel00461	0	0	NA	NA	NA	NA
Novel00462	128.526	139.866	-0.12198	0.63155	1	FALSE
Novel00463	0	0	NA	NA	NA	NA
Novel00464	16.548	21.507	-0.37814	0.58797	1	FALSE
Novel00465	344.578	363.315	-0.076391	0.73111	1	FALSE
Novel00466	43.7675	47.2902	-0.11168	0.85301	1	FALSE
Novel00467	214.902	248.663	-0.21051	0.31149	1	FALSE
Novel00468	113.205	120.008	-0.084204	0.80641	1	FALSE
Novel00469	476.441	377.34	0.33643	0.27656	1	FALSE
Novel00470	51.8508	37.1991	0.4791	0.27852	1	FALSE
Novel00471	21.8403	18.3512	0.25112	0.69808	1	FALSE
Novel00472	94.8602	93.8539	0.015387	1	1	FALSE
Novel00473	462.746	483.945	-0.064623	0.67219	1	FALSE
Novel00474	20.7007	17.4911	0.24306	0.7467	1	FALSE
Novel00475	40.0253	32.0949	0.31857	0.48159	1	FALSE
Novel00476	64.5117	0.93886	6.1025	1.1729e-15	2.5929e-13	TRUE
Novel00477	376.587	394.257	-0.066152	0.69117	1	FALSE
Novel00478	567.954	601.657	-0.083165	0.5288	1	FALSE
Novel00479	13.8295	6.74564	1.0357	0.23535	1	FALSE
Novel00480	20.1889	17.2307	0.22858	0.79469	1	FALSE
Novel00481	232.083	219.992	0.077187	0.72564	1	FALSE
Novel00482	67.9015	82.9188	-0.28825	0.46998	1	FALSE
Novel00483	5.87656	12.6232	-1.103	0.23998	1	FALSE
Novel00484	72.0542	76.4576	-0.085578	0.79652	1	FALSE
Novel00485	334.297	310.525	0.10642	0.57067	1	FALSE
Novel00486	15.5533	15.5346	0.0017389	1	1	FALSE
Novel00487	44.5112	40.789	0.12599	0.87196	1	FALSE
Novel00488	8.53718	5.80678	0.55602	0.61811	1	FALSE
Novel00489	91.089	64.394	0.50035	0.34728	1	FALSE
Novel00490	42.7004	41.9802	0.024539	1	1	FALSE
Novel00491	51.706	53.3253	-0.044491	0.90153	1	FALSE
Novel00492	1852.35	5912.78	-1.6745	0.31002	1	FALSE
Novel00493	51.7494	44.2132	0.22706	0.56442	1	FALSE
Novel00494	170.116	145.326	0.22723	0.34001	1	FALSE
Novel00495	20.7442	30.2171	-0.54266	0.3612	1	FALSE
Novel00496	6474.67	8861.63	-0.45277	0.0076652	0.19055	FALSE
Novel00497	102.519	113.01	-0.14057	0.66037	1	FALSE
Novel00498	9.61882	20.0553	-1.0601	0.15757	1	FALSE
Novel00499	1281.33	1195.73	0.099749	0.44996	1	FALSE
Novel00500	376.983	380.798	-0.014525	0.96037	1	FALSE
Novel00501	5.35023	4.18146	0.35559	0.87489	1	FALSE
Novel00502	122.418	97.5466	0.32765	0.23511	1	FALSE
Novel00503	2306.82	2191.93	0.073706	0.66994	1	FALSE
Novel00504	653.331	586.818	0.1549	0.26814	1	FALSE
Novel00505	140.308	117.917	0.25083	0.35671	1	FALSE
Novel00506	29.4407	19.7161	0.57844	0.30805	1	FALSE
Novel00507	40.6096	34.5642	0.23254	0.62479	1	FALSE
Novel00508	12.3084	10.9271	0.17173	0.86664	1	FALSE
Novel00509	46.4427	36.7811	0.33648	0.44851	1	FALSE
Novel00510	5.40818	1.87772	1.5262	0.6083	1	FALSE
Novel00511	0	0	NA	NA	NA	NA
Novel00512	117.811	109.901	0.10027	0.74989	1	FALSE
Novel00513	261.794	24.6547	3.4085	0.093524	0.94396	FALSE
Novel00514	0	0	NA	NA	NA	NA
Novel00515	68.2975	73.5382	-0.10666	0.70793	1	FALSE
Novel00516	183.651	172.466	0.090656	0.70216	1	FALSE
Novel00517	10.686	10.7535	-0.0090868	1	1	FALSE
Novel00518	0	0	NA	NA	NA	NA
Novel00519	84.3481	80.9156	0.059939	0.83197	1	FALSE
Novel00520	16.0072	23.8027	-0.5724	0.35624	1	FALSE
Novel00521	286.754	294.059	-0.036295	0.82599	1	FALSE
Novel00522	8.02534	14.1697	-0.82018	0.3687	1	FALSE
Novel00523	348.243	338.052	0.042846	0.78175	1	FALSE
Novel00524	81.8034	83.3849	-0.027625	0.96518	1	FALSE
Novel00525	69.9634	71.0929	-0.023106	0.98106	1	FALSE
Novel00526	0	0	NA	NA	NA	NA
Novel00527	13.3031	15.1005	-0.18284	0.83123	1	FALSE
Novel00528	74.6424	98.5562	-0.40095	0.18247	1	FALSE
Novel00529	8.01085	17.5779	-1.1337	0.1598	1	FALSE
Novel00530	333.269	524.583	-0.65449	0.00059791	0.024388	TRUE
Novel00531	49.6441	74.4223	-0.58411	0.10684	1	FALSE
Novel00532	13.3321	12.2052	0.12741	0.91199	1	FALSE
Novel00533	177.204	169.397	0.065009	0.78692	1	FALSE
Novel00534	12356.1	12225.1	0.015378	0.9684	1	FALSE
Novel00535	112.152	113.925	-0.022633	0.94259	1	FALSE
Novel00536	10.657	11.8499	-0.15308	0.86992	1	FALSE
Novel00537	25.6115	24.4731	0.065598	1	1	FALSE
Novel00538	45.7135	40.789	0.16444	0.72105	1	FALSE
Novel00539	782.065	683.275	0.19482	0.16208	1	FALSE
Novel00540	79.4083	79.9607	-0.01	0.99748	1	FALSE
Novel00541	939.471	961.375	-0.03325	0.81864	1	FALSE
Novel00542	0	0.512835	NA	1	1	FALSE
Novel00543	787.038	859.845	-0.12764	0.35649	1	FALSE
Novel00544	7.45555	11.5267	-0.6286	0.56774	1	FALSE
Novel00545	203.492	105.885	0.94247	0.00010416	0.0056433	TRUE
Novel00546	600.993	560.379	0.10094	0.52121	1	FALSE
Novel00547	30.4789	25.9489	0.23214	0.66226	1	FALSE
Novel00548	135.629	131.251	0.047342	0.86975	1	FALSE
Novel00549	39.5859	41.7439	-0.076579	0.93115	1	FALSE
Novel00550	36.2106	45.3965	-0.32617	0.46262	1	FALSE
Novel00551	14.4427	12.1184	0.25315	0.78948	1	FALSE
Novel00552	631.809	651.741	-0.044809	0.76237	1	FALSE
Novel00553	9.5174	3.75544	1.3416	0.39858	1	FALSE
Novel00554	164.297	174.517	-0.087059	0.7115	1	FALSE
Novel00555	60.4025	87.3928	-0.53291	0.10733	1	FALSE
Novel00556	48.0796	55.7159	-0.21266	0.56918	1	FALSE
Novel00557	20.1744	14.5089	0.47558	0.48694	1	FALSE
Novel00558	11.6952	5.45954	1.0991	0.29176	1	FALSE
Novel00559	334.79	340.568	-0.024688	0.87053	1	FALSE
Novel00560	18.6244	21.3414	-0.19646	0.82835	1	FALSE
Novel00561	85.2994	90.7222	-0.08892	0.80518	1	FALSE
Novel00562	55.9021	46.4061	0.26859	0.57444	1	FALSE
Novel00563	197.408	177.681	0.15189	0.48321	1	FALSE
Novel00564	214.801	168.3	0.35196	0.099076	0.96613	FALSE
Novel00565	242.185	245.618	-0.020309	0.94749	1	FALSE
Novel00566	24.0326	32.8521	-0.45099	0.39093	1	FALSE
Novel00567	5.35023	9.04136	-0.75694	0.49331	1	FALSE
Novel00568	56.5154	67.0771	-0.24718	0.5038	1	FALSE
Novel00569	236.936	254.817	-0.10497	0.59171	1	FALSE
Novel00570	19.2521	21.4989	-0.15925	0.79905	1	FALSE
Novel00571	15.5244	13.7437	0.17576	0.83569	1	FALSE
Novel00572	7123.17	7652.12	-0.10334	0.30699	1	FALSE
Novel00573	15.9927	18.2644	-0.19162	0.82961	1	FALSE
Novel00574	2414.39	1464.16	0.72159	0.00016454	0.0082036	TRUE
Novel00575	411.687	397.373	0.051056	0.80529	1	FALSE
Novel00576	27.205	21.3414	0.35022	0.52649	1	FALSE
Novel00577	204.559	162.643	0.33081	0.13616	1	FALSE
Novel00578	267.371	299.606	-0.16422	0.36287	1	FALSE
Novel00579	13.8584	26.6112	-0.94127	0.16304	1	FALSE
Novel00580	184.423	188.269	-0.029771	0.91461	1	FALSE
Novel00581	19.1362	20.3865	-0.091306	0.88563	1	FALSE
Novel00582	19.8364	18.438	0.10547	0.89454	1	FALSE
Novel00583	1.08164	1.36488	-0.33556	1	1	FALSE
Novel00584	36.1816	17.8303	1.0209	0.063874	0.7668	FALSE
Novel00585	28.842	36.1735	-0.32676	0.48805	1	FALSE
Novel00586	203.531	204.458	-0.006556	0.96023	1	FALSE
Novel00587	275.469	296.379	-0.10555	0.56773	1	FALSE
Novel00588	253.73	282.896	-0.15698	0.40301	1	FALSE
Novel00589	260.283	251.922	0.047104	0.81196	1	FALSE
Novel00590	709.204	829.171	-0.22547	0.11684	1	FALSE
Novel00591	72.682	51.0296	0.51026	0.15976	1	FALSE
Novel00592	425.512	484.948	-0.18863	0.25249	1	FALSE
Novel00593	4156.03	4290.14	-0.045816	0.66655	1	FALSE
Novel00594	184.761	238.485	-0.36823	0.065373	0.77555	FALSE
Novel00595	675.495	734.153	-0.12014	0.37369	1	FALSE
Novel00596	7.99636	8.86774	-0.14922	0.88783	1	FALSE
Novel00597	912.72	1002.05	-0.13471	0.29986	1	FALSE
Novel00598	9.078	4.78111	0.92503	0.41399	1	FALSE
Novel00599	26.6787	20.6469	0.36976	0.56291	1	FALSE
Novel00600	271.394	230.841	0.23349	0.22786	1	FALSE
Novel00601	10.686	7.76328	0.46098	0.68919	1	FALSE
Novel00602	0	0	NA	NA	NA	NA
Novel00603	77.9597	75.1088	0.053748	0.86284	1	FALSE
Novel00604	5.89105	8.20536	-0.47804	0.89533	1	FALSE
Novel00605	137.942	112.599	0.29287	0.52729	1	FALSE
Novel00606	6.95819	7.9369	-0.18986	0.92519	1	FALSE
Novel00607	947.753	956.859	-0.013796	0.88191	1	FALSE
Novel00608	8.53718	13.2148	-0.63032	0.56796	1	FALSE
Novel00609	70.9871	57.9248	0.29337	0.45754	1	FALSE
Novel00610	14.9835	8.27612	0.85635	0.332	1	FALSE
Novel00611	265.063	283.37	-0.096352	0.66619	1	FALSE
Novel00612	0	0	NA	NA	NA	NA
Novel00613	23.9746	33.5385	-0.48431	0.36652	1	FALSE
Novel00614	75.7095	77.4286	-0.032391	1	1	FALSE
Novel00615	33.6659	28.7574	0.22735	0.68295	1	FALSE
Novel00616	6.88575	7.9369	-0.20496	0.9259	1	FALSE
Novel00617	563.454	716.709	-0.34709	0.065165	0.7748	FALSE
Novel00618	82.8995	66.1849	0.32486	0.63621	1	FALSE
Novel00619	66.2791	61.1915	0.11522	0.75797	1	FALSE
Novel00620	55.3178	49.9252	0.14798	0.70501	1	FALSE
Novel00621	413.783	670.857	-0.69713	6.2056e-05	0.0035483	TRUE
Novel00622	534.878	466.945	0.19596	0.17739	1	FALSE
Novel00623	7.42657	3.4082	1.1237	0.49869	1	FALSE
Novel00624	223.299	147.306	0.60016	0.0053295	0.14421	FALSE
Novel00625	39.3975	61.0179	-0.63113	0.11399	1	FALSE
Novel00626	7.96739	13.3964	-0.74967	0.41101	1	FALSE
Novel00627	14.3558	13.3964	0.099782	0.95252	1	FALSE
Novel00628	1661.37	1592.64	0.060952	0.88782	1	FALSE
Novel00629	330.666	335.046	-0.018984	0.92095	1	FALSE
Novel00630	2372.72	2329.09	0.02678	0.78559	1	FALSE
Novel00631	88.4284	55.613	0.66909	0.1261	1	FALSE
Novel00632	45.4624	28.071	0.6956	0.14326	1	FALSE
Novel00633	38.4028	41.0574	-0.096431	0.89112	1	FALSE
Novel00634	271.509	353.09	-0.37903	0.039291	0.58121	FALSE
Novel00635	113.456	107.188	0.08199	0.76671	1	FALSE
Novel00636	34.1777	32.1817	0.086817	0.85404	1	FALSE
Novel00637	1326.19	1491.61	-0.16958	0.65461	1	FALSE
Novel00638	148.435	175.322	-0.24018	0.33624	1	FALSE
Novel00639	0.540818	0	Inf	0.98226	1	FALSE
Novel00640	612.953	569.271	0.10666	0.47993	1	FALSE
Novel00641	17.5862	16.7966	0.066273	1	1	FALSE
Novel00642	1239.45	1181.61	0.068947	0.60936	1	FALSE
Novel00643	70.9436	70.4853	0.009351	1	1	FALSE
Novel00644	220.33	246.676	-0.16295	0.46456	1	FALSE
Novel00645	5.87656	8.02371	-0.4493	0.75168	1	FALSE
Novel00646	14.9401	12.1972	0.29264	0.78435	1	FALSE
Novel00647	3.71328	5.12032	-0.46354	0.82481	1	FALSE
Novel00648	0	0	NA	NA	NA	NA
Novel00649	0	0	NA	NA	NA	NA
Novel00650	17.6586	11.0059	0.6821	0.39472	1	FALSE
Novel00651	42.7439	40.6861	0.071181	0.98017	1	FALSE
Novel00652	106.087	124.111	-0.22638	0.44828	1	FALSE
Novel00653	14.3993	11.1795	0.36514	0.6795	1	FALSE
Novel00654	11.1978	13.9961	-0.32181	0.73159	1	FALSE
Novel00655	40.5226	28.4182	0.51191	0.28505	1	FALSE
Novel00656	1252.57	1185.94	0.078866	0.49658	1	FALSE
Novel00657	40.5516	41.4594	-0.031939	0.91717	1	FALSE
Novel00658	292.061	312.671	-0.098378	0.57815	1	FALSE
Novel00659	251.441	213.806	0.23392	0.42072	1	FALSE
Novel00660	14.4572	10.3275	0.4853	0.57169	1	FALSE
Novel00661	206.544	244.663	-0.24435	0.22526	1	FALSE
Novel00662	432.05	427.132	0.016517	0.99286	1	FALSE
Novel00663	3.68431	4.26827	-0.21226	1	1	FALSE
Novel00664	1043.17	1072.08	-0.039436	0.78266	1	FALSE
Novel00665	69.3067	70.3357	-0.021263	1	1	FALSE
Novel00666	277.97	282.147	-0.021515	0.93902	1	FALSE
Novel00667	3625.68	4135.66	-0.18987	0.42611	1	FALSE
Novel00668	106.497	103.511	0.041036	0.90322	1	FALSE
Novel00669	14.3993	14.0749	0.032872	1	1	FALSE
Novel00670	5.86207	13.6488	-1.2193	0.18773	1	FALSE
Novel00671	78.544	78.943	-0.0073101	1	1	FALSE
Novel00672	254.797	12.0396	4.4035	1.7172e-37	9.6627e-35	TRUE
Novel00673	1.60797	1.79091	-0.15546	1	1	FALSE
Novel00674	174.356	182.462	-0.065564	0.79447	1	FALSE
Novel00675	7.47003	8.27612	-0.14784	0.93915	1	FALSE
Novel00676	41.7636	38.2409	0.12713	0.7901	1	FALSE
Novel00677	3.72777	5.54635	-0.57322	0.74137	1	FALSE
Novel00678	8.02534	3.41622	1.2322	0.3228	1	FALSE
Novel00679	18.6678	4.18146	2.1585	0.015299	0.31443	FALSE
Novel00680	22.4101	26.1064	-0.22026	0.69661	1	FALSE
Novel00681	2.6896	9.47541	-1.8168	0.15806	1	FALSE
Novel00682	130.047	115.219	0.17465	0.48548	1	FALSE
Novel00683	985.793	928.829	0.085873	0.54673	1	FALSE
Novel00684	14.9546	11.7711	0.34533	0.73082	1	FALSE
Novel00685	68.3264	65.4517	0.062012	0.88943	1	FALSE
Novel00686	19.2087	20.9941	-0.12823	0.88161	1	FALSE
Novel00687	188.576	208.97	-0.14815	0.4584	1	FALSE
Novel00688	83.2955	77.2309	0.10906	0.75068	1	FALSE
Novel00689	18.7258	21.5858	-0.20505	0.74843	1	FALSE
Novel00690	8.55167	11.3531	-0.40881	0.71265	1	FALSE
Novel00691	371.058	407.962	-0.13679	0.43821	1	FALSE
Novel00692	3.72777	0.512835	2.8617	0.27677	1	FALSE
Novel00693	18.1415	15.1874	0.25642	0.76336	1	FALSE
Novel00694	11.2268	6.57202	0.77254	0.44347	1	FALSE
Novel00695	29.2379	40.4417	-0.46801	0.3175	1	FALSE
Novel00696	932.368	974.96	-0.064442	0.60691	1	FALSE
Novel00697	213.106	221.995	-0.058959	0.77118	1	FALSE
Novel00698	11.7531	5.29394	1.1506	0.24281	1	FALSE
Novel00699	27.6589	23.5423	0.23249	0.74673	1	FALSE
Novel00700	275.793	264.252	0.061668	0.80285	1	FALSE
Novel00701	7.99636	15.2822	-0.93444	0.29977	1	FALSE
Novel00702	36.254	24.576	0.56089	0.27703	1	FALSE
Novel00703	182.878	158.391	0.20739	0.35761	1	FALSE
Novel00704	654.601	706.312	-0.10969	0.41929	1	FALSE
Novel00705	50.7547	56.7496	-0.16107	0.68591	1	FALSE
Novel00706	93.8366	81.2468	0.20784	0.4907	1	FALSE
Novel00707	1639.62	1643.92	-0.0037853	0.9881	1	FALSE
Novel00708	1682	1726.43	-0.037619	0.80928	1	FALSE
Novel00709	0	0.426025	NA	1	1	FALSE
Novel00710	312.993	290.738	0.10641	0.57977	1	FALSE
Novel00711	847.625	484.986	0.80548	0.0036128	0.10663	FALSE
Novel00712	170.995	137.207	0.3176	0.19012	1	FALSE
Novel00713	11.7676	13.4833	-0.19635	0.84863	1	FALSE
Novel00714	9.03454	6.73761	0.42321	0.76227	1	FALSE
Novel00715	38.9581	56.576	-0.53826	0.18189	1	FALSE
Novel00716	4.23961	8.3549	-0.97869	0.50374	1	FALSE
Novel00717	3.18695	5.80678	-0.86556	0.62855	1	FALSE
Novel00718	55.3903	73.0575	-0.3994	0.27262	1	FALSE
Novel00719	154.051	126.912	0.27958	0.24054	1	FALSE
Novel00720	0	0	NA	NA	NA	NA
Novel00721	26.6642	36.876	-0.46778	0.37952	1	FALSE
Novel00722	23.9891	29.8538	-0.31554	0.52894	1	FALSE
Novel00723	45.5494	91.1723	-1.0012	0.069713	0.80508	FALSE
Novel00724	96.3233	129.113	-0.42267	0.11948	1	FALSE
Novel00725	42.6424	17.5779	1.2785	0.013301	0.28243	FALSE
Novel00726	169.821	200.323	-0.23831	0.35846	1	FALSE
Novel00727	21.2705	23.7239	-0.15749	0.83051	1	FALSE
Novel00728	21.9997	19.1164	0.20267	0.8096	1	FALSE
Novel00729	10.1741	12.284	-0.27187	0.76056	1	FALSE
Novel00730	289.694	341.854	-0.23885	0.17557	1	FALSE
Novel00731	105.179	142.612	-0.43924	0.09476	0.94862	FALSE
Novel00732	117.884	132.741	-0.17125	0.5692	1	FALSE
Novel00733	38.9292	31.7476	0.2942	0.53989	1	FALSE
Novel00734	269.491	209.404	0.36395	0.070077	0.80887	FALSE
Novel00735	16.548	16.2998	0.021803	1	1	FALSE
Novel00736	231.672	248.402	-0.10059	0.59287	1	FALSE
Novel00737	310.719	207.306	0.58384	0.0019542	0.063664	FALSE
Novel00738	7.47003	8.19733	-0.13404	1	1	FALSE
Novel00739	4798.07	4414.86	0.12009	0.24035	1	FALSE
Novel00740	41.6477	40.781	0.030343	1	1	FALSE
Novel00741	1462.66	1297.68	0.17266	0.14479	1	FALSE
Novel00742	13451.1	12566.3	0.098168	0.31151	1	FALSE
Novel00743	38.3594	49.4204	-0.36553	0.41975	1	FALSE
Novel00744	10.7005	23.6451	-1.1439	0.10431	0.99365	FALSE
Novel00745	42.203	27.9761	0.59315	0.24787	1	FALSE
Novel00746	14.3268	20.3945	-0.50946	0.47252	1	FALSE
Novel00747	121.481	118.533	0.035445	0.90886	1	FALSE
Novel00748	95.3286	69.1123	0.46397	0.14725	1	FALSE
Novel00749	64.9801	63.8972	0.024246	1	1	FALSE
Novel00750	178.648	150.155	0.25067	0.50079	1	FALSE
Novel00751	200.522	108.426	0.88706	0.00047842	0.020248	TRUE
Novel00752	187.775	188.749	-0.0074713	0.95613	1	FALSE
Novel00753	6.40289	3.15579	1.0207	0.51616	1	FALSE
Novel00754	502.356	521.059	-0.052736	0.84396	1	FALSE
Novel00755	171.183	178.951	-0.064024	0.78191	1	FALSE
Novel00756	29.9381	25.9408	0.20676	0.73646	1	FALSE
Novel00757	16.5191	17.3255	-0.068766	0.98056	1	FALSE
Novel00758	29.3538	27.8186	0.0775	0.92654	1	FALSE
Novel00759	16.577	17.9959	-0.11848	0.84347	1	FALSE
Novel00760	133.017	175.276	-0.39802	0.49516	1	FALSE
Novel00761	499.353	486.826	0.036652	0.77198	1	FALSE
Novel00762	0	0	NA	NA	NA	NA
Novel00763	1600.15	1549.82	0.046111	0.70314	1	FALSE
Novel00764	145.364	118.611	0.29343	0.26141	1	FALSE
Novel00765	224.965	237.302	-0.07702	0.68177	1	FALSE
Novel00766	192.642	184.592	0.061581	0.7816	1	FALSE
Novel00767	463.263	551.024	-0.25028	0.13681	1	FALSE
Novel00768	30.4644	5.97237	2.3507	0.00088778	0.033779	TRUE
Novel00769	100.824	73.2938	0.46007	0.14179	1	FALSE
Novel00770	175.278	158.383	0.14623	0.5307	1	FALSE
Novel00771	161.709	151.566	0.093451	0.69388	1	FALSE
Novel00772	501.675	410.353	0.28989	0.058117	0.72741	FALSE
Novel00773	27.7603	30.8168	-0.15069	0.83855	1	FALSE
Novel00774	6.44635	22.1934	-1.7836	0.023189	0.41756	FALSE
Novel00775	6.43186	8.18931	-0.3485	0.77368	1	FALSE
Novel00776	188.736	152.348	0.309	0.26869	1	FALSE
Novel00777	797.261	685.469	0.21796	0.10689	1	FALSE
Novel00778	9.53189	6.3984	0.57505	0.63737	1	FALSE
Novel00779	222.435	215.33	0.046835	0.79873	1	FALSE
Novel00780	6876.49	7614.81	-0.14714	0.15669	1	FALSE
Novel00781	20.8746	14.8481	0.49147	0.48771	1	FALSE
Novel00782	471.467	557.265	-0.24121	0.28775	1	FALSE
Novel00783	0	0	NA	NA	NA	NA
Novel00784	459.53	484.341	-0.075863	0.66204	1	FALSE
Novel00785	24.5299	25.9408	-0.080683	0.91377	1	FALSE
Novel00786	5708.79	5458.11	0.064784	0.62717	1	FALSE
Novel00787	1.06715	0	Inf	0.73031	1	FALSE
Novel00788	1009.01	994.873	0.020349	0.88597	1	FALSE
Novel00789	296.802	235.889	0.3314	0.6007	1	FALSE
Novel00790	49.6296	72.9546	-0.5558	0.11495	1	FALSE
Novel00791	17.5572	16.631	0.078188	1	1	FALSE
Novel00792	44.8926	40.8758	0.13523	0.78491	1	FALSE
Novel00793	855.746	772.074	0.14844	0.25751	1	FALSE
Novel00794	274.431	239.724	0.19507	0.30815	1	FALSE
Novel00795	407.255	427.606	-0.070351	0.64431	1	FALSE
Novel00796	193.419	200.395	-0.051116	0.85891	1	FALSE
Novel00797	413.29	453.499	-0.13394	0.43196	1	FALSE
Novel00798	737.041	765.018	-0.053749	0.87781	1	FALSE
Novel00799	183.419	175.882	0.060536	0.79434	1	FALSE
Novel00800	91.8472	69.728	0.3975	0.20149	1	FALSE
Novel00801	0	0	NA	NA	NA	NA
Novel00802	12.8058	14.6745	-0.19652	0.82005	1	FALSE
Novel00803	282.794	294.825	-0.060105	0.72817	1	FALSE
Novel00804	0	0	NA	NA	NA	NA
Novel00805	8.59514	10.4143	-0.27697	0.83087	1	FALSE
Novel00806	598.636	240.843	1.3136	4.1136e-09	4.9926e-07	TRUE
Novel00807	351.84	342.809	0.037513	0.8259	1	FALSE
Novel00808	32.9947	33.1913	-0.0085724	1	1	FALSE
Novel00809	4.8239	6.05918	-0.32892	0.86421	1	FALSE
Novel00810	462.437	460.529	0.0059665	0.99237	1	FALSE
Novel00811	19.2521	19.708	-0.033766	0.97164	1	FALSE
Novel00812	48.6204	80.1263	-0.72071	0.037816	0.56952	FALSE
Novel00813	72.5226	97.3328	-0.4245	0.29117	1	FALSE
Novel00814	1273.15	1230.77	0.048835	0.69005	1	FALSE
Novel00815	6095.05	8176.91	-0.42392	0.0020863	0.066996	FALSE
Novel00816	422.793	347.172	0.2843	0.08445	0.89433	FALSE
Novel00817	132.471	154.651	-0.22334	0.37988	1	FALSE
Novel00818	60.6246	53.4202	0.18252	0.6343	1	FALSE
Novel00819	2.11981	3.41622	-0.68847	0.84157	1	FALSE
Novel00820	86.8929	85.0022	0.031737	0.9224	1	FALSE
Novel00821	142.896	99.6607	0.51987	0.051529	0.68371	FALSE
Novel00822	204.072	213.16	-0.062861	0.74321	1	FALSE
Novel00823	80.4755	85.4202	-0.086028	0.79461	1	FALSE
Novel00824	9.04902	7.59769	0.2522	0.83413	1	FALSE
Novel00825	659.135	663.149	-0.0087583	0.948	1	FALSE
Novel00826	119.989	147.014	-0.29305	0.22481	1	FALSE
Novel00827	14.3993	18.3512	-0.34988	0.66309	1	FALSE
Novel00828	0	0	NA	NA	NA	NA
Novel00829	286.203	310.92	-0.1195	0.55118	1	FALSE
Novel00830	721.102	689.279	0.065115	0.641	1	FALSE
Novel00831	557.307	603.621	-0.11517	0.51792	1	FALSE
Novel00832	325.659	540.727	-0.73154	0.025555	0.44406	FALSE
Novel00833	111.524	118.343	-0.085618	0.72046	1	FALSE
Novel00834	17.6731	28.497	-0.68925	0.22852	1	FALSE
Novel00835	13.8584	6.91123	1.0037	0.27726	1	FALSE
Novel00836	7.44106	9.12817	-0.29482	0.80676	1	FALSE
Novel00837	52.7731	54.2803	-0.040625	0.96033	1	FALSE
Novel00838	9.60433	12.8916	-0.42468	0.68714	1	FALSE
Novel00839	22.9654	26.8009	-0.22282	0.73698	1	FALSE
Novel00840	34.733	34.3198	0.017266	0.95444	1	FALSE
Novel00841	10.657	7.42407	0.52152	0.62477	1	FALSE
Novel00842	1029.23	943.355	0.12569	0.32108	1	FALSE
Novel00843	260.5	259.724	0.0043065	0.96481	1	FALSE
Novel00844	10.1596	15.1086	-0.57252	0.51334	1	FALSE
Novel00845	18.6968	12.6312	0.5658	0.44114	1	FALSE
Novel00846	28.3446	26.7849	0.081657	0.97215	1	FALSE
Novel00847	1.06715	1.27807	-0.26021	1	1	FALSE
Novel00848	40.0688	46.8482	-0.22551	0.60056	1	FALSE
Novel00849	41.6043	59.5742	-0.51796	0.20111	1	FALSE
Novel00850	136.827	140.276	-0.035918	0.85223	1	FALSE
Novel00851	40.5226	32.2605	0.32896	0.48071	1	FALSE
Novel00852	6.43186	3.49501	0.87994	0.60336	1	FALSE
Novel00853	405.927	385.642	0.073958	0.66126	1	FALSE
Novel00854	10.7005	12.9784	-0.27845	0.8219	1	FALSE
Novel00855	7.41208	8.71017	-0.23282	0.93955	1	FALSE
Novel00856	29.8367	38.564	-0.37017	0.4292	1	FALSE
Novel00857	31.0777	23.8187	0.38378	0.53916	1	FALSE
Novel00858	53.7533	38.3196	0.48827	0.23013	1	FALSE
Novel00859	18.6389	11.0847	0.74975	0.36158	1	FALSE
Novel00860	61.3682	46.4302	0.40243	0.28392	1	FALSE
Novel00861	18.127	44.1892	-1.2856	0.010025	0.23154	FALSE
Novel00862	106.159	84.1341	0.33547	0.26621	1	FALSE
Novel00863	246.366	220.965	0.15699	0.8229	1	FALSE
Novel00864	323.587	370.227	-0.19426	0.67139	1	FALSE
Novel00865	42.6714	43.5975	-0.030976	0.93562	1	FALSE
Novel00866	98.1921	90.0357	0.12511	0.67641	1	FALSE
Novel00867	305.818	355.37	-0.21665	0.22597	1	FALSE
Novel00868	470.337	410.676	0.19569	0.20599	1	FALSE
Novel00869	90.1378	90.6273	-0.0078146	0.99607	1	FALSE
Novel00870	24.6024	38.0592	-0.62945	0.20663	1	FALSE
Novel00871	0	0	NA	NA	NA	NA
Novel00872	27.8328	22.785	0.2887	0.63486	1	FALSE
Novel00873	151.651	84.7578	0.83933	0.53871	1	FALSE
Novel00874	104.537	73.4835	0.50852	0.085966	0.9015	FALSE
Novel00875	45.2596	55.2899	-0.28879	0.45803	1	FALSE
Novel00876	627.381	590.652	0.087034	0.535	1	FALSE
Novel00877	68.8383	73.6491	-0.097456	0.79312	1	FALSE
Novel00878	32.4249	29.9487	0.11461	0.8628	1	FALSE
Novel00879	12.8058	15.1005	-0.23781	0.77043	1	FALSE
Novel00880	3.18695	2.30374	0.4682	0.90653	1	FALSE
Novel00881	123.263	117.759	0.065895	0.83355	1	FALSE
Novel00882	52.1888	44.9544	0.21528	0.68301	1	FALSE
Novel00883	43.1978	50.6116	-0.22851	0.60921	1	FALSE
Novel00884	13.4045	15.2822	-0.18913	0.87662	1	FALSE
Novel00885	50.6098	53.4202	-0.077967	0.8642	1	FALSE
Novel00886	4.78043	6.48521	-0.44001	0.78688	1	FALSE
Novel00887	31.3287	19.4556	0.6873	0.29295	1	FALSE
Novel00888	6.95819	7.76328	-0.15795	0.92689	1	FALSE
Novel00889	175.292	165.074	0.086652	0.65919	1	FALSE
Novel00890	24.4575	21.8462	0.16289	0.80857	1	FALSE
Novel00891	4.80941	3.84225	0.32391	0.8826	1	FALSE
Novel00892	6107.41	5986.52	0.028843	0.80762	1	FALSE
Novel00893	61.9091	60.7655	0.026899	0.95363	1	FALSE
Novel00894	87.4192	78.7854	0.15002	0.59683	1	FALSE
Novel00895	260.708	262.185	-0.0081518	0.91895	1	FALSE
Novel00896	406.931	387.188	0.071749	0.66901	1	FALSE
Novel00897	41.1069	32.9309	0.31994	0.53486	1	FALSE
Solyc00g005000.2	12.3084	12.1972	0.013101	1	1	FALSE
Solyc00g005020.1	0	0	NA	NA	NA	NA
Solyc00g005040.2	102.519	103.858	-0.018729	0.96491	1	FALSE
Solyc00g005050.2	1456.98	1418.49	0.038634	0.77962	1	FALSE
Solyc00g005060.1	0	0	NA	NA	NA	NA
Solyc00g005070.1	0	0	NA	NA	NA	NA
Solyc00g005080.1	0	0	NA	NA	NA	NA
Solyc00g005090.1	0	0	NA	NA	NA	NA
Solyc00g005100.1	0	0	NA	NA	NA	NA
Solyc00g005110.1	0.52633	0	Inf	0.98225	1	FALSE
Solyc00g005120.1	1.05266	2.64296	-1.3281	0.66089	1	FALSE
Solyc00g005130.1	1.08164	2.47736	-1.1956	0.76418	1	FALSE
Solyc00g005140.1	3.17247	2.55615	0.31163	1	1	FALSE
Solyc00g005150.1	0	0	NA	NA	NA	NA
Solyc00g005160.1	0	0	NA	NA	NA	NA
Solyc00g005170.1	0	0	NA	NA	NA	NA
Solyc00g005180.1	0	0	NA	NA	NA	NA
Solyc00g005280.1	0	0	NA	NA	NA	NA
Solyc00g005420.1	0	0	NA	NA	NA	NA
Solyc00g005430.1	0	0	NA	NA	NA	NA
Solyc00g005440.1	0	0	NA	NA	NA	NA
Solyc00g005450.1	0	0	NA	NA	NA	NA
Solyc00g005460.1	0	0	NA	NA	NA	NA
Solyc00g005470.1	0	0	NA	NA	NA	NA
Solyc00g005480.1	0	0	NA	NA	NA	NA
Solyc00g005490.1	0	0	NA	NA	NA	NA
Solyc00g005840.2	302.138	328.797	-0.12199	0.49349	1	FALSE
Solyc00g005850.1	0	0	NA	NA	NA	NA
Solyc00g005860.1	8.49372	5.62513	0.59451	0.73184	1	FALSE
Solyc00g005870.1	0	0	NA	NA	NA	NA
Solyc00g005880.1	0	0	NA	NA	NA	NA
Solyc00g005890.2	0	0	NA	NA	NA	NA
Solyc00g005900.1	0	0	NA	NA	NA	NA
Solyc00g005980.1	0	0	NA	NA	NA	NA
Solyc00g006010.1	0	0	NA	NA	NA	NA
Solyc00g006020.1	0	0	NA	NA	NA	NA
Solyc00g006050.1	0	0	NA	NA	NA	NA
Solyc00g006090.1	0	0	NA	NA	NA	NA
Solyc00g006170.1	0	0	NA	NA	NA	NA
Solyc00g006250.1	0	0	NA	NA	NA	NA
Solyc00g006470.1	661.796	268.701	1.3004	0.10789	1	FALSE
Solyc00g006480.1	0	0	NA	NA	NA	NA
Solyc00g006490.2	1211.83	1198.2	0.016319	0.88201	1	FALSE
Solyc00g006500.1	0	0	NA	NA	NA	NA
Solyc00g006510.1	0	0	NA	NA	NA	NA
Solyc00g006520.1	0	0	NA	NA	NA	NA
Solyc00g006530.1	0	0	NA	NA	NA	NA
Solyc00g006540.1	0	0	NA	NA	NA	NA
Solyc00g006550.1	0	0	NA	NA	NA	NA
Solyc00g006560.1	0	0	NA	NA	NA	NA
Solyc00g006570.1	0	0	NA	NA	NA	NA
Solyc00g006590.1	0	0	NA	NA	NA	NA
Solyc00g006600.1	0	0	NA	NA	NA	NA
Solyc00g006630.1	0	0	NA	NA	NA	NA
Solyc00g006650.1	0	0	NA	NA	NA	NA
Solyc00g006660.1	0	0	NA	NA	NA	NA
Solyc00g006670.2	0	0	NA	NA	NA	NA
Solyc00g006680.1	0	0	NA	NA	NA	NA
Solyc00g006690.2	2.1343	0.512835	2.0572	0.59627	1	FALSE
Solyc00g006700.1	0	0	NA	NA	NA	NA
Solyc00g006800.2	4011.35	3723.36	0.10748	0.2786	1	FALSE
Solyc00g006810.2	733.541	751.662	-0.035207	0.8017	1	FALSE
Solyc00g006820.2	323.447	397.445	-0.29722	0.084798	0.89539	FALSE
Solyc00g006830.2	1595.74	1751.8	-0.13461	0.25528	1	FALSE
Solyc00g006840.2	0.52633	0.512835	0.037472	1	1	FALSE
Solyc00g006850.1	0	0	NA	NA	NA	NA
Solyc00g006860.1	0	0	NA	NA	NA	NA
Solyc00g006870.1	0	0	NA	NA	NA	NA
Solyc00g006880.1	0	0	NA	NA	NA	NA
Solyc00g006890.1	0	0	NA	NA	NA	NA
Solyc00g006900.1	0	0	NA	NA	NA	NA
Solyc00g007000.1	1.57899	0.512835	1.6224	0.75971	1	FALSE
Solyc00g007010.2	461.259	505.848	-0.13313	0.42086	1	FALSE
Solyc00g007020.1	0	0	NA	NA	NA	NA
Solyc00g007030.1	0	0	NA	NA	NA	NA
Solyc00g007040.1	0	0	NA	NA	NA	NA
Solyc00g007050.1	0	0	NA	NA	NA	NA
Solyc00g007060.2	370.479	399.622	-0.10924	0.50529	1	FALSE
Solyc00g007070.2	2756	2771.43	-0.0080513	0.91672	1	FALSE
Solyc00g007080.2	7.48452	9.90143	-0.40373	0.73994	1	FALSE
Solyc00g007090.2	293.205	311.385	-0.08679	0.62628	1	FALSE
Solyc00g007100.2	992.737	893.494	0.15195	0.22016	1	FALSE
Solyc00g007110.2	71.9963	69.9804	0.04097	0.91585	1	FALSE
Solyc00g007120.2	137.136	160.206	-0.22432	0.38163	1	FALSE
Solyc00g007130.2	48.5914	59.227	-0.28555	0.46717	1	FALSE
Solyc00g007140.1	17.6442	23.1162	-0.38972	0.50878	1	FALSE
Solyc00g007150.2	64.0434	70.6589	-0.14182	0.69074	1	FALSE
Solyc00g007160.1	1.62245	3.66863	-1.1771	0.60487	1	FALSE
Solyc00g007170.1	4.29757	6.65883	-0.63175	0.68544	1	FALSE
Solyc00g007180.1	0	0	NA	NA	NA	NA
Solyc00g007190.2	15.4374	14.5089	0.089491	0.94001	1	FALSE
Solyc00g007200.2	2.11981	6.91123	-1.705	0.26479	1	FALSE
Solyc00g007210.1	0	0	NA	NA	NA	NA
Solyc00g007220.2	820.207	888.026	-0.11461	0.41223	1	FALSE
Solyc00g007230.1	0	0	NA	NA	NA	NA
Solyc00g007240.1	0	0	NA	NA	NA	NA
Solyc00g007250.1	0	0	NA	NA	NA	NA
Solyc00g007260.2	303.403	312.853	-0.044247	0.80719	1	FALSE
Solyc00g007270.2	12926	11193.9	0.20756	0.03585	0.55036	FALSE
Solyc00g007290.1	0	0	NA	NA	NA	NA
Solyc00g007300.2	722.662	613.328	0.23666	0.079261	0.86034	FALSE
Solyc00g007310.1	1.60797	3.2426	-1.0119	0.70223	1	FALSE
Solyc00g007320.1	0	0	NA	NA	NA	NA
Solyc00g007330.1	0	0	NA	NA	NA	NA
Solyc00g007340.1	0	0	NA	NA	NA	NA
Solyc00g007350.1	0	0	NA	NA	NA	NA
Solyc00g007450.1	0	0	NA	NA	NA	NA
Solyc00g007550.1	0.540818	0.85205	-0.65579	1	1	FALSE
Solyc00g007560.1	0	0	NA	NA	NA	NA
Solyc00g007570.1	0	0	NA	NA	NA	NA
Solyc00g007580.1	0	0	NA	NA	NA	NA
Solyc00g007590.1	0	0	NA	NA	NA	NA
Solyc00g007600.1	4.79492	3.41622	0.4891	0.78248	1	FALSE
Solyc00g007610.1	0	0	NA	NA	NA	NA
Solyc00g007910.1	0	0	NA	NA	NA	NA
Solyc00g007920.1	0	0	NA	NA	NA	NA
Solyc00g007930.1	0	0	NA	NA	NA	NA
Solyc00g007940.1	0	0	NA	NA	NA	NA
Solyc00g007950.1	0	0	NA	NA	NA	NA
Solyc00g007960.1	0	0	NA	NA	NA	NA
Solyc00g007970.1	0	0	NA	NA	NA	NA
Solyc00g007980.1	0	0	NA	NA	NA	NA
Solyc00g007990.1	0	0	NA	NA	NA	NA
Solyc00g008000.1	0	0	NA	NA	NA	NA
Solyc00g008010.1	0	0	NA	NA	NA	NA
Solyc00g008020.1	0	0	NA	NA	NA	NA
Solyc00g008030.1	0	0	NA	NA	NA	NA
Solyc00g008040.1	0	0	NA	NA	NA	NA
Solyc00g008050.1	0	0	NA	NA	NA	NA
Solyc00g008060.1	0	0	NA	NA	NA	NA
Solyc00g008070.1	0	0	NA	NA	NA	NA
Solyc00g008080.1	0	0	NA	NA	NA	NA
Solyc00g008090.1	0	0	NA	NA	NA	NA
Solyc00g008100.1	0	0	NA	NA	NA	NA
Solyc00g008110.1	0	0	NA	NA	NA	NA
Solyc00g008120.1	0	0	NA	NA	NA	NA
Solyc00g008130.1	0	0	NA	NA	NA	NA
Solyc00g008140.1	0	0	NA	NA	NA	NA
Solyc00g008150.1	0	0	NA	NA	NA	NA
Solyc00g008160.1	0	0	NA	NA	NA	NA
Solyc00g008260.1	0	0	NA	NA	NA	NA
Solyc00g008270.1	0	0	NA	NA	NA	NA
Solyc00g008570.2	0.540818	0	Inf	0.98226	1	FALSE
Solyc00g008580.1	0	0	NA	NA	NA	NA
Solyc00g008680.2	3097.18	3087.51	0.0045118	0.94027	1	FALSE
Solyc00g008690.1	0	0	NA	NA	NA	NA
Solyc00g008800.1	0	0	NA	NA	NA	NA
Solyc00g008900.1	0	0	NA	NA	NA	NA
Solyc00g008910.1	0	0	NA	NA	NA	NA
Solyc00g008920.1	0	0	NA	NA	NA	NA
Solyc00g009020.2	4368.89	4114.16	0.086669	0.45539	1	FALSE
Solyc00g009030.1	0.540818	0	Inf	0.98226	1	FALSE
Solyc00g009040.2	1.05266	1.36488	-0.37474	1	1	FALSE
Solyc00g009050.1	7.47003	9.04136	-0.27542	0.80743	1	FALSE
Solyc00g009060.2	402.344	428.212	-0.089897	0.63919	1	FALSE
Solyc00g009070.1	0	0	NA	NA	NA	NA
Solyc00g009080.2	122.109	121.87	0.0028217	0.99368	1	FALSE
Solyc00g009090.2	1.06715	0.93886	0.18478	1	1	FALSE
Solyc00g009100.2	450.776	506.478	-0.16809	0.27701	1	FALSE
Solyc00g009110.2	690.623	681.942	0.01825	0.89759	1	FALSE
Solyc00g009120.2	139.854	132.103	0.082264	0.75891	1	FALSE
Solyc00g009130.2	80.49	64.2444	0.32524	0.35916	1	FALSE
Solyc00g009140.2	66.6605	70.8405	-0.087742	0.84301	1	FALSE
Solyc00g009240.1	0	0	NA	NA	NA	NA
Solyc00g009440.1	0.540818	0	Inf	0.98226	1	FALSE
Solyc00g009540.1	0	0	NA	NA	NA	NA
Solyc00g009650.1	0	0	NA	NA	NA	NA
Solyc00g009660.1	0	0	NA	NA	NA	NA
Solyc00g009760.2	0	0	NA	NA	NA	NA
Solyc00g009770.1	0	0	NA	NA	NA	NA
Solyc00g009780.1	0	0	NA	NA	NA	NA
Solyc00g009790.1	0	0	NA	NA	NA	NA
Solyc00g009800.1	0	0	NA	NA	NA	NA
Solyc00g010100.1	0	0	NA	NA	NA	NA
Solyc00g010110.1	0	0	NA	NA	NA	NA
Solyc00g010210.1	0	0	NA	NA	NA	NA
Solyc00g010410.1	0	0	NA	NA	NA	NA
Solyc00g010420.1	0	0	NA	NA	NA	NA
Solyc00g010520.1	0	0	NA	NA	NA	NA
Solyc00g010530.1	0	0	NA	NA	NA	NA
Solyc00g010540.1	0	0	NA	NA	NA	NA
Solyc00g010550.1	0	0	NA	NA	NA	NA
Solyc00g010750.1	0	0.426025	NA	1	1	FALSE
Solyc00g010760.1	0	0.85205	NA	0.81754	1	FALSE
Solyc00g010770.1	2.67511	2.30374	0.21562	1	1	FALSE
Solyc00g010780.1	0	0	NA	NA	NA	NA
Solyc00g010790.1	0	0	NA	NA	NA	NA
Solyc00g010810.1	0	0	NA	NA	NA	NA
Solyc00g010930.1	0	0	NA	NA	NA	NA
Solyc00g011130.1	0	0	NA	NA	NA	NA
Solyc00g011140.1	0	0	NA	NA	NA	NA
Solyc00g011150.1	0	0	NA	NA	NA	NA
Solyc00g011160.1	0	0	NA	NA	NA	NA
Solyc00g011170.1	0	0	NA	NA	NA	NA
Solyc00g011180.1	0	0	NA	NA	NA	NA
Solyc00g011310.1	0	0	NA	NA	NA	NA
Solyc00g011550.1	0	0	NA	NA	NA	NA
Solyc00g011560.1	0	0	NA	NA	NA	NA
Solyc00g011660.1	0	0	NA	NA	NA	NA
Solyc00g011670.1	0	0	NA	NA	NA	NA
Solyc00g011870.1	0	0	NA	NA	NA	NA
Solyc00g011880.2	85.3428	84.4733	0.014775	1	1	FALSE
Solyc00g011890.2	8972.92	9240.23	-0.042352	0.71455	1	FALSE
Solyc00g012090.1	0	0	NA	NA	NA	NA
Solyc00g012310.1	0	0	NA	NA	NA	NA
Solyc00g012430.1	0	0	NA	NA	NA	NA
Solyc00g012440.1	0	0	NA	NA	NA	NA
Solyc00g012540.1	0	0	NA	NA	NA	NA
Solyc00g012640.1	0	0	NA	NA	NA	NA
Solyc00g012650.1	0	0	NA	NA	NA	NA
Solyc00g012660.1	0	0	NA	NA	NA	NA
Solyc00g012670.1	0	0	NA	NA	NA	NA
Solyc00g012680.1	0	0	NA	NA	NA	NA
Solyc00g012690.1	0	0	NA	NA	NA	NA
Solyc00g012700.1	0	0	NA	NA	NA	NA
Solyc00g012800.1	0	0	NA	NA	NA	NA
Solyc00g012900.1	0	0	NA	NA	NA	NA
Solyc00g013000.1	0	0	NA	NA	NA	NA
Solyc00g013100.1	0	0	NA	NA	NA	NA
Solyc00g013110.1	0	0	NA	NA	NA	NA
Solyc00g013120.2	111.597	147.203	-0.39952	0.11302	1	FALSE
Solyc00g013130.2	0	0	NA	NA	NA	NA
Solyc00g013140.1	35.2304	38.8164	-0.13985	0.74003	1	FALSE
Solyc00g013150.1	29.2959	26.7768	0.12971	0.94106	1	FALSE
Solyc00g013160.1	54.3086	65.4598	-0.26943	0.48394	1	FALSE
Solyc00g013170.1	45.4335	50.3512	-0.14827	0.73375	1	FALSE
Solyc00g013180.1	3.18695	6.91123	-1.1168	0.43538	1	FALSE
Solyc00g013190.1	2.66063	1.79091	0.57107	0.91618	1	FALSE
Solyc00g013320.1	0	0	NA	NA	NA	NA
Solyc00g013330.1	0	0	NA	NA	NA	NA
Solyc00g013770.1	0	0	NA	NA	NA	NA
Solyc00g014170.1	0	0	NA	NA	NA	NA
Solyc00g014180.1	0	0	NA	NA	NA	NA
Solyc00g014190.1	0	0	NA	NA	NA	NA
Solyc00g014290.1	0	0	NA	NA	NA	NA
Solyc00g014390.1	0	0	NA	NA	NA	NA
Solyc00g014790.2	2.1343	4.95473	-1.215	0.55273	1	FALSE
Solyc00g014800.1	2.66063	1.79091	0.57107	0.91618	1	FALSE
Solyc00g014810.1	1.08164	1.87772	-0.79577	0.90492	1	FALSE
Solyc00g014820.2	2.14878	1.87772	0.19454	1	1	FALSE
Solyc00g014830.2	6.41738	9.12817	-0.50834	0.64739	1	FALSE
Solyc00g014840.1	1.59348	1.36488	0.2234	1	1	FALSE
Solyc00g014850.1	2.14878	2.55615	-0.25045	0.96292	1	FALSE
Solyc00g014860.1	0	0.512835	NA	1	1	FALSE
Solyc00g014960.1	0	0	NA	NA	NA	NA
Solyc00g014970.1	0	0	NA	NA	NA	NA
Solyc00g014980.1	0	0	NA	NA	NA	NA
Solyc00g014990.1	0	0	NA	NA	NA	NA
Solyc00g015000.1	0	0	NA	NA	NA	NA
Solyc00g015600.1	1.05266	0.512835	1.0375	0.95792	1	FALSE
Solyc00g015610.1	0	0	NA	NA	NA	NA
Solyc00g015720.1	0	0	NA	NA	NA	NA
Solyc00g015730.1	0	0	NA	NA	NA	NA
Solyc00g015740.1	0	0	NA	NA	NA	NA
Solyc00g015750.1	0	0	NA	NA	NA	NA
Solyc00g015760.1	0	0	NA	NA	NA	NA
Solyc00g015770.1	0	0	NA	NA	NA	NA
Solyc00g016470.1	0	0	NA	NA	NA	NA
Solyc00g016480.1	0	0	NA	NA	NA	NA
Solyc00g016490.1	0	0	NA	NA	NA	NA
Solyc00g016590.1	0	0	NA	NA	NA	NA
Solyc00g016790.1	0	0	NA	NA	NA	NA
Solyc00g016890.1	0	0	NA	NA	NA	NA
Solyc00g016900.1	0	0	NA	NA	NA	NA
Solyc00g016910.1	0	0	NA	NA	NA	NA
Solyc00g017210.1	0	0	NA	NA	NA	NA
Solyc00g017220.1	0	0	NA	NA	NA	NA
Solyc00g017230.1	0	0	NA	NA	NA	NA
Solyc00g017530.1	0	0	NA	NA	NA	NA
Solyc00g017540.1	0	0	NA	NA	NA	NA
Solyc00g017550.1	0	0	NA	NA	NA	NA
Solyc00g017750.1	0	0	NA	NA	NA	NA
Solyc00g017760.1	0	0	NA	NA	NA	NA
Solyc00g017860.1	0	0	NA	NA	NA	NA
Solyc00g017870.1	0	0	NA	NA	NA	NA
Solyc00g017880.1	0	0	NA	NA	NA	NA
Solyc00g017890.1	0	0	NA	NA	NA	NA
Solyc00g017900.1	0	0	NA	NA	NA	NA
Solyc00g017910.1	0	0	NA	NA	NA	NA
Solyc00g017920.1	0	0	NA	NA	NA	NA
Solyc00g017930.1	0	0	NA	NA	NA	NA
Solyc00g018760.1	0	0	NA	NA	NA	NA
Solyc00g018770.1	0	0	NA	NA	NA	NA
Solyc00g018970.1	0	0	NA	NA	NA	NA
Solyc00g019610.1	0	0	NA	NA	NA	NA
Solyc00g019620.1	0	0	NA	NA	NA	NA
Solyc00g019630.1	0	0	NA	NA	NA	NA
Solyc00g019730.1	17.6007	14.2485	0.30482	0.71763	1	FALSE
Solyc00g019740.1	28.9144	24.3235	0.24943	0.66832	1	FALSE
Solyc00g019750.1	4.2541	4.60749	-0.11513	1	1	FALSE
Solyc00g019950.1	6.9437	2.39055	1.5384	0.28868	1	FALSE
Solyc00g019960.1	0.52633	1.27807	-1.2799	0.87225	1	FALSE
Solyc00g019970.2	2.66063	6.14599	-1.2079	0.45635	1	FALSE
Solyc00g019980.2	6.9437	6.74564	0.04175	1	1	FALSE
Solyc00g019990.1	3.18695	4.09465	-0.36156	0.89632	1	FALSE
Solyc00g020000.1	4.28308	6.99804	-0.7083	0.61752	1	FALSE
Solyc00g020010.1	2.64614	5.63316	-1.0901	0.52501	1	FALSE
Solyc00g020020.2	1.60797	0.512835	1.6487	0.7587	1	FALSE
Solyc00g020030.1	0.52633	0	Inf	0.98225	1	FALSE
Solyc00g020040.1	1.59348	2.30374	-0.5318	0.93627	1	FALSE
Solyc00g020440.1	0	0	NA	NA	NA	NA
Solyc00g020540.1	0	0	NA	NA	NA	NA
Solyc00g020840.2	0	0	NA	NA	NA	NA
Solyc00g020940.1	0	0	NA	NA	NA	NA
Solyc00g020950.1	0	0	NA	NA	NA	NA
Solyc00g020960.1	0	0	NA	NA	NA	NA
Solyc00g020970.1	0	0	NA	NA	NA	NA
Solyc00g020980.1	0	0	NA	NA	NA	NA
Solyc00g020990.1	0	0	NA	NA	NA	NA
Solyc00g021490.1	0	0	NA	NA	NA	NA
Solyc00g021500.1	0	0	NA	NA	NA	NA
Solyc00g021510.1	0	0	NA	NA	NA	NA
Solyc00g021520.1	0	0	NA	NA	NA	NA
Solyc00g021530.1	0	0	NA	NA	NA	NA
Solyc00g021630.1	16.6205	13.0492	0.349	0.74854	1	FALSE
Solyc00g021640.2	13.3031	16.0394	-0.26986	0.73404	1	FALSE
Solyc00g021650.1	2.11981	0.93886	1.175	0.77398	1	FALSE
Solyc00g021660.1	0	0	NA	NA	NA	NA
Solyc00g022070.1	0	0	NA	NA	NA	NA
Solyc00g022080.1	0	0	NA	NA	NA	NA
Solyc00g022090.1	1.06715	0	Inf	0.73031	1	FALSE
Solyc00g022100.1	12.8637	13.9881	-0.12089	0.87279	1	FALSE
Solyc00g022110.2	47.5098	45.8933	0.049943	0.99832	1	FALSE
Solyc00g022920.1	0	0	NA	NA	NA	NA
Solyc00g023020.1	0	0	NA	NA	NA	NA
Solyc00g023030.1	0	0	NA	NA	NA	NA
Solyc00g023040.1	0	0	NA	NA	NA	NA
Solyc00g023050.1	0	0	NA	NA	NA	NA
Solyc00g023250.1	0	0	NA	NA	NA	NA
Solyc00g023260.1	0	0	NA	NA	NA	NA
Solyc00g023270.1	0	0	NA	NA	NA	NA
Solyc00g023470.1	0	0	NA	NA	NA	NA
Solyc00g023570.1	0	0	NA	NA	NA	NA
Solyc00g023580.1	0.52633	0	Inf	0.98225	1	FALSE
Solyc00g023590.2	0.52633	0.93886	-0.83494	1	1	FALSE
Solyc00g023600.1	0	0	NA	NA	NA	NA
Solyc00g023700.2	0	0.426025	NA	1	1	FALSE
Solyc00g023710.1	0	0	NA	NA	NA	NA
Solyc00g024010.1	0	0	NA	NA	NA	NA
Solyc00g024020.1	0	0	NA	NA	NA	NA
Solyc00g024030.1	0	0	NA	NA	NA	NA
Solyc00g024040.1	0	0	NA	NA	NA	NA
Solyc00g024050.1	0	0	NA	NA	NA	NA
Solyc00g024150.2	1238.26	1093.64	0.17919	0.1429	1	FALSE
Solyc00g024160.1	0.540818	0.85205	-0.65579	1	1	FALSE
Solyc00g024170.1	0.540818	0	Inf	0.98226	1	FALSE
Solyc00g024370.1	0	0	NA	NA	NA	NA
Solyc00g024570.1	0	0	NA	NA	NA	NA
Solyc00g024670.1	0	0	NA	NA	NA	NA
Solyc00g024680.1	0	0	NA	NA	NA	NA
Solyc00g024690.1	0	0	NA	NA	NA	NA
Solyc00g025290.1	43.1978	44.1104	-0.030161	0.94019	1	FALSE
Solyc00g025300.1	0.540818	0	Inf	0.98226	1	FALSE
Solyc00g025400.2	0	0	NA	NA	NA	NA
Solyc00g025500.1	0	0	NA	NA	NA	NA
Solyc00g025510.1	0	0	NA	NA	NA	NA
Solyc00g025520.1	0	0	NA	NA	NA	NA
Solyc00g025530.1	0	0	NA	NA	NA	NA
Solyc00g025540.1	0	0	NA	NA	NA	NA
Solyc00g025650.1	0	0	NA	NA	NA	NA
Solyc00g025660.1	0	0	NA	NA	NA	NA
Solyc00g026160.2	0	0	NA	NA	NA	NA
Solyc00g026860.1	0	0	NA	NA	NA	NA
Solyc00g026870.1	0	0	NA	NA	NA	NA
Solyc00g026880.1	0	0	NA	NA	NA	NA
Solyc00g026890.1	0	0	NA	NA	NA	NA
Solyc00g026900.1	0	0	NA	NA	NA	NA
Solyc00g027120.1	0	0	NA	NA	NA	NA
Solyc00g027130.1	0	0	NA	NA	NA	NA
Solyc00g027140.1	0	0	NA	NA	NA	NA
Solyc00g027640.1	0	0	NA	NA	NA	NA
Solyc00g027650.1	0	0	NA	NA	NA	NA
Solyc00g027660.1	0	0	NA	NA	NA	NA
Solyc00g027670.1	0	0	NA	NA	NA	NA
Solyc00g027770.2	3589.99	3506.68	0.033872	0.81703	1	FALSE
Solyc00g027870.1	0	0	NA	NA	NA	NA
Solyc00g027970.1	0	0	NA	NA	NA	NA
Solyc00g027980.1	0	0	NA	NA	NA	NA
Solyc00g027990.1	0	0	NA	NA	NA	NA
Solyc00g028090.1	0	0	NA	NA	NA	NA
Solyc00g028100.1	0	0	NA	NA	NA	NA
Solyc00g028110.1	0	0	NA	NA	NA	NA
Solyc00g028120.1	0	0	NA	NA	NA	NA
Solyc00g028420.1	0	0	NA	NA	NA	NA
Solyc00g028520.1	0	0	NA	NA	NA	NA
Solyc00g028530.1	0	0	NA	NA	NA	NA
Solyc00g028540.1	0	0	NA	NA	NA	NA
Solyc00g028550.1	0	0	NA	NA	NA	NA
Solyc00g028560.1	0	0	NA	NA	NA	NA
Solyc00g028760.1	0	0	NA	NA	NA	NA
Solyc00g028960.1	0	0	NA	NA	NA	NA
Solyc00g029060.1	0	0	NA	NA	NA	NA
Solyc00g029070.1	0	0	NA	NA	NA	NA
Solyc00g029080.1	0	0	NA	NA	NA	NA
Solyc00g029090.1	0	0	NA	NA	NA	NA
Solyc00g029190.2	0	0	NA	NA	NA	NA
Solyc00g029290.1	0	0	NA	NA	NA	NA
Solyc00g029300.1	0	0	NA	NA	NA	NA
Solyc00g029500.1	0	0	NA	NA	NA	NA
Solyc00g029800.1	0	0	NA	NA	NA	NA
Solyc00g030000.1	0	0	NA	NA	NA	NA
Solyc00g030100.1	49.0598	48.1102	0.0282	1	1	FALSE
Solyc00g030110.1	0	0	NA	NA	NA	NA
Solyc00g030210.1	0	0	NA	NA	NA	NA
Solyc00g030510.2	0	0	NA	NA	NA	NA
Solyc00g030520.2	100.457	102.075	-0.023059	0.97102	1	FALSE
Solyc00g030820.1	0	0	NA	NA	NA	NA
Solyc00g031020.1	0	0	NA	NA	NA	NA
Solyc00g031030.1	0	0	NA	NA	NA	NA
Solyc00g031040.1	0	0	NA	NA	NA	NA
Solyc00g031050.1	0	0	NA	NA	NA	NA
Solyc00g031060.1	0	0	NA	NA	NA	NA
Solyc00g031360.1	0	0	NA	NA	NA	NA
Solyc00g031370.1	0	0	NA	NA	NA	NA
Solyc00g031380.1	0	0	NA	NA	NA	NA
Solyc00g031390.1	0	0	NA	NA	NA	NA
Solyc00g031490.1	0	0	NA	NA	NA	NA
Solyc00g031500.1	0	0	NA	NA	NA	NA
Solyc00g031700.1	0	0	NA	NA	NA	NA
Solyc00g031710.1	0	0	NA	NA	NA	NA
Solyc00g031720.1	0	0	NA	NA	NA	NA
Solyc00g031730.1	0	0	NA	NA	NA	NA
Solyc00g032030.1	0	0	NA	NA	NA	NA
Solyc00g032230.1	0	0	NA	NA	NA	NA
Solyc00g032940.1	0	0	NA	NA	NA	NA
Solyc00g033460.2	0	0	NA	NA	NA	NA
Solyc00g033860.1	0	0	NA	NA	NA	NA
Solyc00g033870.1	0	0	NA	NA	NA	NA
Solyc00g033880.1	0	0	NA	NA	NA	NA
Solyc00g033890.1	0	0	NA	NA	NA	NA
Solyc00g033990.1	0	0	NA	NA	NA	NA
Solyc00g034000.1	0	0	NA	NA	NA	NA
Solyc00g034010.1	0	0	NA	NA	NA	NA
Solyc00g034810.1	0	0	NA	NA	NA	NA
Solyc00g035010.1	0	0	NA	NA	NA	NA
Solyc00g035020.1	0	0	NA	NA	NA	NA
Solyc00g036320.1	0	0	NA	NA	NA	NA
Solyc00g036520.1	0	0.512835	NA	1	1	FALSE
Solyc00g036530.1	0	0	NA	NA	NA	NA
Solyc00g036540.1	0	0	NA	NA	NA	NA
Solyc00g036740.1	0	0	NA	NA	NA	NA
Solyc00g036750.1	0	0	NA	NA	NA	NA
Solyc00g036760.1	0	0	NA	NA	NA	NA
Solyc00g036960.1	0	0	NA	NA	NA	NA
Solyc00g038390.1	0	0	NA	NA	NA	NA
Solyc00g039290.1	0	0	NA	NA	NA	NA
Solyc00g039990.2	105.561	90.5405	0.22144	0.45361	1	FALSE
Solyc00g040290.1	0	0	NA	NA	NA	NA
Solyc00g040390.1	0	0	NA	NA	NA	NA
Solyc00g040490.1	0	0	NA	NA	NA	NA
Solyc00g041090.1	0	0	NA	NA	NA	NA
Solyc00g041190.1	0	0	NA	NA	NA	NA
Solyc00g041200.1	0	0	NA	NA	NA	NA
Solyc00g041210.1	0	0	NA	NA	NA	NA
Solyc00g041220.1	0	0	NA	NA	NA	NA
Solyc00g042120.1	0	0	NA	NA	NA	NA
Solyc00g042130.1	0	0	NA	NA	NA	NA
Solyc00g042140.1	0	0	NA	NA	NA	NA
Solyc00g042640.1	0.540818	0	Inf	0.98226	1	FALSE
Solyc00g042840.1	39.9673	25.01	0.67632	0.15699	1	FALSE
Solyc00g042850.1	0.540818	1.87772	-1.7958	0.71292	1	FALSE
Solyc00g044350.2	5.8186	7.42407	-0.35154	0.82459	1	FALSE
Solyc00g044550.1	0	0	NA	NA	NA	NA
Solyc00g044750.1	6.35942	2.13012	1.578	0.35361	1	FALSE
Solyc00g045570.1	0	0	NA	NA	NA	NA
Solyc00g046570.1	0	0	NA	NA	NA	NA
Solyc00g046580.1	0	0	NA	NA	NA	NA
Solyc00g046980.1	0	0	NA	NA	NA	NA
Solyc00g047180.1	0	0.512835	NA	1	1	FALSE
Solyc00g047190.1	0	0	NA	NA	NA	NA
Solyc00g047200.1	1.06715	0	Inf	0.73031	1	FALSE
Solyc00g047700.2	1113.57	1159.98	-0.058905	0.65548	1	FALSE
Solyc00g047810.1	7.98188	5.71997	0.48072	0.6921	1	FALSE
Solyc00g048410.1	0	0	NA	NA	NA	NA
Solyc00g048510.2	0	1.5385	NA	0.6047	1	FALSE
Solyc00g049210.1	2.11981	4.26025	-1.007	0.69378	1	FALSE
Solyc00g049220.1	0	0	NA	NA	NA	NA
Solyc00g049520.2	178.6	159.156	0.16629	0.68418	1	FALSE
Solyc00g049620.1	0	0	NA	NA	NA	NA
Solyc00g049920.1	0	0	NA	NA	NA	NA
Solyc00g050020.1	0	0	NA	NA	NA	NA
Solyc00g050030.1	0	0	NA	NA	NA	NA
Solyc00g050130.1	225.781	187.946	0.26461	0.1864	1	FALSE
Solyc00g050430.2	7.49901	8.11052	-0.11309	1	1	FALSE
Solyc00g052430.2	3.74226	5.45954	-0.54487	0.74279	1	FALSE
Solyc00g052530.2	0.540818	0.512835	0.076649	1	1	FALSE
Solyc00g052540.1	0.540818	0	Inf	0.98226	1	FALSE
Solyc00g052940.2	0.52633	0.512835	0.037472	1	1	FALSE
Solyc00g053440.2	388.587	525.77	-0.43619	0.017762	0.34706	FALSE
Solyc00g053740.1	0	0	NA	NA	NA	NA
Solyc00g055940.1	0	0	NA	NA	NA	NA
Solyc00g055950.1	0	0	NA	NA	NA	NA
Solyc00g055960.1	0	0	NA	NA	NA	NA
Solyc00g055970.1	0	0	NA	NA	NA	NA
Solyc00g055980.1	0	0	NA	NA	NA	NA
Solyc00g056180.1	0	0	NA	NA	NA	NA
Solyc00g056680.1	36.254	45.0573	-0.31362	0.48458	1	FALSE
Solyc00g057280.1	0	0	NA	NA	NA	NA
Solyc00g057880.2	165.702	162.99	0.023808	0.9359	1	FALSE
Solyc00g058280.1	0.540818	1.02567	-0.92335	1	1	FALSE
Solyc00g058480.1	0	0	NA	NA	NA	NA
Solyc00g058490.1	0.52633	0.93886	-0.83494	1	1	FALSE
Solyc00g058890.1	0	0	NA	NA	NA	NA
Solyc00g058900.1	0	0	NA	NA	NA	NA
Solyc00g059100.2	169.223	175.179	-0.049911	0.80059	1	FALSE
Solyc00g059500.1	92.9723	97.6334	-0.070575	0.83314	1	FALSE
Solyc00g060700.1	0	0	NA	NA	NA	NA
Solyc00g060710.1	0	0	NA	NA	NA	NA
Solyc00g060810.2	25.0707	39.1556	-0.64322	0.17525	1	FALSE
Solyc00g062710.1	0	0	NA	NA	NA	NA
Solyc00g063110.2	0	0	NA	NA	NA	NA
Solyc00g063510.1	0	0	NA	NA	NA	NA
Solyc00g065510.1	0	0	NA	NA	NA	NA
Solyc00g065610.1	0	0	NA	NA	NA	NA
Solyc00g065620.1	0	0	NA	NA	NA	NA
Solyc00g065630.1	0	0	NA	NA	NA	NA
Solyc00g065930.1	0	0	NA	NA	NA	NA
Solyc00g065940.1	0	0	NA	NA	NA	NA
Solyc00g066140.1	0	0	NA	NA	NA	NA
Solyc00g066150.1	0	0	NA	NA	NA	NA
Solyc00g066350.1	0	0	NA	NA	NA	NA
Solyc00g066360.1	0	0	NA	NA	NA	NA
Solyc00g066370.1	0	0	NA	NA	NA	NA
Solyc00g067470.1	5.32125	3.75544	0.50278	0.7808	1	FALSE
Solyc00g068970.2	2080.37	889.64	1.2255	0.11876	1	FALSE
Solyc00g068980.1	0	0	NA	NA	NA	NA
Solyc00g069680.1	0	0	NA	NA	NA	NA
Solyc00g069880.2	1.06715	2.47736	-1.215	0.76477	1	FALSE
Solyc00g070680.1	0	0	NA	NA	NA	NA
Solyc00g071180.2	1.59348	1.5385	0.05065	1	1	FALSE
Solyc00g071580.1	0	0	NA	NA	NA	NA
Solyc00g071590.1	0	0	NA	NA	NA	NA
Solyc00g071600.1	0	0	NA	NA	NA	NA
Solyc00g072100.2	427.888	383.788	0.15692	0.32027	1	FALSE
Solyc00g072400.2	0	0	NA	NA	NA	NA
Solyc00g072800.2	0.540818	0	Inf	0.98226	1	FALSE
Solyc00g073200.1	0	0	NA	NA	NA	NA
Solyc00g073900.1	0	0	NA	NA	NA	NA
Solyc00g073910.1	0	0	NA	NA	NA	NA
Solyc00g074210.1	0	0	NA	NA	NA	NA
Solyc00g074810.1	0	0	NA	NA	NA	NA
Solyc00g074820.1	0	0	NA	NA	NA	NA
Solyc00g074830.1	0	0	NA	NA	NA	NA
Solyc00g075030.2	0	0	NA	NA	NA	NA
Solyc00g075040.1	0	0	NA	NA	NA	NA
Solyc00g075440.1	0	0	NA	NA	NA	NA
Solyc00g075450.2	0	0.426025	NA	1	1	FALSE
Solyc00g076250.1	0.540818	0	Inf	0.98226	1	FALSE
Solyc00g079050.1	0	0	NA	NA	NA	NA
Solyc00g080550.1	0	0	NA	NA	NA	NA
Solyc00g080750.2	101.76	66.0514	0.62352	0.043086	0.61415	FALSE
Solyc00g082150.2	1879.93	1880.3	-0.00027831	0.99816	1	FALSE
Solyc00g082550.1	0	0	NA	NA	NA	NA
Solyc00g084650.1	0	0	NA	NA	NA	NA
Solyc00g084750.2	1.06715	0.512835	1.0572	0.958	1	FALSE
Solyc00g084760.1	64.0723	80.9783	-0.33783	0.29916	1	FALSE
Solyc00g084770.1	61.8946	57.3412	0.11024	0.80147	1	FALSE
Solyc00g084870.2	0.52633	0.426025	0.30503	1	1	FALSE
Solyc00g085070.2	1179.48	1087.25	0.11747	0.38781	1	FALSE
Solyc00g085370.1	0	0	NA	NA	NA	NA
Solyc00g085770.1	0	0	NA	NA	NA	NA
Solyc00g085780.1	0	0	NA	NA	NA	NA
Solyc00g088080.1	0	0	NA	NA	NA	NA
Solyc00g088090.1	0	0	NA	NA	NA	NA
Solyc00g088190.1	0	0	NA	NA	NA	NA
Solyc00g088200.1	0	0	NA	NA	NA	NA
Solyc00g088210.1	0	0	NA	NA	NA	NA
Solyc00g090110.1	0	0	NA	NA	NA	NA
Solyc00g090120.1	0	0	NA	NA	NA	NA
Solyc00g090130.1	0	0	NA	NA	NA	NA
Solyc00g090430.2	1.05266	3.15579	-1.584	0.55569	1	FALSE
Solyc00g090630.1	0	0	NA	NA	NA	NA
Solyc00g090640.1	0	0	NA	NA	NA	NA
Solyc00g090650.1	0	0	NA	NA	NA	NA
Solyc00g090660.1	0	0	NA	NA	NA	NA
Solyc00g090860.1	0	0	NA	NA	NA	NA
Solyc00g090870.2	87.989	86.5247	0.024212	0.97713	1	FALSE
Solyc00g091170.2	123.277	143.022	-0.21433	0.39085	1	FALSE
Solyc00g092870.1	0	0	NA	NA	NA	NA
Solyc00g092880.1	0	0	NA	NA	NA	NA
Solyc00g092890.1	0	0	NA	NA	NA	NA
Solyc00g092900.1	3.20144	2.9902	0.098481	1	1	FALSE
Solyc00g093000.1	35.7567	38.9193	-0.12227	0.83327	1	FALSE
Solyc00g093100.1	0	0	NA	NA	NA	NA
Solyc00g093300.1	0	0	NA	NA	NA	NA
Solyc00g093310.1	0	0	NA	NA	NA	NA
Solyc00g094010.1	0	0	NA	NA	NA	NA
Solyc00g094020.1	0	0	NA	NA	NA	NA
Solyc00g094520.1	7.41208	8.52852	-0.20242	0.87957	1	FALSE
Solyc00g094530.1	4.28308	8.71017	-1.0241	0.43178	1	FALSE
Solyc00g094540.1	5.86207	5.45954	0.10263	1	1	FALSE
Solyc00g094550.1	0	1.36488	NA	0.62824	1	FALSE
Solyc00g094850.1	0	0	NA	NA	NA	NA
Solyc00g095450.1	0	0	NA	NA	NA	NA
Solyc00g095460.1	0	0	NA	NA	NA	NA
Solyc00g095760.1	0	0	NA	NA	NA	NA
Solyc00g095860.1	0	0	NA	NA	NA	NA
Solyc00g096060.1	0	0	NA	NA	NA	NA
Solyc00g096460.1	159.705	157.807	0.017248	0.93364	1	FALSE
Solyc00g097260.1	0	0	NA	NA	NA	NA
Solyc00g097760.1	0	0	NA	NA	NA	NA
Solyc00g097960.1	40.5226	43.0847	-0.088447	0.82723	1	FALSE
Solyc00g098560.2	1391.66	1343.24	0.051091	0.69644	1	FALSE
Solyc00g099160.1	0	0	NA	NA	NA	NA
Solyc00g099460.1	0	0	NA	NA	NA	NA
Solyc00g099470.1	0	0	NA	NA	NA	NA
Solyc00g099570.1	0	0	NA	NA	NA	NA
Solyc00g099580.1	3.72777	3.2426	0.20116	1	1	FALSE
Solyc00g099880.1	0	0	NA	NA	NA	NA
Solyc00g100880.2	0	0	NA	NA	NA	NA
Solyc00g101700.1	0	0	NA	NA	NA	NA
Solyc00g102000.1	0	0	NA	NA	NA	NA
Solyc00g102400.2	0.52633	1.96453	-1.9001	0.70815	1	FALSE
Solyc00g104200.1	0	0	NA	NA	NA	NA
Solyc00g104210.1	0	0	NA	NA	NA	NA
Solyc00g104310.1	0	0	NA	NA	NA	NA
Solyc00g104320.1	0	0	NA	NA	NA	NA
Solyc00g104330.1	0	0	NA	NA	NA	NA
Solyc00g104630.1	0	0	NA	NA	NA	NA
Solyc00g104730.1	0	0	NA	NA	NA	NA
Solyc00g104740.1	0	0	NA	NA	NA	NA
Solyc00g104940.1	28.1128	24.1419	0.21969	0.81663	1	FALSE
Solyc00g105340.1	0	0	NA	NA	NA	NA
Solyc00g105350.1	0	0.426025	NA	1	1	FALSE
Solyc00g105750.1	0	0	NA	NA	NA	NA
Solyc00g106650.1	81.2626	81.0731	0.0033675	1	1	FALSE
Solyc00g107050.1	0	0	NA	NA	NA	NA
Solyc00g107550.1	0	0	NA	NA	NA	NA
Solyc00g108550.1	1.59348	1.87772	-0.2368	1	1	FALSE
Solyc00g109450.1	0	0	NA	NA	NA	NA
Solyc00g109850.1	0	0	NA	NA	NA	NA
Solyc00g109860.1	0	0	NA	NA	NA	NA
Solyc00g110060.1	0	0	NA	NA	NA	NA
Solyc00g110070.1	0	0	NA	NA	NA	NA
Solyc00g110370.1	0	0.85205	NA	0.81754	1	FALSE
Solyc00g110870.2	9.60433	8.44974	0.18478	0.89696	1	FALSE
Solyc00g111170.1	0	0	NA	NA	NA	NA
Solyc00g111270.1	0	0	NA	NA	NA	NA
Solyc00g111370.1	0	0	NA	NA	NA	NA
Solyc00g111770.1	0	0	NA	NA	NA	NA
Solyc00g111780.1	0	0	NA	NA	NA	NA
Solyc00g112180.1	0	0	NA	NA	NA	NA
Solyc00g112190.2	1.06715	0.512835	1.0572	0.958	1	FALSE
Solyc00g112490.1	0	0	NA	NA	NA	NA
Solyc00g112500.1	0	0	NA	NA	NA	NA
Solyc00g112600.1	0	0	NA	NA	NA	NA
Solyc00g112700.1	0	0	NA	NA	NA	NA
Solyc00g112710.1	0	0	NA	NA	NA	NA
Solyc00g112810.1	0	0	NA	NA	NA	NA
Solyc00g112820.1	0	0	NA	NA	NA	NA
Solyc00g112830.1	0	1.02567	NA	0.79364	1	FALSE
Solyc00g112930.2	30.334	9.29376	1.7066	0.010874	0.24588	FALSE
Solyc00g113230.1	0	0	NA	NA	NA	NA
Solyc00g113330.1	0	0	NA	NA	NA	NA
Solyc00g113730.1	0	0	NA	NA	NA	NA
Solyc00g113740.1	0	0	NA	NA	NA	NA
Solyc00g113750.1	0	0	NA	NA	NA	NA
Solyc00g114550.1	0	0	NA	NA	NA	NA
Solyc00g116150.1	0	0	NA	NA	NA	NA
Solyc00g117450.2	0	0	NA	NA	NA	NA
Solyc00g117650.1	0	0	NA	NA	NA	NA
Solyc00g118680.2	31.4736	34.9114	-0.14956	0.81616	1	FALSE
Solyc00g118690.1	97.6513	109.641	-0.16708	0.52706	1	FALSE
Solyc00g120120.1	0	0	NA	NA	NA	NA
Solyc00g120820.1	0	0	NA	NA	NA	NA
Solyc00g120830.1	0	0	NA	NA	NA	NA
Solyc00g120930.1	0	0	NA	NA	NA	NA
Solyc00g121230.1	0	0	NA	NA	NA	NA
Solyc00g121730.1	3.72777	4.60749	-0.30567	0.91511	1	FALSE
Solyc00g122530.1	0	0	NA	NA	NA	NA
Solyc00g123030.1	0	0	NA	NA	NA	NA
Solyc00g123040.1	0	0	NA	NA	NA	NA
Solyc00g123240.1	0	0	NA	NA	NA	NA
Solyc00g124840.1	0	0	NA	NA	NA	NA
Solyc00g124850.1	0	0	NA	NA	NA	NA
Solyc00g124860.1	0	0	NA	NA	NA	NA
Solyc00g125260.1	0	0	NA	NA	NA	NA
Solyc00g125270.1	0	0	NA	NA	NA	NA
Solyc00g125580.1	0	0	NA	NA	NA	NA
Solyc00g125980.1	42.1741	54.1934	-0.36176	0.3835	1	FALSE
Solyc00g125990.1	3.23042	3.58182	-0.14897	0.99662	1	FALSE
Solyc00g126000.1	29.8656	40.1893	-0.42833	0.36219	1	FALSE
Solyc00g126010.1	41.0635	43.44	-0.081168	0.88829	1	FALSE
Solyc00g126420.1	0	0	NA	NA	NA	NA
Solyc00g126430.1	0	0	NA	NA	NA	NA
Solyc00g126440.1	0	0	NA	NA	NA	NA
Solyc00g127540.1	0	0	NA	NA	NA	NA
Solyc00g127550.1	0	0	NA	NA	NA	NA
Solyc00g127560.1	0	0	NA	NA	NA	NA
Solyc00g127660.2	502.216	543.757	-0.11465	0.48725	1	FALSE
Solyc00g127670.1	113.91	115.496	-0.019952	1	1	FALSE
Solyc00g127870.2	37.3357	30.3039	0.30105	0.51373	1	FALSE
Solyc00g128870.2	1115.4	580.087	0.94322	2.2281e-12	3.6777e-10	TRUE
Solyc00g129670.1	0	0	NA	NA	NA	NA
Solyc00g129680.1	0	0	NA	NA	NA	NA
Solyc00g129880.1	0	0	NA	NA	NA	NA
Solyc00g129980.1	0	0	NA	NA	NA	NA
Solyc00g130180.1	0	0	NA	NA	NA	NA
Solyc00g130190.1	0	0	NA	NA	NA	NA
Solyc00g130290.1	0	0	NA	NA	NA	NA
Solyc00g130690.1	0	0	NA	NA	NA	NA
Solyc00g130700.1	0	0	NA	NA	NA	NA
Solyc00g130800.1	0	0	NA	NA	NA	NA
Solyc00g130810.1	0	0	NA	NA	NA	NA
Solyc00g131610.1	0	0	NA	NA	NA	NA
Solyc00g131710.1	4.78043	6.73761	-0.4951	0.71671	1	FALSE
Solyc00g133110.1	0	0	NA	NA	NA	NA
Solyc00g133710.1	0	0	NA	NA	NA	NA
Solyc00g133720.1	0	0	NA	NA	NA	NA
Solyc00g134620.1	0	0	NA	NA	NA	NA
Solyc00g134820.1	0	0	NA	NA	NA	NA
Solyc00g134830.1	0	0	NA	NA	NA	NA
Solyc00g134840.1	0	0	NA	NA	NA	NA
Solyc00g135040.1	0	0	NA	NA	NA	NA
Solyc00g135050.1	0	0	NA	NA	NA	NA
Solyc00g135060.1	0	0	NA	NA	NA	NA
Solyc00g135260.1	0	0	NA	NA	NA	NA
Solyc00g136260.1	997.392	1841.33	-0.88452	1.5392e-13	2.9091e-11	TRUE
Solyc00g136560.2	143.481	150.557	-0.069452	0.82094	1	FALSE
Solyc00g138060.2	0	0	NA	NA	NA	NA
Solyc00g139760.1	0	0	NA	NA	NA	NA
Solyc00g140060.2	1604.04	1813.66	-0.17719	0.11471	1	FALSE
Solyc00g141360.1	0	0.426025	NA	1	1	FALSE
Solyc00g141560.1	0	0	NA	NA	NA	NA
Solyc00g142160.1	4.2541	1.87772	1.1799	0.56031	1	FALSE
Solyc00g142170.2	5.35023	4.00784	0.41677	0.87406	1	FALSE
Solyc00g143770.1	168.493	167.353	0.0097944	0.97004	1	FALSE
Solyc00g144470.1	0	0	NA	NA	NA	NA
Solyc00g145170.1	0	0	NA	NA	NA	NA
Solyc00g147570.2	0	0	NA	NA	NA	NA
Solyc00g147770.1	31.5605	36.0867	-0.19334	0.66377	1	FALSE
Solyc00g149970.2	0	0	NA	NA	NA	NA
Solyc00g153680.1	27.1905	25.846	0.073163	0.98243	1	FALSE
Solyc00g153980.1	0	0	NA	NA	NA	NA
Solyc00g154480.1	0	0	NA	NA	NA	NA
Solyc00g154980.1	0	0.426025	NA	1	1	FALSE
Solyc00g156980.2	3.74226	6.48521	-0.79324	0.59118	1	FALSE
Solyc00g157080.1	0	0	NA	NA	NA	NA
Solyc00g157180.2	0.540818	0	Inf	0.98226	1	FALSE
Solyc00g160780.2	1.05266	0.512835	1.0375	0.95792	1	FALSE
Solyc00g163580.1	0	0	NA	NA	NA	NA
Solyc00g164580.1	0	0.426025	NA	1	1	FALSE
Solyc00g164680.1	858.547	850.638	0.013352	0.88198	1	FALSE
Solyc00g165080.1	0	0	NA	NA	NA	NA
Solyc00g165090.1	0	0	NA	NA	NA	NA
Solyc00g165190.1	0	0	NA	NA	NA	NA
Solyc00g166190.1	0	0	NA	NA	NA	NA
Solyc00g166490.1	0	0	NA	NA	NA	NA
Solyc00g166690.1	0	0	NA	NA	NA	NA
Solyc00g167290.1	0	0	NA	NA	NA	NA
Solyc00g167300.1	0	0	NA	NA	NA	NA
Solyc00g167800.1	0	0	NA	NA	NA	NA
Solyc00g168200.1	84.2612	106.667	-0.34017	0.24	1	FALSE
Solyc00g170200.1	4.29757	3.32941	0.36825	0.89011	1	FALSE
Solyc00g170210.2	305.132	300.607	0.021552	0.96207	1	FALSE
Solyc00g170510.1	0	0	NA	NA	NA	NA
Solyc00g171710.1	0	0	NA	NA	NA	NA
Solyc00g171810.2	68.7948	70.4772	-0.034857	0.90792	1	FALSE
Solyc00g172410.1	0.540818	0	Inf	0.98226	1	FALSE
Solyc00g173430.1	0	0	NA	NA	NA	NA
Solyc00g174330.2	199.296	364.627	-0.87151	0.33241	1	FALSE
Solyc00g174340.1	7096.92	13086.7	-0.88284	0.16949	1	FALSE
Solyc00g175240.1	0	0	NA	NA	NA	NA
Solyc00g178340.1	0	0.426025	NA	1	1	FALSE
Solyc00g179240.1	1.60797	0.93886	0.77625	0.94118	1	FALSE
Solyc00g179640.1	0	0	NA	NA	NA	NA
Solyc00g179840.1	0	0	NA	NA	NA	NA
Solyc00g180440.1	0	0	NA	NA	NA	NA
Solyc00g180840.1	8.53718	11.6843	-0.45274	0.61252	1	FALSE
Solyc00g181240.1	0	0	NA	NA	NA	NA
Solyc00g181250.2	1.59348	0.426025	1.9032	0.7623	1	FALSE
Solyc00g183050.1	29.3103	37.1203	-0.3408	0.49326	1	FALSE
Solyc00g183550.1	0	0	NA	NA	NA	NA
Solyc00g184350.2	183.448	189.105	-0.043815	0.8465	1	FALSE
Solyc00g185750.1	0	0	NA	NA	NA	NA
Solyc00g185850.1	0	0	NA	NA	NA	NA
Solyc00g186050.1	99.8145	88.1419	0.17942	0.58002	1	FALSE
Solyc00g187050.2	0.52633	0.93886	-0.83494	1	1	FALSE
Solyc00g188250.1	0	0	NA	NA	NA	NA
Solyc00g188750.1	0	0	NA	NA	NA	NA
Solyc00g188850.2	0	0	NA	NA	NA	NA
Solyc00g192150.2	0.540818	0	Inf	0.98226	1	FALSE
Solyc00g195350.1	0	0	NA	NA	NA	NA
Solyc00g195360.1	0	0	NA	NA	NA	NA
Solyc00g196060.2	1941.07	2061.26	-0.086675	0.48447	1	FALSE
Solyc00g196460.1	0	0	NA	NA	NA	NA
Solyc00g198360.1	0	0	NA	NA	NA	NA
Solyc00g199960.1	0	0	NA	NA	NA	NA
Solyc00g201060.1	0	0	NA	NA	NA	NA
Solyc00g201160.2	282.997	304.641	-0.10632	0.70615	1	FALSE
Solyc00g201460.1	0	0	NA	NA	NA	NA
Solyc00g201760.1	0	0	NA	NA	NA	NA
Solyc00g202560.1	0	0	NA	NA	NA	NA
Solyc00g203660.1	0	0	NA	NA	NA	NA
Solyc00g206460.1	74.3816	53.9491	0.46335	0.38899	1	FALSE
Solyc00g207960.1	0	0.426025	NA	1	1	FALSE
Solyc00g209460.1	9.06351	14.4301	-0.67094	0.47896	1	FALSE
Solyc00g209560.1	0	0	NA	NA	NA	NA
Solyc00g210860.1	0	0	NA	NA	NA	NA
Solyc00g212260.1	0	0	NA	NA	NA	NA
Solyc00g213960.1	0	0	NA	NA	NA	NA
Solyc00g215560.1	4.80941	7.77131	-0.6923	0.63728	1	FALSE
Solyc00g217560.1	0	0	NA	NA	NA	NA
Solyc00g217960.1	420.21	419.953	0.00088092	0.99881	1	FALSE
Solyc00g218560.1	0	0	NA	NA	NA	NA
Solyc00g220360.1	0	0	NA	NA	NA	NA
Solyc00g222060.1	0	0	NA	NA	NA	NA
Solyc00g222460.1	0	0	NA	NA	NA	NA
Solyc00g226760.1	0	0	NA	NA	NA	NA
Solyc00g227860.1	357.866	537.285	-0.58627	0.014117	0.2957	FALSE
Solyc00g227960.1	0	0	NA	NA	NA	NA
Solyc00g228260.1	0	0	NA	NA	NA	NA
Solyc00g229260.1	0	0	NA	NA	NA	NA
Solyc00g230060.1	5.30676	6.2328	-0.23205	0.96036	1	FALSE
Solyc00g230070.1	2.14878	1.87772	0.19454	1	1	FALSE
Solyc00g230080.1	1.05266	0.93886	0.16506	1	1	FALSE
Solyc00g230280.1	0	0	NA	NA	NA	NA
Solyc00g231680.1	1.06715	0.85205	0.32475	1	1	FALSE
Solyc00g231780.1	2.70409	2.81658	-0.058801	1	1	FALSE
Solyc00g233480.1	0.540818	3.58182	-2.7275	0.3206	1	FALSE
Solyc00g237680.1	0	0	NA	NA	NA	NA
Solyc00g240580.1	0	0	NA	NA	NA	NA
Solyc00g244280.1	11.1833	10.4931	0.091914	0.99882	1	FALSE
Solyc00g244290.1	87.4192	81.5699	0.099913	0.79316	1	FALSE
Solyc00g244300.1	17.0599	21.6726	-0.34526	0.6011	1	FALSE
Solyc00g245200.1	0	0	NA	NA	NA	NA
Solyc00g246800.1	0	0	NA	NA	NA	NA
Solyc00g247300.2	9.12147	11.7711	-0.36792	0.67872	1	FALSE
Solyc00g249200.1	0	0	NA	NA	NA	NA
Solyc00g249900.2	0	0.426025	NA	1	1	FALSE
Solyc00g249910.1	0	0	NA	NA	NA	NA
Solyc00g254110.1	0	0	NA	NA	NA	NA
Solyc00g254910.1	0	0	NA	NA	NA	NA
Solyc00g255510.1	0	0.426025	NA	1	1	FALSE
Solyc00g256710.1	112.094	112.726	-0.0081105	0.97888	1	FALSE
Solyc00g257110.2	0	0.93886	NA	0.80509	1	FALSE
Solyc00g263210.1	0	0	NA	NA	NA	NA
Solyc00g265110.2	0.52633	0	Inf	0.98225	1	FALSE
Solyc00g265510.1	52.015	51.6935	0.0089446	0.93818	1	FALSE
Solyc00g266110.1	0	0	NA	NA	NA	NA
Solyc00g268310.1	0	0	NA	NA	NA	NA
Solyc00g269810.1	34.6171	34.9114	-0.012215	1	1	FALSE
Solyc00g270510.1	0	0	NA	NA	NA	NA
Solyc00g272810.1	1.08164	4.60749	-2.0908	0.32085	1	FALSE
Solyc00g273110.1	215.211	229.042	-0.089856	0.65222	1	FALSE
Solyc00g275310.1	35.7422	28.087	0.34773	0.45685	1	FALSE
Solyc00g277510.1	56.4719	84.3223	-0.57838	0.54846	1	FALSE
Solyc00g278110.2	0.540818	0	Inf	0.98226	1	FALSE
Solyc00g280110.1	0.52633	0.426025	0.30503	1	1	FALSE
Solyc00g281110.1	0	0.426025	NA	1	1	FALSE
Solyc00g282510.1	0	0	NA	NA	NA	NA
Solyc00g283010.1	0	0	NA	NA	NA	NA
Solyc00g283110.1	0	0	NA	NA	NA	NA
Solyc00g284510.1	0	0	NA	NA	NA	NA
Solyc00g286010.1	0	0	NA	NA	NA	NA
Solyc00g286020.1	0	0	NA	NA	NA	NA
Solyc00g286030.1	0	0	NA	NA	NA	NA
Solyc00g287330.1	0	0	NA	NA	NA	NA
Solyc00g289230.1	45.2741	57.4039	-0.34246	0.50298	1	FALSE
Solyc00g294230.1	0.540818	3.58182	-2.7275	0.3206	1	FALSE
Solyc00g294630.1	0	0	NA	NA	NA	NA
Solyc00g297330.1	0	0	NA	NA	NA	NA
Solyc00g300430.1	0	0	NA	NA	NA	NA
Solyc00g300730.1	0	0	NA	NA	NA	NA
Solyc00g303630.1	0	0	NA	NA	NA	NA
Solyc00g304030.1	0	0	NA	NA	NA	NA
Solyc00g304630.1	0	0	NA	NA	NA	NA
Solyc00g306730.1	0	0	NA	NA	NA	NA
Solyc00g306830.1	0	0	NA	NA	NA	NA
Solyc00g308530.1	0	0	NA	NA	NA	NA
Solyc00g308930.1	0	0	NA	NA	NA	NA
Solyc00g309530.1	0.52633	0	Inf	0.98225	1	FALSE
Solyc00g311230.2	27.7024	20.2209	0.45416	0.45684	1	FALSE
Solyc00g313030.1	0	0	NA	NA	NA	NA
Solyc00g313530.1	0	0	NA	NA	NA	NA
Solyc00g313930.1	1.08164	6.74564	-2.6407	0.14159	1	FALSE
Solyc00g316030.1	0	0	NA	NA	NA	NA
Solyc00g316530.1	14.8821	28.505	-0.93764	0.12873	1	FALSE
Solyc00g316730.1	0	0	NA	NA	NA	NA
Solyc00g318030.1	0	0	NA	NA	NA	NA
Solyc00g318130.1	0	0	NA	NA	NA	NA
Solyc00g318830.1	0	0	NA	NA	NA	NA
Solyc00g320430.1	2.66063	2.64296	0.0096108	1	1	FALSE
Solyc00g322630.1	0	0	NA	NA	NA	NA
Solyc00g322830.1	0	0	NA	NA	NA	NA
Solyc00g323130.2	0	0	NA	NA	NA	NA
Solyc00g324530.1	0	0	NA	NA	NA	NA
Solyc01g005000.2	180.628	68.7812	1.3929	1.202e-07	1.2247e-05	TRUE
Solyc01g005010.2	43.2267	43.2583	-0.0010538	0.99923	1	FALSE
Solyc01g005020.2	3773.85	4300.63	-0.18851	0.076599	0.84704	FALSE
Solyc01g005030.2	4652.14	5398.46	-0.21465	0.061474	0.75535	FALSE
Solyc01g005040.2	1.60797	3.2426	-1.0119	0.70223	1	FALSE
Solyc01g005050.2	0	0	NA	NA	NA	NA
Solyc01g005060.2	144.388	130.059	0.15078	0.54013	1	FALSE
Solyc01g005070.2	0	0	NA	NA	NA	NA
Solyc01g005080.2	800.453	1144.19	-0.51544	5.9588e-05	0.0034152	TRUE
Solyc01g005090.2	0	0	NA	NA	NA	NA
Solyc01g005100.2	391.015	395.188	-0.015313	0.92014	1	FALSE
Solyc01g005110.2	352.173	302.784	0.218	0.4076	1	FALSE
Solyc01g005120.2	188.74	201.5	-0.094375	0.69248	1	FALSE
Solyc01g005130.2	1079.3	762.985	0.50037	0.00010006	0.0054566	TRUE
Solyc01g005140.2	4607.94	3842.06	0.26224	0.012723	0.27465	FALSE
Solyc01g005150.2	3.74226	4.43387	-0.24466	0.91741	1	FALSE
Solyc01g005160.2	1.06715	2.81658	-1.4002	0.6517	1	FALSE
Solyc01g005170.1	16.0072	18.5248	-0.21073	0.82774	1	FALSE
Solyc01g005180.1	29.4262	29.1047	0.015854	1	1	FALSE
Solyc01g005190.1	11.1399	15.1874	-0.44714	0.59106	1	FALSE
Solyc01g005200.1	3.74226	3.66863	0.028669	1	1	FALSE
Solyc01g005210.2	7822.4	9250.02	-0.24185	0.12153	1	FALSE
Solyc01g005220.2	267.506	270.233	-0.014629	0.91277	1	FALSE
Solyc01g005230.2	2.1343	0.85205	1.3248	0.77516	1	FALSE
Solyc01g005240.2	2486.68	2483.54	0.0018183	0.98737	1	FALSE
Solyc01g005250.2	488.913	423.519	0.20715	0.19681	1	FALSE
Solyc01g005260.2	113.731	124.497	-0.13049	0.6073	1	FALSE
Solyc01g005270.2	23.9746	31.6608	-0.40119	0.46701	1	FALSE
Solyc01g005280.2	36.7804	41.8146	-0.18507	0.69762	1	FALSE
Solyc01g005290.2	48.49	56.8525	-0.22953	0.61442	1	FALSE
Solyc01g005300.2	8371.89	9523.65	-0.18596	0.064617	0.77101	FALSE
Solyc01g005310.2	0.540818	0	Inf	0.98226	1	FALSE
Solyc01g005320.2	0	1.7041	NA	0.50815	1	FALSE
Solyc01g005330.2	2481.26	2521.45	-0.023181	0.83795	1	FALSE
Solyc01g005340.2	1487.2	1425.57	0.061061	0.6176	1	FALSE
Solyc01g005350.2	0	0	NA	NA	NA	NA
Solyc01g005360.2	0	0	NA	NA	NA	NA
Solyc01g005370.2	852.096	794.44	0.10108	0.44172	1	FALSE
Solyc01g005380.2	917.225	734.486	0.32054	0.016869	0.33681	FALSE
Solyc01g005390.2	10.6135	0.426025	4.6388	0.0069042	0.1765	FALSE
Solyc01g005400.2	35.2449	33.3489	0.079775	0.97906	1	FALSE
Solyc01g005410.2	56.385	32	0.81724	0.052048	0.68802	FALSE
Solyc01g005420.2	47.2635	63.8892	-0.43484	0.4878	1	FALSE
Solyc01g005430.2	803.094	777.191	0.047299	0.77374	1	FALSE
Solyc01g005440.2	3430.63	3442.47	-0.0049699	0.9659	1	FALSE
Solyc01g005450.2	172.878	152.758	0.17851	0.44254	1	FALSE
Solyc01g005460.2	39.3541	27.3137	0.52689	0.26217	1	FALSE
Solyc01g005470.2	171.873	241.903	-0.49308	0.1568	1	FALSE
Solyc01g005480.2	197.306	209.657	-0.087592	0.66144	1	FALSE
Solyc01g005500.2	13.3321	4.78111	1.4795	0.12424	1	FALSE
Solyc01g005510.2	1.08164	1.02567	0.076649	1	1	FALSE
Solyc01g005520.2	812.481	722.881	0.16858	0.22193	1	FALSE
Solyc01g005530.2	131.346	135.812	-0.048232	0.93821	1	FALSE
Solyc01g005540.2	512.202	525.816	-0.037846	0.84338	1	FALSE
Solyc01g005550.2	1479.45	1755.58	-0.24689	0.034149	0.53368	FALSE
Solyc01g005560.2	10186.8	9401.48	0.11574	0.23195	1	FALSE
Solyc01g005570.2	330.816	365.664	-0.14449	0.52806	1	FALSE
Solyc01g005580.2	1161.42	1186.53	-0.03085	0.79697	1	FALSE
Solyc01g005590.2	18.5809	16.4574	0.17508	0.92844	1	FALSE
Solyc01g005600.2	1354.69	1342.44	0.013104	0.93025	1	FALSE
Solyc01g005610.2	1.06715	3.2426	-1.6034	0.55067	1	FALSE
Solyc01g005620.2	4863.54	4700.41	0.04922	0.66941	1	FALSE
Solyc01g005630.1	0	0	NA	NA	NA	NA
Solyc01g005640.2	708.016	793.218	-0.16393	0.25472	1	FALSE
Solyc01g005650.1	0	0	NA	NA	NA	NA
Solyc01g005660.1	16.0072	22.1066	-0.46576	0.50392	1	FALSE
Solyc01g005670.2	332.351	350.754	-0.077751	0.67233	1	FALSE
Solyc01g005680.2	0.540818	0.426025	0.34421	1	1	FALSE
Solyc01g005690.2	1058.28	1183.81	-0.16171	0.21025	1	FALSE
Solyc01g005700.2	421.306	454.235	-0.10857	0.54747	1	FALSE
Solyc01g005710.2	0	0.426025	NA	1	1	FALSE
Solyc01g005720.2	1.60797	3.15579	-0.97277	0.70537	1	FALSE
Solyc01g005730.2	6.95819	3.84225	0.85676	0.52413	1	FALSE
Solyc01g005740.2	0	0	NA	NA	NA	NA
Solyc01g005750.1	0	0	NA	NA	NA	NA
Solyc01g005760.2	0	0	NA	NA	NA	NA
Solyc01g005770.2	0	0	NA	NA	NA	NA
Solyc01g005780.1	4.28308	5.37273	-0.32701	0.84868	1	FALSE
Solyc01g005790.1	98.1631	96.1029	0.030601	0.90757	1	FALSE
Solyc01g005800.2	23.3469	18.864	0.30759	0.65547	1	FALSE
Solyc01g005810.2	1760.04	1662.72	0.082056	0.48297	1	FALSE
Solyc01g005820.2	5506.81	4897.41	0.1692	0.11719	1	FALSE
Solyc01g005830.2	286.406	304.544	-0.088591	0.60549	1	FALSE
Solyc01g005840.2	768.95	724.024	0.086853	0.56471	1	FALSE
Solyc01g005850.1	24.5589	25.8621	-0.074592	0.95105	1	FALSE
Solyc01g005860.2	8.53718	3.66863	1.2185	0.33908	1	FALSE
Solyc01g005870.1	13.3321	11.6923	0.18934	0.85481	1	FALSE
Solyc01g005880.1	0	0	NA	NA	NA	NA
Solyc01g005890.1	0	0	NA	NA	NA	NA
Solyc01g005900.2	46.2833	51.4637	-0.15306	0.74448	1	FALSE
Solyc01g005910.2	384.685	371.314	0.051037	0.76187	1	FALSE
Solyc01g005920.2	54.8784	66.8086	-0.28379	0.41965	1	FALSE
Solyc01g005930.2	634.929	690.588	-0.12123	0.37092	1	FALSE
Solyc01g005940.2	0	0	NA	NA	NA	NA
Solyc01g005950.2	1261.65	1360.39	-0.1087	0.36645	1	FALSE
Solyc01g005960.2	1514.44	1595.35	-0.075084	0.50622	1	FALSE
Solyc01g005970.2	202.874	221.563	-0.12713	0.57059	1	FALSE
Solyc01g005980.2	141.549	137.286	0.044121	0.92413	1	FALSE
Solyc01g005990.2	66.7909	113.736	-0.76796	0.0088576	0.21169	FALSE
Solyc01g006000.2	717.606	739.039	-0.042458	0.76546	1	FALSE
Solyc01g006010.2	492.979	542.526	-0.13817	0.37813	1	FALSE
Solyc01g006020.2	2377.67	2499.98	-0.072366	0.50664	1	FALSE
Solyc01g006030.2	389.055	370.375	0.070986	0.67352	1	FALSE
Solyc01g006040.2	378.2	424.735	-0.16741	0.31848	1	FALSE
Solyc01g006050.2	0.52633	0	Inf	0.98225	1	FALSE
Solyc01g006060.2	0	0	NA	NA	NA	NA
Solyc01g006070.2	0	0	NA	NA	NA	NA
Solyc01g006080.1	0	0	NA	NA	NA	NA
Solyc01g006090.2	48.6349	41.223	0.23854	0.57274	1	FALSE
Solyc01g006100.2	68.3989	94.9583	-0.47332	0.11428	1	FALSE
Solyc01g006110.2	2080.2	2193.89	-0.076768	0.52914	1	FALSE
Solyc01g006120.2	5816.32	5692.51	0.031042	0.76255	1	FALSE
Solyc01g006130.2	1497.86	1386.51	0.11144	0.34282	1	FALSE
Solyc01g006140.2	3.20144	3.66863	-0.19652	0.99594	1	FALSE
Solyc01g006150.2	236.308	254.659	-0.1079	0.59846	1	FALSE
Solyc01g006160.2	5116.59	4979.09	0.039301	0.72148	1	FALSE
Solyc01g006170.2	213.768	218.312	-0.030351	0.92207	1	FALSE
Solyc01g006180.2	341.782	299.938	0.18841	0.2582	1	FALSE
Solyc01g006190.2	1727.67	1586.19	0.12326	0.29062	1	FALSE
Solyc01g006200.2	157.339	131.321	0.26077	0.30127	1	FALSE
Solyc01g006210.2	22.835	16.9783	0.42756	0.52874	1	FALSE
Solyc01g006220.2	78.4716	81.16	-0.048598	0.90365	1	FALSE
Solyc01g006230.2	1762.66	1990.85	-0.17563	0.17871	1	FALSE
Solyc01g006240.2	10.0872	6.73761	0.58222	0.62401	1	FALSE
Solyc01g006250.1	64.9946	69.0657	-0.087649	0.91334	1	FALSE
Solyc01g006260.2	137.662	137.128	0.0056052	1	1	FALSE
Solyc01g006270.2	0	0	NA	NA	NA	NA
Solyc01g006280.2	6423.84	6618.59	-0.043088	0.83435	1	FALSE
Solyc01g006290.2	355.322	471.875	-0.40928	0.17098	1	FALSE
Solyc01g006300.2	61.7594	269.267	-2.1243	0.13162	1	FALSE
Solyc01g006310.2	0	0	NA	NA	NA	NA
Solyc01g006320.2	6.98717	20.2128	-1.5325	0.12403	1	FALSE
Solyc01g006330.2	131.974	104.008	0.34356	0.22021	1	FALSE
Solyc01g006340.2	325.61	336.734	-0.048463	0.77346	1	FALSE
Solyc01g006350.2	3058.09	3174.71	-0.053996	0.63181	1	FALSE
Solyc01g006360.2	1299.87	1437.58	-0.14527	0.25154	1	FALSE
Solyc01g006370.2	2538.65	2387.62	0.088489	0.46272	1	FALSE
Solyc01g006380.2	7.98188	8.70214	-0.12464	0.95142	1	FALSE
Solyc01g006390.2	0	0	NA	NA	NA	NA
Solyc01g006400.2	10.0582	28.5838	-1.5068	0.021437	0.39668	FALSE
Solyc01g006410.2	0	0	NA	NA	NA	NA
Solyc01g006420.2	0	0	NA	NA	NA	NA
Solyc01g006430.2	16571.4	19024.2	-0.19914	0.10403	0.99213	FALSE
Solyc01g006440.1	0	0	NA	NA	NA	NA
Solyc01g006450.2	568.172	564.253	0.0099841	0.96468	1	FALSE
Solyc01g006460.1	0.52633	2.64296	-2.3281	0.48879	1	FALSE
Solyc01g006470.1	0	0	NA	NA	NA	NA
Solyc01g006480.2	345.085	309.515	0.15694	0.3799	1	FALSE
Solyc01g006490.2	1213.81	1133.94	0.098199	0.41202	1	FALSE
Solyc01g006500.2	609.65	598.052	0.027711	0.85249	1	FALSE
Solyc01g006510.2	5626.36	5588.55	0.0097279	0.89633	1	FALSE
Solyc01g006520.2	122.21	151.96	-0.31433	0.18564	1	FALSE
Solyc01g006530.1	0.52633	0.512835	0.037472	1	1	FALSE
Solyc01g006540.2	7269.53	9778.1	-0.42769	0.00026485	0.012211	TRUE
Solyc01g006550.2	27.1181	60.3941	-1.1552	0.051517	0.68371	FALSE
Solyc01g006560.2	34.5736	46.1617	-0.41702	0.34264	1	FALSE
Solyc01g006570.1	0	0	NA	NA	NA	NA
Solyc01g006580.2	0	0	NA	NA	NA	NA
Solyc01g006590.1	0	0	NA	NA	NA	NA
Solyc01g006600.1	0	0	NA	NA	NA	NA
Solyc01g006610.1	0	0	NA	NA	NA	NA
Solyc01g006620.2	0	0	NA	NA	NA	NA
Solyc01g006630.2	537.833	581.839	-0.11346	0.45143	1	FALSE
Solyc01g006640.1	0	0	NA	NA	NA	NA
Solyc01g006650.1	29.9091	24.1499	0.30857	0.59232	1	FALSE
Solyc01g006660.1	9.078	10.7535	-0.24436	0.84589	1	FALSE
Solyc01g006670.2	683.197	785.966	-0.20217	0.14183	1	FALSE
Solyc01g006680.2	2114.46	2142.64	-0.019102	0.92861	1	FALSE
Solyc01g006690.2	223.048	219.172	0.025291	0.88121	1	FALSE
Solyc01g006700.2	1110.58	1168.52	-0.073375	0.54738	1	FALSE
Solyc01g006710.2	1146.44	1247.7	-0.12211	0.33115	1	FALSE
Solyc01g006720.2	32.4828	42.8483	-0.39956	0.41378	1	FALSE
Solyc01g006730.2	17.6007	15.361	0.19636	0.81663	1	FALSE
Solyc01g006740.2	364.062	337.61	0.10882	0.51567	1	FALSE
Solyc01g006750.2	0	0	NA	NA	NA	NA
Solyc01g006760.2	0	0	NA	NA	NA	NA
Solyc01g006770.1	0	0	NA	NA	NA	NA
Solyc01g006780.2	14.8676	16.9863	-0.1922	0.85764	1	FALSE
Solyc01g006790.2	34.1198	29.4358	0.21303	0.71379	1	FALSE
Solyc01g006800.2	2867.15	2772.37	0.048497	0.65822	1	FALSE
Solyc01g006810.2	204.337	217.373	-0.089225	0.69687	1	FALSE
Solyc01g006820.2	184.269	323.691	-0.81281	0.013025	0.2792	FALSE
Solyc01g006830.2	1938.93	1979.5	-0.029882	0.77033	1	FALSE
Solyc01g006840.2	0	0	NA	NA	NA	NA
Solyc01g006850.1	47.4374	45.6649	0.054938	0.88748	1	FALSE
Solyc01g006860.2	360.899	414.857	-0.20102	0.23625	1	FALSE
Solyc01g006870.2	731.407	812.419	-0.15155	0.26378	1	FALSE
Solyc01g006880.2	2043.74	2106.99	-0.043971	0.70574	1	FALSE
Solyc01g006890.2	90.6786	93.8699	-0.049901	0.87962	1	FALSE
Solyc01g006900.2	12320.5	11281	0.12717	0.2104	1	FALSE
Solyc01g006910.2	0	0	NA	NA	NA	NA
Solyc01g006920.2	52.1164	46.4302	0.16667	0.66606	1	FALSE
Solyc01g006930.2	2235.29	2546.75	-0.18819	0.17296	1	FALSE
Solyc01g006940.2	884.825	862.801	0.036364	0.82054	1	FALSE
Solyc01g006950.2	76.2069	112.805	-0.56583	0.050458	0.67639	FALSE
Solyc01g006960.2	2303.77	2190.36	0.072826	0.50171	1	FALSE
Solyc01g006970.2	2572.12	2331.08	0.14196	0.1831	1	FALSE
Solyc01g006980.2	699.614	650.265	0.10553	0.45946	1	FALSE
Solyc01g006990.2	1035.93	1025.07	0.015205	0.91884	1	FALSE
Solyc01g007000.2	0	0	NA	NA	NA	NA
Solyc01g007010.2	1.05266	0.426025	1.305	0.95744	1	FALSE
Solyc01g007020.2	0.52633	0	Inf	0.98225	1	FALSE
Solyc01g007030.2	0	0	NA	NA	NA	NA
Solyc01g007040.2	0	0	NA	NA	NA	NA
Solyc01g007050.1	3.17247	7.85009	-1.3071	0.33281	1	FALSE
Solyc01g007060.2	606.212	619.362	-0.030959	0.81503	1	FALSE
Solyc01g007070.2	13870.2	15322	-0.14362	0.14935	1	FALSE
Solyc01g007080.2	0	0	NA	NA	NA	NA
Solyc01g007090.1	0	0	NA	NA	NA	NA
Solyc01g007100.2	641.621	651.329	-0.021665	0.84575	1	FALSE
Solyc01g007110.2	1592.93	1516.79	0.070664	0.58005	1	FALSE
Solyc01g007120.2	817.773	852.065	-0.059263	0.68334	1	FALSE
Solyc01g007130.2	335.495	386.548	-0.20436	0.21465	1	FALSE
Solyc01g007140.2	185.8	222.51	-0.26012	0.23693	1	FALSE
[truncated: 33,574 more rows]
