# Supplementary material for: Comprehensive RNA-Seq Analysis on the Regulation of Tomato Ripening by Exogenous Auxin
Source: PLoS One. 2016 May 26;11(5):e0156453. doi: 10.1371/journal.pone.0156453 (PMC4881990; doi:10.1371/journal.pone.0156453)
Supplement: S4 Table — (XLSX) [file pone.0156453.s006.xlsx]

## Sheet: S4 Table
S4 Table. DEGs in response to exogenous auxin at 7 DAT.
Gene ID	Readcount_AX7d	Readcount_CK7d	Log2FoldChange	P-value	Q-value	Significant
Novel00001	0	0	NA	NA	NA	NA
Novel00002	0	0	NA	NA	NA	NA
Novel00003	27.0221	5.49321	2.2984	0.0039308	0.014391	TRUE
Novel00004	0	7.85158	NA	0.012669	0.038726	TRUE
Novel00005	0	0	NA	NA	NA	NA
Novel00006	139.811	65.2842	1.0987	0.00087094	0.0038862	TRUE
Novel00007	36.8833	0.53037	6.1198	3.1657e-08	3.8072e-07	TRUE
Novel00008	1003.76	980.183	0.034295	0.84443	0.98862	FALSE
Novel00009	18.5354	15.4663	0.26116	0.75997	0.93125	FALSE
Novel00010	84.336	100.261	-0.24954	0.46804	0.68993	FALSE
Novel00011	15.7676	7.61469	1.0501	0.25575	0.44253	FALSE
Novel00012	502.512	985.761	-0.97208	1.7973e-06	1.5667e-05	TRUE
Novel00013	118.963	25.8276	2.2035	3.3314e-08	3.989e-07	TRUE
Novel00014	813.036	1684.11	-1.0506	6.2409e-08	7.155e-07	TRUE
Novel00015	881.004	960.927	-0.12528	0.52111	0.74236	FALSE
Novel00016	126.483	120.16	0.073991	0.81462	0.97654	FALSE
Novel00017	72.4202	60.3214	0.26372	0.49922	0.72318	FALSE
Novel00018	166.772	112.981	0.56181	0.061501	0.14354	FALSE
Novel00019	127.876	42.6955	1.5826	1.2945e-05	9.286e-05	TRUE
Novel00020	26.5389	3.2296	3.0387	0.00063968	0.0029712	TRUE
Novel00021	17.9678	9.53745	0.91374	0.2559	0.44265	FALSE
Novel00022	43.6998	76.5931	-0.80959	0.099648	0.2126	FALSE
Novel00023	15.3688	2.65185	2.5349	0.037678	0.096279	FALSE
Novel00024	42.344	71.0143	-0.74595	0.071211	0.16177	FALSE
Novel00025	0	93.3188	NA	8.7076e-23	4.3871e-21	TRUE
Novel00026	11.7002	13.8752	-0.24597	0.8159	0.97709	FALSE
Novel00027	55.0761	48.4729	0.18425	0.70037	0.89718	FALSE
Novel00028	12.6009	17.2943	-0.45676	0.5903	0.80452	FALSE
Novel00029	180.935	35.1281	2.3648	8.3807e-12	1.672e-10	TRUE
Novel00030	144.517	58.5407	1.3037	9.2758e-05	0.00054583	TRUE
Novel00031	2486.34	172.098	3.8527	1.0284e-68	3.7971e-66	TRUE
Novel00032	710.385	644.604	0.14019	0.47338	0.69589	FALSE
Novel00033	51.4126	32.0407	0.68222	0.61031	0.82233	FALSE
Novel00034	180.293	64.7065	1.4784	1.2159e-05	8.7717e-05	TRUE
Novel00035	69.8023	75.5508	-0.11417	0.76452	0.93498	FALSE
Novel00036	1.34642	0	Inf	0.66507	0.86566	FALSE
Novel00037	431.833	232.969	0.89033	0.00014915	0.00083621	TRUE
Novel00038	126.539	60.274	1.07	0.0016928	0.0069241	TRUE
Novel00039	451.794	633.864	-0.48851	0.19274	0.35774	FALSE
Novel00040	112.564	125.416	-0.15598	0.61875	0.83022	FALSE
Novel00041	673.474	111.532	2.5942	8.343e-27	5.5332e-25	TRUE
Novel00042	13.4548	5.01022	1.4252	0.16268	0.3127	FALSE
Novel00043	5.89697	3.37173	0.80648	0.64884	0.85568	FALSE
Novel00044	15.3406	8.2872	0.8884	0.32649	0.53055	FALSE
Novel00045	41.8514	27.5134	0.60514	0.24742	0.4325	FALSE
Novel00046	31.1269	0.577748	5.7516	5.4793e-07	5.2865e-06	TRUE
Novel00047	66.3213	367.137	-2.4688	2.0402e-19	8.2199e-18	TRUE
Novel00048	5.87822	8.81757	-0.585	0.63287	0.84176	FALSE
Novel00049	61.2313	25.4867	1.2645	0.0069843	0.023482	TRUE
Novel00050	88.3752	221.046	-1.3226	4.0943e-06	3.3068e-05	TRUE
Novel00051	38.2766	17.1995	1.1541	0.044272	0.10994	FALSE
Novel00052	8.57105	17.1995	-1.0048	0.23536	0.4172	FALSE
Novel00053	521.226	234.456	1.1526	4.944e-07	4.8019e-06	TRUE
Novel00054	2.71158	2.16886	0.3222	1	1	FALSE
Novel00055	74.7611	316.864	-2.0835	1.4222e-11	2.7615e-10	TRUE
Novel00056	28.3872	32.088	-0.17679	0.77041	0.94013	FALSE
Novel00057	59.106	30.5443	0.9524	0.037348	0.095594	FALSE
Novel00058	181.372	101.701	0.83462	0.0040449	0.014713	TRUE
Novel00059	94.7554	62.4336	0.60188	0.13305	0.26752	FALSE
Novel00060	762.023	376.948	1.0155	1.5093e-05	0.00010704	TRUE
Novel00061	908.884	16841.9	-4.2118	8.053e-30	6.3243e-28	TRUE
Novel00062	4.02988	3.99686	0.01187	1	1	FALSE
Novel00063	9.48116	8.2872	0.19418	0.91103	1	FALSE
Novel00064	655.173	773.58	-0.23967	0.24203	0.42579	FALSE
Novel00065	64.5385	46.7778	0.46434	0.26597	0.45624	FALSE
Novel00066	909.757	1041.97	-0.19576	0.31234	0.51433	FALSE
Novel00067	0.91011	0	Inf	0.83572	0.98425	FALSE
Novel00068	0	0.577748	NA	0.9699	1	FALSE
Novel00069	1.36517	72.4541	-5.7299	1.1742e-13	2.8507e-12	TRUE
Novel00070	64.8624	40.2239	0.68933	0.099303	0.21199	FALSE
Novel00071	9.00736	19.7566	-1.1332	0.14865	0.29214	FALSE
Novel00072	2.25653	0	Inf	0.40843	0.62477	FALSE
Novel00073	131.906	328.694	-1.3172	2.5976e-07	2.6653e-06	TRUE
Novel00074	75.3525	129.1	-0.77676	0.2187	0.39447	FALSE
Novel00075	311.35	368.028	-0.24128	0.30622	0.5068	FALSE
Novel00076	60.1618	192.699	-1.6794	0.00010633	0.00061573	TRUE
Novel00077	20.365	38.3104	-0.91164	0.1821	0.34229	FALSE
Novel00078	21.5989	27.0778	-0.32615	0.60886	0.82126	FALSE
Novel00079	382.686	83.9801	2.188	3.1498e-16	1.0199e-14	TRUE
Novel00080	0	0	NA	NA	NA	NA
Novel00081	3.14789	12.8144	-2.0253	0.072705	0.16442	FALSE
Novel00082	2767.45	2237.4	0.30673	0.26498	0.45506	FALSE
Novel00083	0	0.577748	NA	0.9699	1	FALSE
Novel00084	109.566	117.499	-0.10084	0.78231	0.95061	FALSE
Novel00085	1493.41	24.6247	5.9224	1.6816e-14	4.4397e-13	TRUE
Novel00086	8.98861	16.6218	-0.8869	0.30016	0.49941	FALSE
Novel00087	3.16664	2.79398	0.18063	1	1	FALSE
Novel00088	258.929	298.898	-0.2071	0.40178	0.6178	FALSE
Novel00089	0	135.817	NA	0.00029881	0.0015407	TRUE
Novel00090	16.6214	2.74661	2.5973	0.01524	0.045243	TRUE
Novel00091	8.10662	21.5372	-1.4097	0.071528	0.1623	FALSE
Novel00092	13.0279	24.9563	-0.93781	0.17611	0.33333	FALSE
Novel00093	0	0	NA	NA	NA	NA
Novel00094	579.835	240.764	1.268	1.9883e-08	2.4905e-07	TRUE
Novel00095	153.374	87.7874	0.80497	0.0092687	0.029736	TRUE
Novel00096	264.324	1055.99	-1.9982	9.0526e-21	3.999e-19	TRUE
Novel00097	488.582	83.9801	2.5405	0.21052	0.38279	FALSE
Novel00098	0.455055	51.0971	-6.8111	0.011609	0.035982	TRUE
Novel00099	2035.35	2110.95	-0.052616	0.78036	0.94872	FALSE
Novel00100	5.38567	10.4561	-0.95714	0.39118	0.60492	FALSE
Novel00101	19.7599	32.3815	-0.71259	0.21989	0.396	FALSE
Novel00102	4.50368	3.80735	0.24232	0.9776	1	FALSE
Novel00103	42.4096	57.7169	-0.4446	0.31246	0.51441	FALSE
Novel00104	12.1459	10.939	0.15098	0.93127	1	FALSE
Novel00105	2.24715	1141.35	-8.9884	4.1833e-123	5.8804e-120	TRUE
Novel00106	1673.49	1563	0.098542	0.60485	0.81781	FALSE
Novel00107	3029.32	4177.04	-0.46349	0.0099044	0.031457	TRUE
Novel00108	383.005	480.753	-0.32793	0.14604	0.28834	FALSE
Novel00109	604.361	414.208	0.54505	0.010711	0.033643	TRUE
Novel00110	1231.35	2587.96	-1.0716	0.0068811	0.023166	TRUE
Novel00111	492.496	278.032	0.82486	0.00030536	0.0015692	TRUE
Novel00112	7.67032	4.43247	0.79117	0.5692	0.78563	FALSE
Novel00113	1887.66	3606.77	-0.93411	3.634e-07	3.6279e-06	TRUE
Novel00114	393.945	150.713	1.3862	2.2951e-08	2.8387e-07	TRUE
Novel00115	120.032	62.0546	0.95181	0.015175	0.045092	TRUE
Novel00116	22.509	0.53037	5.4074	3.952e-05	0.00025433	TRUE
Novel00117	0	0	NA	NA	NA	NA
Novel00118	26.5764	178.965	-2.7515	9.5196e-09	1.2593e-07	TRUE
Novel00119	39.5386	23.1283	0.7736	0.15473	0.30089	FALSE
Novel00120	52.2521	39.7027	0.39625	0.39322	0.60729	FALSE
Novel00121	7.65157	3.32435	1.2027	0.39636	0.61122	FALSE
Novel00122	207.601	12.9658	4.001	4.8022e-09	6.6257e-08	TRUE
Novel00123	32.5015	70.73	-1.1218	0.0087108	0.028286	TRUE
Novel00124	175.413	412.883	-1.235	3.0998e-07	3.1286e-06	TRUE
Novel00125	9.46241	5.97621	0.66298	0.59948	0.81322	FALSE
Novel00126	254.519	449.933	-0.82194	0.0003073	0.0015769	TRUE
Novel00127	1108.21	893.909	0.31003	0.11498	0.23802	FALSE
Novel00128	3391.66	20805.7	-2.6169	9.6109e-25	5.4406e-23	TRUE
Novel00129	788.655	896.779	-0.18536	0.35327	0.56281	FALSE
Novel00130	153.144	119.052	0.3633	0.21839	0.3942	FALSE
Novel00131	46.782	98.7173	-1.0773	0.0040068	0.014606	TRUE
Novel00132	8.08787	13.1553	-0.70181	0.4572	0.67733	FALSE
Novel00133	45.1212	61.0412	-0.43598	0.30927	0.51059	FALSE
Novel00134	78.3828	11.8103	2.7305	8.9428e-08	1.001e-06	TRUE
Novel00135	165.501	57.5274	1.5245	2.6638e-06	2.2489e-05	TRUE
Novel00136	0.891361	0.53037	0.74901	1	1	FALSE
Novel00137	121.163	16.527	2.8741	1.6681e-11	3.2083e-10	TRUE
Novel00138	17.5597	8.77019	1.0016	0.24187	0.42556	FALSE
Novel00139	240.131	32.4289	2.8885	2.4671e-13	5.763e-12	TRUE
Novel00140	26.0276	25.3354	0.03889	0.95693	1	FALSE
Novel00141	15.2656	5.58797	1.4499	0.12754	0.25855	FALSE
Novel00142	6.27703	3.9021	0.68583	0.66366	0.86566	FALSE
Novel00143	298.121	141.943	1.0706	0.00019549	0.0010585	TRUE
Novel00144	0	0	NA	NA	NA	NA
Novel00145	272.599	158.612	0.78128	0.0025525	0.0098477	TRUE
Novel00146	1943.03	905.785	1.1011	1.1045e-08	1.4479e-07	TRUE
Novel00147	2.25653	2.74661	-0.28355	0.99568	1	FALSE
Novel00148	15.7301	87.6269	-2.4778	2.2698e-05	0.00015553	TRUE
Novel00149	23.8179	6.02358	1.9834	0.015238	0.045243	TRUE
Novel00150	110.27	23.3652	2.2386	4.7664e-08	5.5724e-07	TRUE
Novel00151	644.941	262.349	1.2977	5.3246e-09	7.3015e-08	TRUE
Novel00152	305.79	232.515	0.39522	0.11435	0.23703	FALSE
Novel00153	256.747	180.538	0.50805	0.048963	0.11926	FALSE
Novel00154	1299.5	1331.08	-0.034642	0.86239	1	FALSE
Novel00155	43.0666	76.7918	-0.83438	0.087203	0.19109	FALSE
Novel00156	51.6283	20.0409	1.3652	0.038428	0.097913	FALSE
Novel00157	0	0	NA	NA	NA	NA
Novel00158	10.8182	11.6589	-0.10797	0.96272	1	FALSE
Novel00159	37.9153	83.147	-1.1329	0.019201	0.055084	FALSE
Novel00160	37.0427	9.6322	1.9433	0.020203	0.057453	FALSE
Novel00161	677.442	546.805	0.30907	0.12897	0.26095	FALSE
Novel00162	54.1379	3.32435	4.0255	9.6655e-09	1.278e-07	TRUE
Novel00163	13.0372	2.65185	2.2976	0.055802	0.13248	FALSE
Novel00164	109.871	123.143	-0.16453	0.61609	0.82768	FALSE
Novel00165	18.0616	1.10812	4.0267	0.0011105	0.0048062	TRUE
Novel00166	29.6962	4.43247	2.7441	0.00061325	0.0028645	TRUE
Novel00167	9.48116	20.9121	-1.1412	0.13479	0.27035	FALSE
Novel00168	35.6869	19.7092	0.85652	0.19739	0.36423	FALSE
Novel00169	59.0498	54.7716	0.1085	0.78306	0.95098	FALSE
Novel00170	135.927	63.2101	1.1046	0.00087346	0.0038954	TRUE
Novel00171	65.8662	68.5046	-0.056662	0.92057	1	FALSE
Novel00172	285.979	344.852	-0.27007	0.26066	0.44917	FALSE
Novel00173	97.4482	146.385	-0.58706	0.050739	0.12246	FALSE
Novel00174	26.1307	12.5302	1.0603	0.1316	0.26523	FALSE
Novel00175	424.974	217.067	0.96923	4.316e-05	0.00027483	TRUE
Novel00176	149.4	90.6762	0.72039	0.019681	0.056233	FALSE
Novel00177	614.049	388.381	0.66088	0.0020589	0.0082019	TRUE
Novel00178	100.075	98.6699	0.020406	0.96265	1	FALSE
Novel00179	5.41379	9.00708	-0.73442	0.5656	0.78193	FALSE
Novel00180	16.7152	2.21624	2.915	0.0087766	0.028426	TRUE
Novel00181	77.8715	28.2807	1.4613	0.00072367	0.0032975	TRUE
Novel00182	294.138	298.538	-0.021423	0.92955	1	FALSE
Novel00183	238.658	75.456	1.6612	1.4122e-08	1.8138e-07	TRUE
Novel00184	4.50368	0	Inf	0.11768	0.24232	FALSE
Novel00185	0	0	NA	NA	NA	NA
Novel00186	83.4446	48.8993	0.771	0.045304	0.112	FALSE
Novel00187	5.86885	11.7063	-0.99614	0.34845	0.55711	FALSE
Novel00188	9.87997	8.47671	0.221	0.84998	0.9937	FALSE
Novel00189	751.772	584.405	0.36333	0.073668	0.1662	FALSE
Novel00190	3.58419	7.22646	-1.0116	0.48632	0.70994	FALSE
Novel00191	9.45304	13.6764	-0.53284	0.73273	0.91615	FALSE
Novel00192	879.371	2213.38	-1.3317	3.0797e-08	3.7091e-07	TRUE
Novel00193	162.447	82.5311	0.97696	0.0014898	0.0062078	TRUE
Novel00194	865.79	561.257	0.62536	0.002154	0.0085144	TRUE
Novel00195	111.33	40.6595	1.4532	9.2971e-05	0.00054695	TRUE
Novel00196	94.0566	95.8193	-0.026787	0.98309	1	FALSE
Novel00197	14.0505	34.0108	-1.2754	0.066357	0.15282	FALSE
Novel00198	21.627	7.22646	1.5815	0.050465	0.12194	FALSE
Novel00199	23.391	26.254	-0.16658	0.83395	0.98425	FALSE
Novel00200	9.45304	0.53037	4.1557	0.024558	0.067788	FALSE
Novel00201	51.3794	69.7641	-0.44129	0.27309	0.46467	FALSE
Novel00202	492.815	64.9526	2.9236	1.2157e-27	8.3539e-26	TRUE
Novel00203	33.3929	7.1317	2.2272	0.0017407	0.0070895	TRUE
Novel00204	269.376	477.817	-0.82684	0.00029574	0.0015286	TRUE
Novel00205	852.907	463.021	0.88131	2.6019e-05	0.00017543	TRUE
Novel00206	13.4735	17.4364	-0.37197	0.68541	0.88421	FALSE
Novel00207	90.9087	70.834	0.35998	0.33057	0.53518	FALSE
Novel00208	490.559	295.545	0.73105	0.0011728	0.0050431	TRUE
Novel00209	347.839	313.379	0.15051	0.52722	0.74533	FALSE
Novel00210	6.2864	2.16886	1.5353	0.36807	0.57977	FALSE
Novel00211	172.467	137.7	0.32479	0.25348	0.43955	FALSE
Novel00212	89.0979	102.59	-0.20343	0.52638	0.74485	FALSE
Novel00213	17.1327	14.3582	0.25488	0.77524	0.94482	FALSE
Novel00214	138.901	94.9099	0.54942	0.076001	0.17044	FALSE
Novel00215	538.542	142.266	1.9205	1.1695e-15	3.5067e-14	TRUE
Novel00216	8.51481	6.60133	0.36722	0.79491	0.96065	FALSE
Novel00217	33.7542	7.47256	2.1754	0.0022695	0.008906	TRUE
Novel00218	1480.22	933.858	0.66454	0.00059287	0.0027846	TRUE
Novel00219	17.5972	11.6116	0.59978	0.46476	0.68595	FALSE
Novel00220	13.9473	6.02358	1.2113	0.22366	0.40105	FALSE
Novel00221	16.6589	27.5042	-0.72336	0.29203	0.48918	FALSE
Novel00222	137.606	86.2898	0.67328	0.48689	0.71047	FALSE
Novel00223	18.4135	8.38195	1.1354	0.16737	0.31989	FALSE
Novel00224	9.90809	4.3851	1.176	0.33342	0.53892	FALSE
Novel00225	100.779	72.662	0.47193	0.18077	0.34038	FALSE
Novel00226	191.097	276.973	-0.53544	0.034679	0.090077	FALSE
Novel00227	340.6	412.012	-0.27461	0.23368	0.41538	FALSE
Novel00228	45.5481	48.0847	-0.078187	0.87962	1	FALSE
Novel00229	34.2373	19.1789	0.83605	0.15998	0.30884	FALSE
Novel00230	12.2115	10.5508	0.21089	0.86146	1	FALSE
Novel00231	8.99798	8.14507	0.14368	0.97423	1	FALSE
Novel00232	8.96986	2.79398	1.6828	0.20906	0.38082	FALSE
Novel00233	121.257	85.2777	0.50782	0.11866	0.24398	FALSE
Novel00234	25.6382	33.2435	-0.37478	0.51576	0.73909	FALSE
Novel00235	512.87	576.088	-0.1677	0.44814	0.6676	FALSE
Novel00236	413.658	568.674	-0.45916	0.11517	0.23821	FALSE
Novel00237	283.606	32.4289	3.1285	7.6291e-09	1.0235e-07	TRUE
Novel00238	677.772	78.8843	3.103	7.1479e-18	2.5479e-16	TRUE
Novel00239	410.858	130.559	1.6539	3.1908e-05	0.00021066	TRUE
Novel00240	314.836	110.149	1.5151	4.0462e-08	4.7801e-07	TRUE
Novel00241	125.498	69.0442	0.86207	0.0098708	0.031382	TRUE
Novel00242	13.056	8.33457	0.64753	0.5022	0.72586	FALSE
Novel00243	1.81085	0.577748	1.6482	0.75398	0.92911	FALSE
Novel00244	193.039	139.149	0.47226	0.092074	0.19954	FALSE
Novel00245	0.455055	0	Inf	1	1	FALSE
Novel00246	180.157	236.9	-0.39503	0.12877	0.26064	FALSE
Novel00247	32.0183	38.7368	-0.27481	0.6022	0.81548	FALSE
Novel00248	418.875	255.682	0.71217	0.0019474	0.0078154	TRUE
Novel00249	22.9922	10.5508	1.1238	0.12812	0.25952	FALSE
Novel00250	56.6807	32.571	0.79927	0.082236	0.18195	FALSE
Novel00251	6.70396	4.91547	0.44769	0.81562	0.97709	FALSE
Novel00252	171.698	172.497	-0.0066949	0.97352	1	FALSE
Novel00253	103.899	24.7668	2.0687	5.8901e-07	5.6389e-06	TRUE
Novel00254	115.731	63.8918	0.85707	0.013361	0.040482	TRUE
Novel00255	32.0558	18.9328	0.7597	0.20092	0.36899	FALSE
Novel00256	11.3389	0.53037	4.4181	0.12728	0.25811	FALSE
Novel00257	0	0	NA	NA	NA	NA
Novel00258	109.594	82.1995	0.41497	0.2227	0.39977	FALSE
Novel00259	385.196	270.523	0.50984	0.026923	0.073004	FALSE
Novel00260	320.883	145.656	1.1395	8.4826e-06	6.3473e-05	TRUE
Novel00261	25.6757	27.9491	-0.1224	0.8422	0.98698	FALSE
Novel00262	0	0	NA	NA	NA	NA
Novel00263	383.437	319.517	0.2631	0.24409	0.42806	FALSE
Novel00264	162.447	89.701	0.85677	0.0043608	0.015703	TRUE
Novel00265	17.5972	7.08432	1.3126	0.14098	0.28019	FALSE
Novel00266	16.6496	61.1452	-1.8768	0.00016625	0.00091906	TRUE
Novel00267	152.393	107.734	0.50033	0.097958	0.20972	FALSE
Novel00268	72.9127	41.3794	0.81726	0.043019	0.10746	FALSE
Novel00269	1938.36	972.045	0.99574	2.1588e-07	2.243e-06	TRUE
Novel00270	12.6291	17.0574	-0.43365	0.5898	0.80405	FALSE
Novel00271	141.509	169.542	-0.26075	0.36263	0.57354	FALSE
Novel00272	59.2986	12.767	2.2156	0.00029871	0.0015405	TRUE
Novel00273	14.8481	13.733	0.11263	0.9448	1	FALSE
Novel00274	774.45	406.925	0.92841	9.9405e-06	7.3449e-05	TRUE
Novel00275	77.8246	109.458	-0.49207	0.15123	0.29611	FALSE
Novel00276	4.99623	35.8388	-2.8426	0.0018507	0.0074734	TRUE
Novel00277	680.13	825.748	-0.27989	0.299	0.49792	FALSE
Novel00278	28.2841	8.81757	1.6815	0.018882	0.054319	FALSE
Novel00279	763.759	385.737	0.9855	0.00060142	0.0028183	TRUE
Novel00280	49.9862	86.6319	-0.79337	0.036043	0.092811	FALSE
Novel00281	918.117	2428.39	-1.4032	2.2235e-13	5.2237e-12	TRUE
Novel00282	177.248	270.115	-0.6078	0.016165	0.047565	TRUE
Novel00283	22.129	46.1146	-1.0593	0.037151	0.095167	FALSE
Novel00284	17.5409	2.79398	2.6503	0.010812	0.033914	TRUE
Novel00285	452.362	145.798	1.6335	2.5305e-11	4.7586e-10	TRUE
Novel00286	142.344	69.1482	1.0416	0.0015472	0.0064155	TRUE
Novel00287	73.7291	14.3108	2.3651	1.9043e-06	1.6547e-05	TRUE
Novel00288	12.1927	6.07096	1.006	0.3378	0.54461	FALSE
Novel00289	233.422	112.223	1.0566	0.00015438	0.00086153	TRUE
Novel00290	15.7863	4.77333	1.7256	0.088724	0.19358	FALSE
Novel00291	17.9866	13.2027	0.44609	0.58581	0.80012	FALSE
Novel00292	217.19	162.941	0.41461	0.11807	0.24297	FALSE
Novel00293	27.0315	11.0338	1.2927	0.064332	0.14896	FALSE
Novel00294	244.099	118.332	1.0446	0.00013083	0.00074265	TRUE
Novel00295	204.495	161.794	0.3379	0.21453	0.38868	FALSE
Novel00296	63.8585	38.1116	0.74465	0.085362	0.18787	FALSE
Novel00297	5.87822	12.2367	-1.0578	0.30627	0.50685	FALSE
Novel00298	233.014	128.03	0.86394	0.0017112	0.0069864	TRUE
Novel00299	14.4305	46.3896	-1.6847	0.0044443	0.015955	TRUE
Novel00300	146.14	82.4837	0.82517	0.0085155	0.027784	TRUE
Novel00301	100.892	162.505	-0.68768	0.021877	0.061432	FALSE
Novel00302	623.896	390.654	0.67541	0.0016773	0.0068708	TRUE
Novel00303	119.343	104.457	0.19221	0.55303	0.76985	FALSE
Novel00304	93.184	71.5921	0.38028	0.27852	0.47147	FALSE
Novel00305	84.2797	70.8525	0.25037	0.77647	0.94552	FALSE
Novel00306	17.5315	23.8101	-0.44162	0.6271	0.83737	FALSE
Novel00307	13.9942	1.10812	3.6586	0.0070204	0.023577	TRUE
Novel00308	6.73208	0	Inf	0.033919	0.088587	FALSE
Novel00309	22.4903	24.6155	-0.13026	0.8917	1	FALSE
Novel00310	373.135	187.414	0.99347	3.9914e-05	0.00025633	TRUE
Novel00311	113.075	82.5311	0.45427	0.1704	0.32451	FALSE
Novel00312	7.22464	22.7875	-1.6572	0.035194	0.09107	FALSE
Novel00313	7.65157	0.577748	3.7272	0.057198	0.13521	FALSE
Novel00314	419.597	425.725	-0.020918	0.92453	1	FALSE
Novel00315	1.36517	0.53037	1.364	0.89982	1	FALSE
Novel00316	13.4829	9.49007	0.50664	0.58442	0.79907	FALSE
Novel00317	619.678	739.627	-0.25528	0.22146	0.3983	FALSE
Novel00318	668.604	921.925	-0.4635	0.021148	0.059693	FALSE
Novel00319	139.243	76.8484	0.85752	0.0077375	0.025624	TRUE
Novel00320	75.113	79.2541	-0.077423	0.85878	1	FALSE
Novel00321	2.69283	8.47671	-1.6544	0.23915	0.42183	FALSE
Novel00322	672.586	678.217	-0.012027	0.99088	1	FALSE
Novel00323	389.779	286.529	0.44398	0.054778	0.13052	FALSE
Novel00324	72.1995	106.862	-0.56569	0.097638	0.20921	FALSE
Novel00325	0.445681	13.8278	-4.9554	0.0014734	0.0061456	TRUE
Novel00326	52.2708	63.5417	-0.2817	0.51696	0.74055	FALSE
Novel00327	13.4454	15.9019	-0.24208	0.7853	0.95271	FALSE
Novel00328	0	0	NA	NA	NA	NA
Novel00329	22.0446	16.6691	0.40324	0.56541	0.78176	FALSE
Novel00330	3.59357	2.65185	0.43842	0.9304	1	FALSE
Novel00331	221.394	141.792	0.64284	0.016955	0.04949	TRUE
Novel00332	8.59918	19.0841	-1.1501	0.17181	0.32662	FALSE
Novel00333	32.9472	249.355	-2.92	1.2757e-11	2.4927e-10	TRUE
Novel00334	173.748	447.548	-1.365	3.3297e-05	0.00021861	TRUE
Novel00335	8.08787	2.26361	1.8371	0.20475	0.37463	FALSE
Novel00336	13.0372	20.1922	-0.63116	0.38377	0.59675	FALSE
Novel00337	0.891361	0	Inf	0.83839	0.98425	FALSE
Novel00338	760.711	3320.4	-2.1259	0.0071407	0.023913	TRUE
Novel00339	1751.13	1249.48	0.48696	0.01077	0.033798	TRUE
Novel00340	121.487	50.6892	1.2611	0.00037899	0.0018914	TRUE
Novel00341	38.7598	25.9697	0.57773	0.28286	0.47721	FALSE
Novel00342	324.668	282.04	0.20307	0.38951	0.60298	FALSE
Novel00343	5587.13	4065.15	0.4588	0.011443	0.035562	TRUE
Novel00344	75.92	73.0792	0.055019	0.891	1	FALSE
Novel00345	166.134	126.127	0.39748	0.16171	0.3113	FALSE
Novel00346	28.8423	24.1417	0.25666	0.69989	0.89681	FALSE
Novel00347	86.405	118.133	-0.45123	0.17158	0.32625	FALSE
Novel00348	89.656	150.979	-0.75188	0.020819	0.058917	FALSE
Novel00349	338.128	251.561	0.42666	0.075472	0.16942	FALSE
Novel00350	317.454	26.7462	3.5691	2.7676e-15	8.0452e-14	TRUE
Novel00351	13.0372	32.0407	-1.2973	0.040142	0.1016	FALSE
Novel00352	21.6645	27.599	-0.34928	0.6968	0.89451	FALSE
Novel00353	734.259	532.143	0.46448	0.02423	0.067054	FALSE
Novel00354	263.986	94.4361	1.4831	2.0148e-07	2.104e-06	TRUE
Novel00355	25.6475	16.3375	0.65063	0.34486	0.55304	FALSE
Novel00356	68.1415	25.7802	1.4023	0.0036248	0.013428	TRUE
Novel00357	13.863	37.0127	-1.4168	0.161	0.31043	FALSE
Novel00358	8.5523	2.21624	1.9482	0.17676	0.33425	FALSE
Novel00359	35.6962	9.39531	1.9258	0.019607	0.056049	FALSE
Novel00360	729.371	424.674	0.7803	0.00021697	0.0011623	TRUE
Novel00361	1.80147	1.68587	0.095687	1	1	FALSE
Novel00362	72.8471	6.55395	3.4744	1.2598e-09	1.9061e-08	TRUE
Novel00363	4.058	2.69923	0.58822	0.83498	0.98425	FALSE
Novel00364	1143.26	186.846	2.6132	3.2467e-32	2.8281e-30	TRUE
Novel00365	29.7993	19.2736	0.62865	0.31372	0.51573	FALSE
Novel00366	1093.64	971.537	0.1708	0.36224	0.57322	FALSE
Novel00367	517.721	2243.54	-2.1155	1.6853e-26	1.0972e-24	TRUE
Novel00368	370.034	247.424	0.58067	0.01193	0.036866	TRUE
Novel00369	885.962	1259.63	-0.50768	0.0093401	0.029925	TRUE
Novel00370	128.674	78.2026	0.71843	0.028553	0.076653	FALSE
Novel00371	55.9394	20.4291	1.4532	0.003839	0.014111	TRUE
Novel00372	296.76	320.275	-0.11002	0.67087	0.8699	FALSE
Novel00373	36.4657	32.7605	0.15458	0.778	0.94711	FALSE
Novel00374	25.305	24.7195	0.033774	1	1	FALSE
Novel00375	10.3725	6.21309	0.73938	0.49582	0.71934	FALSE
Novel00376	0	0	NA	NA	NA	NA
Novel00377	259.309	258.485	0.0045908	0.98885	1	FALSE
Novel00378	34.1436	24.909	0.45495	0.41645	0.63371	FALSE
Novel00379	1040.07	1198.44	-0.20448	0.29877	0.49766	FALSE
Novel00380	120.708	97.4289	0.3091	0.34792	0.5566	FALSE
Novel00381	158.605	129.214	0.29567	0.30512	0.5055	FALSE
Novel00382	82.0607	45.2433	0.85899	0.030329	0.080553	FALSE
Novel00383	16.2039	10.9864	0.56062	0.52016	0.74236	FALSE
Novel00384	21.1532	0.577748	5.1943	7.6573e-05	0.00045938	TRUE
Novel00385	1380.43	837.793	0.72045	0.00022373	0.0011954	TRUE
Novel00386	363.757	355.185	0.034404	0.88301	1	FALSE
Novel00387	26.6139	84.4828	-1.6665	0.10092	0.21475	FALSE
Novel00388	171.928	83.9235	1.0347	0.00061854	0.0028849	TRUE
Novel00389	27.8572	37.9221	-0.44499	0.39602	0.61088	FALSE
Novel00390	33.7729	13.733	1.2982	0.038752	0.098658	FALSE
Novel00391	681.711	813.568	-0.2551	0.37809	0.59013	FALSE
Novel00392	21.5427	22.2097	-0.043996	0.99941	1	FALSE
Novel00393	16.6964	55.548	-1.7342	0.00075676	0.0034337	TRUE
Novel00394	271.122	329.499	-0.28134	0.23837	0.42086	FALSE
Novel00395	536.684	326.507	0.71696	0.001107	0.0047942	TRUE
Novel00396	96.3506	66.1081	0.54347	0.13176	0.26549	FALSE
Novel00397	454.628	375.159	0.27719	0.22047	0.39677	FALSE
Novel00398	1953.28	711.676	1.4566	7.8163e-14	1.9259e-12	TRUE
Novel00399	12.1646	6.64871	0.87155	0.39696	0.61191	FALSE
Novel00400	415.267	268.221	0.63062	0.0062891	0.021465	TRUE
Novel00401	91.0868	49.3915	0.88298	0.021672	0.06093	FALSE
Novel00402	122.519	89.8431	0.44752	0.15331	0.29895	FALSE
Novel00403	618.345	1570.44	-1.3447	0.1614	0.31095	FALSE
Novel00404	39.2336	45.1486	-0.20259	0.6682	0.8674	FALSE
Novel00405	0	28.2241	NA	0.0013227	0.0056021	TRUE
Novel00406	3.14789	10.0204	-1.6705	0.18064	0.34021	FALSE
Novel00407	27.0408	16.3283	0.72777	0.24717	0.43233	FALSE
Novel00408	13.9098	9.87831	0.49377	0.60578	0.81871	FALSE
Novel00409	2100.92	2408.52	-0.19713	0.28312	0.47745	FALSE
Novel00410	1020.76	1110.11	-0.12105	0.55469	0.77141	FALSE
Novel00411	116.232	44.1352	1.397	0.00013731	0.0007757	TRUE
Novel00412	671.301	739.058	-0.13873	0.50734	0.73081	FALSE
Novel00413	31.0238	11.5642	1.4237	0.031693	0.083646	FALSE
Novel00414	6597.04	3020.03	1.1273	6.9459e-10	1.0882e-08	TRUE
Novel00415	44.5067	2.16886	4.359	6.5558e-08	7.5082e-07	TRUE
Novel00416	24.803	1.06074	4.5474	4.8827e-05	0.00030759	TRUE
Novel00417	166.979	101.426	0.71924	0.016298	0.047881	TRUE
Novel00418	15.8144	13.25	0.25525	0.79075	0.95736	FALSE
Novel00419	1248.98	528.884	1.2397	7.551e-10	1.1785e-08	TRUE
Novel00420	743.224	532.057	0.48222	0.019867	0.056704	FALSE
Novel00421	0	0	NA	NA	NA	NA
Novel00422	1.34642	13.8278	-3.3604	0.0081312	0.026681	TRUE
Novel00423	798.822	736.793	0.11661	0.57113	0.78725	FALSE
Novel00424	1659.8	585.094	1.5043	1.9405e-09	2.8608e-08	TRUE
Novel00425	155.902	18.2603	3.0939	5.0331e-15	1.4262e-13	TRUE
Novel00426	102.712	150.183	-0.54812	0.068041	0.15601	FALSE
Novel00427	582.973	302.081	0.9485	1.6252e-05	0.00011491	TRUE
Novel00428	4.51305	0	Inf	0.11736	0.24185	FALSE
Novel00429	12.1834	3.94948	1.6252	0.14102	0.28023	FALSE
Novel00430	977.684	447.773	1.1266	5.2113e-08	6.0467e-07	TRUE
Novel00431	7.63282	1.68587	2.1787	0.1686	0.32182	FALSE
Novel00432	0	0	NA	NA	NA	NA
Novel00433	29.8274	12.0472	1.3079	0.10324	0.21847	FALSE
Novel00434	6.72271	5.49321	0.29139	0.88457	1	FALSE
Novel00435	8.53355	12.767	-0.58121	0.56003	0.7767	FALSE
Novel00436	60.9825	73.7609	-0.27446	0.51745	0.741	FALSE
Novel00437	7.66094	24.6629	-1.6867	0.027665	0.074713	FALSE
Novel00438	638.955	406.167	0.65364	0.0022179	0.0087438	TRUE
Novel00439	1.36517	0	Inf	0.66227	0.86566	FALSE
Novel00440	0	9.49007	NA	0.0046617	0.016631	TRUE
Novel00441	72.9502	1293.53	-4.1483	1.3266e-66	4.4955e-64	TRUE
Novel00442	20.2431	17.8246	0.18356	0.8098	0.97313	FALSE
Novel00443	53.5985	32.7605	0.71023	0.12455	0.25373	FALSE
Novel00444	8.46793	9.20581	-0.12053	0.97148	1	FALSE
Novel00445	4.0955	0	Inf	0.37455	0.58625	FALSE
Novel00446	1040.41	368.207	1.4986	7.0762e-06	5.3796e-05	TRUE
Novel00447	44.1454	31.8512	0.47092	0.35673	0.56689	FALSE
Novel00448	823.619	12595.3	-3.9348	9.1702e-22	4.2802e-20	TRUE
Novel00449	483.695	745.345	-0.62381	0.0024466	0.0094954	TRUE
Novel00450	106.094	1100.55	-3.3748	9.3329e-48	1.5189e-45	TRUE
Novel00451	195.877	115.538	0.76159	0.0073592	0.024525	TRUE
Novel00452	160.927	67.4057	1.2555	8.5579e-05	0.00050781	TRUE
Novel00453	156.737	128.115	0.29091	0.32472	0.52835	FALSE
Novel00454	114.365	33.2435	1.7825	3.4392e-06	2.8312e-05	TRUE
Novel00455	14.82	18.4498	-0.31606	0.71646	0.90766	FALSE
Novel00456	1.80147	0	Inf	0.52241	0.74236	FALSE
Novel00457	26.5483	6.55395	2.0182	0.0095097	0.03039	TRUE
Novel00458	3.12914	1.10812	1.4977	0.60378	0.81695	FALSE
Novel00459	1.36517	64.6788	-5.5661	0.016223	0.047696	TRUE
Novel00460	278.52	51.7973	2.4268	6.8441e-16	2.119e-14	TRUE
Novel00461	0	0	NA	NA	NA	NA
Novel00462	112.695	86.1871	0.38688	0.23442	0.41618	FALSE
Novel00463	0	0	NA	NA	NA	NA
Novel00464	5.86885	16.1388	-1.4594	0.11459	0.23739	FALSE
Novel00465	287.682	1657.46	-2.5264	2.7721e-32	2.4232e-30	TRUE
Novel00466	45.4919	39.504	0.20361	0.66692	0.86622	FALSE
Novel00467	231.414	307.118	-0.40832	0.088848	0.19377	FALSE
Novel00468	111.813	90.6762	0.30229	0.36345	0.57451	FALSE
Novel00469	509.826	90.7801	2.4896	2.6174e-22	1.2696e-20	TRUE
Novel00470	74.7517	54.0135	0.46879	0.23812	0.42058	FALSE
Novel00471	18.0053	15.4663	0.2193	0.80215	0.96643	FALSE
Novel00472	132.511	119.128	0.1536	0.66863	0.86768	FALSE
Novel00473	543.894	359.712	0.59648	0.0062155	0.021255	TRUE
Novel00474	9.00736	1.10812	3.023	0.061369	0.14328	FALSE
Novel00475	59.181	52.3092	0.17807	0.79643	0.96185	FALSE
Novel00476	81.4744	1.63849	5.6359	1.4799e-15	4.3949e-14	TRUE
Novel00477	347.684	343.374	0.017994	0.93732	1	FALSE
Novel00478	578.779	335.078	0.78852	0.00028243	0.0014684	TRUE
Novel00479	9.89872	0	Inf	0.0059068	0.020317	TRUE
Novel00480	18.4791	18.6485	-0.013161	1	1	FALSE
Novel00481	110.077	37.4299	1.5563	0.00032507	0.001657	TRUE
Novel00482	41.4526	1.68587	4.6199	7.6939e-08	8.7069e-07	TRUE
Novel00483	13.0747	15.5137	-0.24676	0.79355	0.95958	FALSE
Novel00484	64.0741	91.2065	-0.5094	0.15635	0.30326	FALSE
Novel00485	257.766	231.748	0.1535	0.53762	0.75458	FALSE
Novel00486	14.4305	15.8071	-0.13145	0.88073	1	FALSE
Novel00487	26.5576	27.3621	-0.043051	0.999	1	FALSE
Novel00488	9.00736	2.16886	2.0542	0.15248	0.29776	FALSE
Novel00489	54.8136	1.10812	5.6284	3.6158e-09	5.0996e-08	TRUE
Novel00490	50.9338	86.8122	-0.76928	0.044798	0.11098	FALSE
Novel00491	63.2578	42.1651	0.58519	0.38542	0.5986	FALSE
Novel00492	410.141	498.649	-0.28191	0.63795	0.84552	FALSE
Novel00493	65.7631	40.5174	0.69874	0.0978	0.20947	FALSE
Novel00494	127.285	121.457	0.067612	0.85501	0.99779	FALSE
Novel00495	39.5949	379.534	-3.2608	4.732e-29	3.5062e-27	TRUE
Novel00496	13915.7	7315.47	0.92769	0.20359	0.3729	FALSE
Novel00497	101.896	52.4224	0.95884	0.0090572	0.029167	TRUE
Novel00498	18.4698	70.4932	-1.9323	4.0236e-05	0.000258	TRUE
Novel00499	627.181	319.535	0.9729	0.0013346	0.0056467	TRUE
Novel00500	351.184	244.648	0.52152	0.026648	0.072379	FALSE
Novel00501	11.292	4.43247	1.3491	0.23402	0.41568	FALSE
Novel00502	120.914	154.588	-0.35444	0.41805	0.63547	FALSE
Novel00503	1696.34	3568.8	-1.073	7.3589e-09	9.899e-08	TRUE
Novel00504	414.108	767.869	-0.89085	2.287e-05	0.00015655	TRUE
Novel00505	111.757	145.637	-0.38202	0.21332	0.38674	FALSE
Novel00506	14.8575	14.4055	0.044564	1	1	FALSE
Novel00507	33.346	48.3216	-0.53515	0.26783	0.45826	FALSE
Novel00508	9.86122	4.3851	1.1692	0.33432	0.54008	FALSE
Novel00509	24.2824	13.6383	0.83225	0.24257	0.42631	FALSE
Novel00510	6.78833	0	Inf	0.033366	0.087353	FALSE
Novel00511	0.455055	0	Inf	1	1	FALSE
Novel00512	144.24	265.456	-0.88001	0.00081806	0.0036781	TRUE
Novel00513	4.058	13.6764	-1.7529	0.34628	0.55469	FALSE
Novel00514	0	0	NA	NA	NA	NA
Novel00515	32.3984	34.2951	-0.08208	0.95405	1	FALSE
Novel00516	166.73	146.669	0.18495	0.53107	0.74774	FALSE
Novel00517	4.94936	3.9021	0.34299	0.8904	1	FALSE
Novel00518	0	0	NA	NA	NA	NA
Novel00519	75.7743	41.2939	0.87578	0.033741	0.088217	FALSE
Novel00520	19.3424	11.0812	0.80365	0.30312	0.50308	FALSE
Novel00521	309.107	107.544	1.5232	1.2262e-08	1.594e-07	TRUE
Novel00522	12.1552	30.8852	-1.3453	0.037062	0.094989	FALSE
Novel00523	398.172	225.544	0.81998	0.00055256	0.0026217	TRUE
Novel00524	91.8563	32.3815	1.5042	0.00023823	0.0012652	TRUE
Novel00525	83.7684	41.2373	1.0225	0.0095352	0.030452	TRUE
Novel00526	0	0	NA	NA	NA	NA
Novel00527	8.57105	8.91232	-0.056329	1	1	FALSE
Novel00528	99.7422	47.4122	1.0729	0.015556	0.046078	TRUE
Novel00529	0.445681	0.53037	-0.25099	1	1	FALSE
Novel00530	703.371	459.273	0.61493	0.0095461	0.030483	TRUE
Novel00531	104.669	70.6261	0.56756	0.19333	0.35862	FALSE
Novel00532	6.76958	5.54059	0.28903	0.8831	1	FALSE
Novel00533	145.694	148.592	-0.028411	0.93404	1	FALSE
Novel00534	6020.9	2667.96	1.1742	0.0022346	0.0087969	TRUE
Novel00535	227.722	136.308	0.7404	0.0066089	0.022411	TRUE
Novel00536	20.7263	8.72281	1.2486	0.12273	0.25064	FALSE
Novel00537	33.4022	7.22646	2.2086	0.0017211	0.0070228	TRUE
Novel00538	25.7038	11.0338	1.2201	0.086323	0.18958	FALSE
Novel00539	856.004	742.221	0.20577	0.30492	0.50536	FALSE
Novel00540	135.073	102.714	0.3951	0.19588	0.36215	FALSE
Novel00541	910.039	1215.57	-0.41763	0.034234	0.089249	FALSE
Novel00542	0.445681	0	Inf	1	1	FALSE
Novel00543	758.679	2032.66	-1.4218	2.2975e-13	5.3923e-12	TRUE
Novel00544	7.63282	13.3922	-0.8111	0.40843	0.62477	FALSE
Novel00545	110.274	15.0307	2.8751	0.0036117	0.013391	TRUE
Novel00546	601.246	639.754	-0.089562	0.68588	0.88463	FALSE
Novel00547	67.1001	63.4562	0.080554	0.86253	1	FALSE
Novel00548	88.3471	69.7641	0.3407	0.34746	0.55609	FALSE
Novel00549	42.3533	56.8364	-0.42434	0.57492	0.79063	FALSE
Novel00550	50.9056	81.2335	-0.67425	0.079411	0.17696	FALSE
Novel00551	17.5784	15.9019	0.14461	0.90096	1	FALSE
Novel00552	601.813	263.22	1.193	9.6479e-08	1.0707e-06	TRUE
Novel00553	13.9473	1.10812	3.6538	0.0070885	0.023767	TRUE
Novel00554	189.046	323.211	-0.77374	0.017608	0.051185	FALSE
Novel00555	120.272	53.3884	1.1717	0.00091893	0.0040732	TRUE
Novel00556	49.076	33.4804	0.5517	0.23612	0.41806	FALSE
Novel00557	33.9042	6.02358	2.4928	0.017535	0.050991	FALSE
Novel00558	5.85947	1.1555	2.3423	0.22	0.39609	FALSE
Novel00559	973.631	199.215	2.289	5.1075e-25	2.955e-23	TRUE
Novel00560	26.1401	66.4779	-1.3466	0.0094363	0.030187	TRUE
Novel00561	170.535	45.1394	1.9176	9.1882e-09	1.2194e-07	TRUE
Novel00562	27.4678	4.82071	2.5104	0.0022426	0.0088212	TRUE
Novel00563	179.636	135.626	0.40544	0.14929	0.29324	FALSE
Novel00564	328.759	276.707	0.24867	0.29847	0.49735	FALSE
Novel00565	256.869	239.193	0.10286	0.66039	0.86566	FALSE
Novel00566	39.1679	49.581	-0.34012	0.45808	0.67839	FALSE
Novel00567	4.058	80.0214	-4.3015	2.3975e-13	5.6059e-12	TRUE
Novel00568	69.793	52.5172	0.41029	0.30892	0.51011	FALSE
Novel00569	188.052	171.483	0.13306	0.64751	0.85439	FALSE
Novel00570	12.1646	19.2736	-0.66394	0.38253	0.59523	FALSE
Novel00571	10.3444	5.44584	0.92562	0.42971	0.64835	FALSE
Novel00572	7697.89	8035.16	-0.061864	0.73749	0.92019	FALSE
Novel00573	34.7205	2.21624	3.9696	4.6896e-06	3.7243e-05	TRUE
Novel00574	108.727	100.687	0.11082	0.76389	0.93453	FALSE
Novel00575	470.77	769.943	-0.70973	0.00066389	0.0030635	TRUE
Novel00576	25.6757	17.1995	0.57803	0.378	0.59008	FALSE
Novel00577	174.958	372.526	-1.0903	7.6348e-06	5.767e-05	TRUE
Novel00578	278.271	118.815	1.2278	4.5079e-06	3.5985e-05	TRUE
Novel00579	0	0	NA	NA	NA	NA
Novel00580	174.048	97.95	0.82937	0.0052603	0.018401	TRUE
Novel00581	9.87997	9.58482	0.043755	0.99946	1	FALSE
Novel00582	13.4829	23.8482	-0.82275	0.24106	0.42452	FALSE
Novel00583	2.72096	1.10812	1.296	0.70184	0.89806	FALSE
Novel00584	5.39504	7.08432	-0.393	0.79056	0.95727	FALSE
Novel00585	44.1829	25.2025	0.80993	0.12339	0.2518	FALSE
Novel00586	278.703	213.952	0.38144	0.21857	0.39441	FALSE
Novel00587	281.578	118.142	1.253	2.9053e-06	2.4347e-05	TRUE
Novel00588	300.194	265.721	0.17598	0.46926	0.69148	FALSE
Novel00589	284.177	243.464	0.22309	0.3694	0.58134	FALSE
Novel00590	1029.19	1660.83	-0.69039	0.00032218	0.001644	TRUE
Novel00591	46.0407	51.1722	-0.15245	0.72764	0.91182	FALSE
Novel00592	395.564	659.597	-0.73768	0.038743	0.098645	FALSE
Novel00593	4072.19	1048.5	1.9575	2.9657e-17	1.0232e-15	TRUE
Novel00594	254.59	274.755	-0.10997	0.6724	0.87152	FALSE
Novel00595	612.355	112.478	2.4447	2.8182e-23	1.477e-21	TRUE
Novel00596	5.39504	66.5726	-3.6252	2.2172e-05	0.00015232	TRUE
Novel00597	918.99	1437.14	-0.64508	0.00087153	0.0038882	TRUE
Novel00598	5.43254	4.43247	0.29352	0.91428	1	FALSE
Novel00599	22.9266	5.39846	2.0864	0.014347	0.042999	TRUE
Novel00600	268.987	370.926	-0.4636	0.048389	0.11809	FALSE
Novel00601	4.93999	6.55395	-0.40786	0.79916	0.96387	FALSE
Novel00602	0	0	NA	NA	NA	NA
Novel00603	62.1227	30.1561	1.0427	0.01992	0.056817	FALSE
Novel00604	34.7205	11.1286	1.6415	0.010408	0.032853	TRUE
Novel00605	79.3448	150.183	-0.92051	0.04379	0.10893	FALSE
Novel00606	4.46618	3.9021	0.19479	0.97669	1	FALSE
Novel00607	973.37	267.141	1.8654	0.00013108	0.00074375	TRUE
Novel00608	23.7617	1.73324	3.7771	0.010865	0.034033	TRUE
Novel00609	68.8735	64.3182	0.098721	0.80675	0.97055	FALSE
Novel00610	10.335	5.0576	1.031	0.3594	0.57021	FALSE
Novel00611	308.835	316.078	-0.033446	0.87445	1	FALSE
Novel00612	0	0	NA	NA	NA	NA
Novel00613	34.608	33.537	0.045352	0.97259	1	FALSE
Novel00614	63.0796	33.2435	0.9241	0.037239	0.095355	FALSE
Novel00615	73.2834	225.155	-1.6194	0.036094	0.092913	FALSE
Novel00616	7.19651	7.70945	-0.09933	0.99363	1	FALSE
Novel00617	532.889	250.983	1.0862	1.7405e-06	1.5204e-05	TRUE
Novel00618	51.0369	77.1616	-0.59634	0.49796	0.72181	FALSE
Novel00619	72.3827	71.3078	0.021585	0.97223	1	FALSE
Novel00620	35.0725	38.159	-0.12169	0.83556	0.98425	FALSE
Novel00621	1533.38	333.883	2.1993	4.3213e-26	2.7063e-24	TRUE
Novel00622	418.237	182.962	1.1928	8.4623e-07	7.8522e-06	TRUE
Novel00623	0.455055	2.79398	-2.6182	0.45141	0.67109	FALSE
Novel00624	177.741	196.988	-0.14834	0.60289	0.81615	FALSE
Novel00625	49.5124	49.0033	0.014909	1	1	FALSE
Novel00626	0.455055	81.3861	-7.4826	0.013214	0.040118	TRUE
Novel00627	9.04486	7.1317	0.34285	0.81463	0.97654	FALSE
Novel00628	1771.21	739.316	1.2605	1.8665e-07	1.9657e-06	TRUE
Novel00629	497.131	350.554	0.50399	0.021878	0.061432	FALSE
Novel00630	2216.21	1403.15	0.65943	0.00048129	0.0023322	TRUE
Novel00631	41.0257	21.1964	0.95271	0.076142	0.17063	FALSE
Novel00632	27.0033	52.4513	-0.95784	0.31313	0.51521	FALSE
Novel00633	19.3705	23.1757	-0.25875	0.71061	0.90534	FALSE
Novel00634	460.154	660.419	-0.52126	0.013014	0.03957	TRUE
Novel00635	124.273	218.195	-0.8121	0.0033685	0.012618	TRUE
Novel00636	52.754	41.2373	0.35533	0.42224	0.64066	FALSE
Novel00637	1445.1	2517.01	-0.80054	1.5903e-05	0.00011259	TRUE
Novel00638	194.883	66.0041	1.562	3.8374e-07	3.8109e-06	TRUE
Novel00639	0.455055	0	Inf	1	1	FALSE
Novel00640	527.822	612.618	-0.21494	0.30476	0.50518	FALSE
Novel00641	10.3725	202.01	-4.2836	0.0013166	0.0055772	TRUE
Novel00642	1187.07	584.565	1.022	3.0844e-07	3.1156e-06	TRUE
Novel00643	69.441	124.583	-0.84325	0.011871	0.036708	TRUE
Novel00644	225.714	152.864	0.56225	0.033066	0.08667	FALSE
Novel00645	14.4118	6.88559	1.0656	0.23907	0.42174	FALSE
Novel00646	13.9567	24.5207	-0.81304	0.24288	0.42673	FALSE
Novel00647	7.15901	1.68587	2.0863	0.25916	0.44717	FALSE
Novel00648	0	0	NA	NA	NA	NA
Novel00649	0	0	NA	NA	NA	NA
Novel00650	22.4903	17.0574	0.3989	0.58027	0.79563	FALSE
Novel00651	60.4013	149.425	-1.3068	0.039175	0.099497	FALSE
Novel00652	103.51	137.122	-0.4057	0.18819	0.35119	FALSE
Novel00653	3.60294	1.10812	1.7011	0.51449	0.73794	FALSE
Novel00654	11.7002	8.38195	0.48117	0.63644	0.84439	FALSE
Novel00655	201.061	18.9328	3.4087	4.3084e-20	1.8219e-18	TRUE
Novel00656	1362.71	1254.98	0.11882	0.53028	0.74709	FALSE
Novel00657	31.6008	109.467	-1.7925	3.4099e-06	2.8109e-05	TRUE
Novel00658	342.073	229.588	0.57526	0.016974	0.049535	TRUE
Novel00659	142.743	145.893	-0.031484	0.92296	1	FALSE
Novel00660	12.174	14.0647	-0.20827	0.86926	1	FALSE
Novel00661	207.216	727.028	-1.8109	4.73e-16	1.4944e-14	TRUE
Novel00662	222.749	490.253	-1.1381	8.9778e-07	8.2809e-06	TRUE
Novel00663	0.91011	3.94948	-2.1175	0.3921	0.60602	FALSE
Novel00664	705.821	1421	-1.0095	2.9176e-07	2.9628e-06	TRUE
Novel00665	128.247	58.825	1.1244	0.0009225	0.0040861	TRUE
Novel00666	248.584	326.961	-0.39538	0.096019	0.20632	FALSE
Novel00667	2866.94	6744.98	-1.2343	2.5873e-08	3.1732e-07	TRUE
Novel00668	184.383	49.7232	1.8907	6.6818e-09	9.0374e-08	TRUE
Novel00669	4.058	1.68587	1.2673	0.57322	0.78929	FALSE
Novel00670	5.85947	3.27698	0.8384	0.63079	0.84039	FALSE
Novel00671	71.5944	100.64	-0.49128	0.16515	0.31636	FALSE
Novel00672	56.8026	1.63849	5.1155	7.8473e-11	1.3886e-09	TRUE
Novel00673	11.6814	3.94948	1.5645	0.1615	0.31105	FALSE
Novel00674	139.595	92.9964	0.586	0.063893	0.14812	FALSE
Novel00675	5.41379	1.10812	2.2885	0.26356	0.45331	FALSE
Novel00676	58.8904	17.7773	1.728	0.00061265	0.0028623	TRUE
Novel00677	5.82197	12.8144	-1.1382	0.26847	0.459	FALSE
Novel00678	6.35202	9.49007	-0.5792	0.63063	0.84024	FALSE
Novel00679	14.393	0.53037	4.7622	0.0022083	0.0087085	TRUE
Novel00680	41.3307	5.97621	2.7899	8.1386e-05	0.00048526	TRUE
Novel00681	8.97924	16.044	-0.83737	0.33501	0.54095	FALSE
Novel00682	114.952	144.633	-0.33137	0.27323	0.46481	FALSE
Novel00683	1037.08	636.656	0.70394	0.00044371	0.0021727	TRUE
Novel00684	9.01673	3.85472	1.226	0.34198	0.54981	FALSE
Novel00685	70.3511	114.619	-0.7042	0.037075	0.095013	FALSE
Novel00686	22.9828	16.6691	0.46338	0.50162	0.72542	FALSE
Novel00687	134.637	122.358	0.13797	0.65246	0.85877	FALSE
Novel00688	97.6127	59.4501	0.71539	0.045325	0.11204	FALSE
Novel00689	35.5181	19.3684	0.87485	0.12812	0.25952	FALSE
Novel00690	9.88935	1.1555	3.0974	0.041639	0.10472	FALSE
Novel00691	379.238	156.112	1.2805	2.566e-07	2.6361e-06	TRUE
Novel00692	0.891361	23.2705	-4.7063	3.2539e-05	0.00021425	TRUE
Novel00693	14.9137	13.7804	0.11402	0.94381	1	FALSE
Novel00694	17.0765	18.838	-0.14164	0.88576	1	FALSE
Novel00695	44.6474	62.964	-0.49595	0.24996	0.43525	FALSE
Novel00696	1119.85	1048.43	0.095081	0.63229	0.84131	FALSE
Novel00697	146.586	447.131	-1.609	1.9463e-10	3.2754e-09	TRUE
Novel00698	6.73208	8.81757	-0.38933	0.76759	0.93776	FALSE
Novel00699	17.0952	2.26361	2.9169	0.0073743	0.024558	TRUE
Novel00700	279.364	33.0067	3.0813	7.8562e-22	3.7e-20	TRUE
Novel00701	0	329.602	NA	1.0131e-21	4.7199e-20	TRUE
Novel00702	49.2073	35.4124	0.47462	0.31913	0.52188	FALSE
Novel00703	169.582	299.467	-0.82041	0.0014499	0.0060597	TRUE
Novel00704	664.799	670.269	-0.011822	0.96697	1	FALSE
Novel00705	69.8023	20.183	1.7901	0.00013415	0.00076011	TRUE
Novel00706	103.622	69.5746	0.5747	0.10039	0.21382	FALSE
Novel00707	1700.37	866.385	0.97277	5.3966e-07	5.217e-06	TRUE
Novel00708	1914.74	1140.19	0.74787	7.3133e-05	0.0004414	TRUE
Novel00709	1.34642	15.7032	-3.5439	0.0036564	0.013531	TRUE
Novel00710	329.81	466.859	-0.50135	0.024948	0.068606	FALSE
Novel00711	723.699	227.939	1.6667	1.3287e-13	3.1974e-12	TRUE
Novel00712	166.27	96.3115	0.78775	0.19224	0.35694	FALSE
Novel00713	17.1421	19.8987	-0.21513	0.78519	0.95262	FALSE
Novel00714	9.02611	11.5168	-0.35156	0.73411	0.91724	FALSE
Novel00715	126.159	73.9689	0.77026	0.022015	0.061767	FALSE
Novel00716	17.5503	2.21624	2.9853	0.0062117	0.021245	TRUE
Novel00717	4.96811	27.4187	-2.4644	0.0016219	0.0066828	TRUE
Novel00718	65.7443	38.159	0.78484	0.067558	0.15509	FALSE
Novel00719	149.297	102.581	0.54142	0.075887	0.17021	FALSE
Novel00720	0	0	NA	NA	NA	NA
Novel00721	43.2541	30.9326	0.48371	0.33981	0.54709	FALSE
Novel00722	18.9342	30.7904	-0.70149	0.23696	0.41904	FALSE
Novel00723	140.782	15.7598	3.1591	3.4276e-14	8.6877e-13	TRUE
Novel00724	40.9694	60.653	-0.56603	0.1982	0.36528	FALSE
Novel00725	18.0335	3.85472	2.226	0.022591	0.063177	FALSE
Novel00726	148.687	141.868	0.067729	0.81804	0.97811	FALSE
Novel00727	43.1697	3.2296	3.7406	8.507e-07	7.8877e-06	TRUE
Novel00728	45.8344	7.17908	2.6746	3.0399e-05	0.00020156	TRUE
Novel00729	5.39504	3.80735	0.50285	0.81167	0.97443	FALSE
Novel00730	402.221	1484.92	-1.8843	7.5519e-20	3.1398e-18	TRUE
Novel00731	187.259	89.4259	1.0663	0.00034	0.0017239	TRUE
Novel00732	28.8235	7.1317	2.0149	0.0068015	0.022954	TRUE
Novel00733	5.40442	0.53037	3.3491	0.16341	0.31369	FALSE
Novel00734	187.602	95.2982	0.97715	0.00085152	0.0038154	TRUE
Novel00735	13.1216	13.9225	-0.085478	0.97126	1	FALSE
Novel00736	264.427	154.663	0.77374	0.0030428	0.011524	TRUE
Novel00737	180.076	202.492	-0.16926	0.60078	0.81425	FALSE
Novel00738	12.174	25.9605	-1.0925	0.29148	0.48857	FALSE
Novel00739	3505.1	1726.38	1.0217	5.1819e-06	4.0644e-05	TRUE
Novel00740	35.9826	104.732	-1.5413	9.7176e-05	0.00056925	TRUE
Novel00741	1320.17	370.83	1.8319	9.8963e-19	3.778e-17	TRUE
Novel00742	8410.16	5588.03	0.58979	0.0014169	0.00594	TRUE
Novel00743	42.8928	153.518	-1.8396	0.01403	0.042193	TRUE
Novel00744	2.69283	12.5775	-2.2237	0.053431	0.12797	FALSE
Novel00745	81.4557	22.3045	1.8687	2.5925e-05	0.00017494	TRUE
Novel00746	8.5898	8.77019	-0.029983	1	1	FALSE
Novel00747	100.901	139.377	-0.46605	0.13505	0.27073	FALSE
Novel00748	109.453	44.5708	1.2961	0.00048945	0.0023662	TRUE
Novel00749	73.4615	93.8492	-0.35335	0.32518	0.52887	FALSE
Novel00750	228.613	336.556	-0.55794	0.050516	0.122	FALSE
Novel00751	183.661	93.6412	0.97183	0.05116	0.12327	FALSE
Novel00752	149.475	74.111	1.0121	0.0016755	0.0068681	TRUE
Novel00753	12.1646	1.63849	2.8923	0.029961	0.079786	FALSE
Novel00754	543.58	473.781	0.19827	0.36521	0.57654	FALSE
Novel00755	227.694	238.435	-0.066502	0.807	0.9707	FALSE
Novel00756	20.745	47.886	-1.2068	0.020329	0.057745	FALSE
Novel00757	17.494	31.5577	-0.85113	0.16264	0.31267	FALSE
Novel00758	15.7301	43.4535	-1.4659	0.0091829	0.029506	TRUE
Novel00759	6.30515	11.6589	-0.88683	0.39951	0.61504	FALSE
Novel00760	95.4124	106.71	-0.16144	0.80784	0.97139	FALSE
Novel00761	420.071	265.001	0.66464	0.0041758	0.015125	TRUE
Novel00762	0	0	NA	NA	NA	NA
Novel00763	1133.66	1630.79	-0.52458	0.034565	0.089864	FALSE
Novel00764	168.095	278.119	-0.72643	0.0054172	0.01887	TRUE
Novel00765	253.144	126.041	1.0061	0.00018838	0.0010249	TRUE
Novel00766	149.161	256.79	-0.78372	0.0028629	0.010919	TRUE
Novel00767	949.083	1068.5	-0.17099	0.72104	0.90886	FALSE
Novel00768	43.151	0.577748	6.2228	1.4462e-09	2.1683e-08	TRUE
Novel00769	101.755	56.0876	0.85935	0.018567	0.053569	FALSE
Novel00770	171.084	161.587	0.082395	0.75757	0.9305	FALSE
Novel00771	208.117	650.996	-1.6453	3.2754e-13	7.5655e-12	TRUE
Novel00772	233.375	471.149	-1.0135	1.0797e-05	7.8808e-05	TRUE
Novel00773	45.52	19.4158	1.2293	0.021384	0.060196	FALSE
Novel00774	9.48116	780.094	-6.3624	1.3493e-66	4.5107e-64	TRUE
Novel00775	8.1535	4.43247	0.87931	0.51281	0.73704	FALSE
Novel00776	331.259	157.836	1.0695	2.1101e-05	0.00014573	TRUE
Novel00777	771.021	522.34	0.56178	0.0067339	0.022764	TRUE
Novel00778	15.3031	10.0204	0.61088	0.48262	0.70583	FALSE
Novel00779	275.17	281.954	-0.035137	0.88932	1	FALSE
Novel00780	10479	12048.8	-0.20139	0.32178	0.5245	FALSE
Novel00781	10.3913	0	Inf	0.0045522	0.016288	TRUE
Novel00782	478.178	570.054	-0.25355	0.22418	0.40172	FALSE
Novel00783	0	0	NA	NA	NA	NA
Novel00784	565.255	330.389	0.77474	0.0029655	0.011264	TRUE
Novel00785	32.5296	19.3684	0.74805	0.22148	0.3983	FALSE
Novel00786	3355.56	1045.75	1.682	2.809e-08	3.418e-07	TRUE
Novel00787	0	0	NA	NA	NA	NA
Novel00788	856.557	1473.28	-0.78241	4.7573e-05	0.00030062	TRUE
Novel00789	422.009	314.725	0.42318	0.055608	0.13212	FALSE
Novel00790	71.6132	106.37	-0.5708	0.10254	0.21747	FALSE
Novel00791	31.5539	2.74661	3.5221	4.3207e-05	0.00027502	TRUE
Novel00792	35.9826	15.8545	1.1824	0.049941	0.1211	FALSE
Novel00793	527.522	520.805	0.018488	0.94775	1	FALSE
Novel00794	229.204	169.353	0.43661	0.096285	0.20671	FALSE
Novel00795	620.396	381.59	0.70117	0.0011167	0.004827	TRUE
Novel00796	196.684	183.124	0.10306	0.68997	0.88806	FALSE
Novel00797	314.634	214.842	0.5504	0.024649	0.068001	FALSE
Novel00798	479.651	175.224	1.4528	1.6868e-05	0.00011875	TRUE
Novel00799	168.334	135.588	0.3121	0.28293	0.47726	FALSE
Novel00800	49.1323	48.6624	0.013863	1	1	FALSE
Novel00801	0.455055	17.7207	-5.2832	0.11054	0.23069	FALSE
Novel00802	12.5728	7.36859	0.77085	0.41775	0.63518	FALSE
Novel00803	234.689	61.24	1.9382	3.0896e-07	3.1196e-06	TRUE
Novel00804	0	0	NA	NA	NA	NA
Novel00805	7.19651	5.63534	0.35279	0.81234	0.97471	FALSE
Novel00806	503.095	3.32435	7.2416	3.4428e-27	2.327e-25	TRUE
Novel00807	303.919	288.395	0.075639	0.74145	0.92254	FALSE
Novel00808	23.9398	11.1759	1.099	0.12523	0.2549	FALSE
Novel00809	2.27528	9.39531	-2.0459	0.12577	0.25581	FALSE
Novel00810	533.606	353.84	0.59268	0.0068767	0.023157	TRUE
Novel00811	21.9977	0.53037	5.3742	6.8464e-05	0.00041716	TRUE
Novel00812	22.4247	2.16886	3.3701	0.009985	0.031676	TRUE
Novel00813	29.2974	3.18222	3.2027	0.00022479	0.0012005	TRUE
Novel00814	1090.62	956.343	0.18955	0.33643	0.5428	FALSE
Novel00815	4127.53	3466.33	0.25187	0.1695	0.32322	FALSE
Novel00816	333.221	169.059	0.97895	0.00024841	0.0013119	TRUE
Novel00817	188.859	185.094	0.029051	0.90458	1	FALSE
Novel00818	82.0795	81.3848	0.012261	1	1	FALSE
Novel00819	2.24715	3.37173	-0.58539	0.8637	1	FALSE
Novel00820	73.4709	69.2337	0.085699	0.83483	0.98425	FALSE
Novel00821	82.849	35.365	1.2282	0.0027938	0.010683	TRUE
Novel00822	174.696	192.434	-0.13951	0.61005	0.82224	FALSE
Novel00823	55.7331	31.8985	0.80504	0.084248	0.18582	FALSE
Novel00824	14.0036	8.33457	0.74862	0.4241	0.64258	FALSE
Novel00825	683.964	884.373	-0.37074	0.067237	0.15445	FALSE
Novel00826	57.2014	33.6318	0.76623	0.094663	0.20406	FALSE
Novel00827	65.4487	51.4472	0.34727	0.48141	0.70472	FALSE
Novel00828	0	7.61469	NA	0.013425	0.04065	TRUE
Novel00829	367.706	512.452	-0.47886	0.028122	0.075757	FALSE
Novel00830	894.346	1544.86	-0.78857	4.8156e-05	0.00030398	TRUE
Novel00831	565.879	429.968	0.39626	0.064449	0.1492	FALSE
Novel00832	2576.57	167.884	3.9399	1.0049e-71	4.0753e-69	TRUE
Novel00833	121.665	39.8922	1.6087	1.1969e-05	8.6477e-05	TRUE
Novel00834	0.455055	0.53037	-0.22096	1	1	FALSE
Novel00835	7.23401	1.63849	2.1424	0.19828	0.3654	FALSE
Novel00836	6.76958	17.1995	-1.3452	0.1257	0.25567	FALSE
Novel00837	82.1638	28.4321	1.531	0.0098846	0.03141	TRUE
Novel00838	16.7152	10.5034	0.6703	0.43045	0.64902	FALSE
Novel00839	10.335	12.5775	-0.28331	0.77643	0.94552	FALSE
Novel00840	24.2636	13.8752	0.80629	0.24091	0.42435	FALSE
Novel00841	1.80147	4.3851	-1.2834	0.53185	0.74819	FALSE
Novel00842	696.527	458.202	0.6042	0.0040325	0.014681	TRUE
Novel00843	248.631	139.3	0.83581	0.0018553	0.0074897	TRUE
Novel00844	15.7863	4.96284	1.6694	0.087323	0.1913	FALSE
Novel00845	13.9473	4.33772	1.685	0.11205	0.23324	FALSE
Novel00846	13.056	17.8246	-0.44916	0.58735	0.80171	FALSE
Novel00847	7.70782	2.26361	1.7677	0.34203	0.54986	FALSE
Novel00848	28.331	18.2603	0.63367	0.31254	0.51452	FALSE
Novel00849	40.5894	19.7566	1.0388	0.063143	0.14661	FALSE
Novel00850	106.287	68.7599	0.62832	0.073539	0.16599	FALSE
Novel00851	32.389	23.4126	0.46822	0.40706	0.62395	FALSE
Novel00852	0	51.9868	NA	1.2758e-13	3.082e-12	TRUE
Novel00853	322.815	361.691	-0.16405	0.47882	0.70214	FALSE
Novel00854	9.49054	15.3715	-0.6957	0.41549	0.63267	FALSE
Novel00855	9.48116	4.47985	1.0816	0.37058	0.58276	FALSE
Novel00856	33.8667	34.5978	-0.030813	0.96077	1	FALSE
Novel00857	105.682	7.61469	3.7948	5.472e-14	1.3687e-12	TRUE
Novel00858	30.6438	12.5775	1.2847	0.052247	0.12552	FALSE
Novel00859	9.89872	1.63849	2.5949	0.072819	0.16463	FALSE
Novel00860	42.799	80.94	-0.91928	0.02087	0.059037	FALSE
Novel00861	2.69283	20.2304	-2.9093	0.011122	0.034685	TRUE
Novel00862	140.543	187.31	-0.41442	0.14364	0.28451	FALSE
Novel00863	1006.48	1145.62	-0.18682	0.70188	0.89807	FALSE
Novel00864	57.7877	8307.99	-7.1676	6.1011e-90	3.87e-87	TRUE
Novel00865	36.0763	49.7613	-0.46397	0.34909	0.55781	FALSE
Novel00866	192.297	246.39	-0.35761	0.23191	0.41284	FALSE
Novel00867	211.785	134.053	0.6598	0.0181	0.052432	FALSE
Novel00868	234.116	113.094	1.0497	0.00017096	0.00094172	TRUE
Novel00869	67.6208	56.6088	0.25644	0.52147	0.74236	FALSE
Novel00870	43.3009	118.938	-1.4577	0.0046726	0.016665	TRUE
Novel00871	0	16.1388	NA	8.7111e-05	0.00051529	TRUE
Novel00872	17.569	32.2776	-0.8775	0.14796	0.29097	FALSE
Novel00873	68.5216	46.2185	0.56809	0.29722	0.49609	FALSE
Novel00874	53.2278	140.864	-1.4041	0.00013976	0.0007881	TRUE
Novel00875	79.8511	90.6196	-0.18251	0.62296	0.83424	FALSE
Novel00876	560.68	384.422	0.54449	0.011426	0.035524	TRUE
Novel00877	77.482	91.0552	-0.23288	0.52467	0.74328	FALSE
Novel00878	19.3705	5.0576	1.9373	0.029963	0.079786	FALSE
Novel00879	7.67032	1.10812	2.7912	0.10741	0.22555	FALSE
Novel00880	0.445681	1.1555	-1.3744	0.93622	1	FALSE
Novel00881	139.919	38.3959	1.8656	1.7655e-07	1.8697e-06	TRUE
Novel00882	66.6263	59.0237	0.1748	0.67899	0.87748	FALSE
Novel00883	90.6036	98.8212	-0.12525	0.71152	0.90627	FALSE
Novel00884	11.2358	4.47985	1.3266	0.23416	0.41587	FALSE
Novel00885	30.6906	106.086	-1.7894	5.1216e-06	4.0209e-05	TRUE
Novel00886	33.4585	167.865	-2.3269	1.8984e-11	3.6181e-10	TRUE
Novel00887	35.6494	16.5744	1.1049	0.063246	0.14683	FALSE
Novel00888	18.0428	11.6589	0.62999	0.43143	0.65002	FALSE
Novel00889	90.1861	47.7438	0.91759	0.015853	0.04685	TRUE
Novel00890	17.5597	8.38195	1.0669	0.2035	0.3728	FALSE
Novel00891	14.4586	2.16886	2.7369	0.021222	0.059864	FALSE
Novel00892	5881.54	4799.04	0.29345	0.099281	0.21196	FALSE
Novel00893	79.6823	37.3825	1.0919	0.0070978	0.023792	TRUE
Novel00894	92.7758	50.9261	0.86534	0.020951	0.05924	FALSE
Novel00895	322.323	110.982	1.5382	8.2814e-09	1.105e-07	TRUE
Novel00896	425.795	276.139	0.62477	0.0068555	0.023107	TRUE
Novel00897	80.6112	125.567	-0.63941	0.046378	0.11411	FALSE
Solyc00g005000.2	8.5898	2.21624	1.9545	0.17603	0.33329	FALSE
Solyc00g005020.1	0	0.53037	NA	0.9699	1	FALSE
Solyc00g005040.2	130.921	77.4261	0.75781	0.019567	0.055954	FALSE
Solyc00g005050.2	1318.16	1651.39	-0.32516	0.085544	0.18812	FALSE
Solyc00g005060.1	0	0	NA	NA	NA	NA
Solyc00g005070.1	0	0	NA	NA	NA	NA
Solyc00g005080.1	0	0	NA	NA	NA	NA
Solyc00g005090.1	0	0	NA	NA	NA	NA
Solyc00g005100.1	0	0	NA	NA	NA	NA
Solyc00g005110.1	0.445681	0	Inf	1	1	FALSE
Solyc00g005120.1	1.34642	0	Inf	0.66507	0.86566	FALSE
Solyc00g005130.1	0.891361	1.06074	-0.25099	1	1	FALSE
Solyc00g005140.1	1.81085	1.06074	0.77159	0.94539	1	FALSE
Solyc00g005150.1	0.455055	0	Inf	1	1	FALSE
Solyc00g005160.1	0	0	NA	NA	NA	NA
Solyc00g005170.1	0	0	NA	NA	NA	NA
Solyc00g005180.1	0	0	NA	NA	NA	NA
Solyc00g005280.1	0	0	NA	NA	NA	NA
Solyc00g005420.1	0	0	NA	NA	NA	NA
Solyc00g005430.1	0	0	NA	NA	NA	NA
Solyc00g005440.1	0	0	NA	NA	NA	NA
Solyc00g005450.1	0	0	NA	NA	NA	NA
Solyc00g005460.1	0	0	NA	NA	NA	NA
Solyc00g005470.1	0	0	NA	NA	NA	NA
Solyc00g005480.1	0	0	NA	NA	NA	NA
Solyc00g005490.1	0	0	NA	NA	NA	NA
Solyc00g005840.2	290.234	282.342	0.03977	0.88386	1	FALSE
Solyc00g005850.1	0	0	NA	NA	NA	NA
Solyc00g005860.1	2.69283	6.16571	-1.1951	0.47004	0.69226	FALSE
Solyc00g005870.1	0	0	NA	NA	NA	NA
Solyc00g005880.1	0	0	NA	NA	NA	NA
Solyc00g005890.2	0	0	NA	NA	NA	NA
Solyc00g005900.1	0	0	NA	NA	NA	NA
Solyc00g005980.1	0	0	NA	NA	NA	NA
Solyc00g006010.1	0	0	NA	NA	NA	NA
Solyc00g006020.1	0	0	NA	NA	NA	NA
Solyc00g006050.1	0	0	NA	NA	NA	NA
Solyc00g006090.1	0	0	NA	NA	NA	NA
Solyc00g006170.1	0	0	NA	NA	NA	NA
Solyc00g006250.1	0	0	NA	NA	NA	NA
Solyc00g006470.1	569.065	783.866	-0.46201	0.15938	0.30801	FALSE
Solyc00g006480.1	0	0	NA	NA	NA	NA
Solyc00g006490.2	1404.69	1376.31	0.029446	0.88668	1	FALSE
Solyc00g006500.1	0	0	NA	NA	NA	NA
Solyc00g006510.1	0	0	NA	NA	NA	NA
Solyc00g006520.1	0	0	NA	NA	NA	NA
Solyc00g006530.1	0	0	NA	NA	NA	NA
Solyc00g006540.1	0	0	NA	NA	NA	NA
Solyc00g006550.1	0	0	NA	NA	NA	NA
Solyc00g006560.1	0	0	NA	NA	NA	NA
Solyc00g006570.1	0	0	NA	NA	NA	NA
Solyc00g006590.1	0	0	NA	NA	NA	NA
Solyc00g006600.1	0	0	NA	NA	NA	NA
Solyc00g006630.1	0	0	NA	NA	NA	NA
Solyc00g006650.1	0	0	NA	NA	NA	NA
Solyc00g006660.1	0	0	NA	NA	NA	NA
Solyc00g006670.2	0	0	NA	NA	NA	NA
Solyc00g006680.1	0	0	NA	NA	NA	NA
Solyc00g006690.2	0.900736	1.10812	-0.29894	1	1	FALSE
Solyc00g006700.1	0	0	NA	NA	NA	NA
Solyc00g006800.2	3687.87	5832.95	-0.66144	0.00024936	0.0013164	TRUE
Solyc00g006810.2	887.258	1131.91	-0.35133	0.072327	0.16371	FALSE
Solyc00g006820.2	150.371	449.47	-1.5797	6.6024e-11	1.1835e-09	TRUE
Solyc00g006830.2	1940.6	1802.28	0.10668	0.58453	0.79912	FALSE
Solyc00g006840.2	0	0	NA	NA	NA	NA
Solyc00g006850.1	0	0	NA	NA	NA	NA
Solyc00g006860.1	0	0	NA	NA	NA	NA
Solyc00g006870.1	0	0	NA	NA	NA	NA
Solyc00g006880.1	0	0	NA	NA	NA	NA
Solyc00g006890.1	0	0	NA	NA	NA	NA
Solyc00g006900.1	0.455055	0	Inf	1	1	FALSE
Solyc00g007000.1	0.455055	0.577748	-0.3444	1	1	FALSE
Solyc00g007010.2	663.852	804.417	-0.27708	0.17183	0.32663	FALSE
Solyc00g007020.1	0	0	NA	NA	NA	NA
Solyc00g007030.1	0	0	NA	NA	NA	NA
Solyc00g007040.1	0	0	NA	NA	NA	NA
Solyc00g007050.1	0	0	NA	NA	NA	NA
Solyc00g007060.2	478.976	969.69	-1.0176	4.7257e-05	0.00029899	TRUE
Solyc00g007070.2	2897.47	2665.77	0.12024	0.50922	0.73311	FALSE
Solyc00g007080.2	10.3538	17.3416	-0.74408	0.37811	0.59013	FALSE
Solyc00g007090.2	231.536	263.703	-0.18768	0.44142	0.66013	FALSE
Solyc00g007100.2	1002.91	853.658	0.23247	0.23646	0.41852	FALSE
Solyc00g007110.2	91.9407	148.535	-0.69203	0.024858	0.068403	FALSE
Solyc00g007120.2	200.029	321.156	-0.68306	0.0055514	0.01925	TRUE
Solyc00g007130.2	68.1227	55.0743	0.30676	0.46234	0.68328	FALSE
Solyc00g007140.1	28.8142	17.5404	0.7161	0.26423	0.45408	FALSE
Solyc00g007150.2	101.896	58.0012	0.81294	0.021942	0.061598	FALSE
Solyc00g007160.1	0.900736	1.1555	-0.35934	1	1	FALSE
Solyc00g007170.1	0	1.10812	NA	0.71911	0.90766	FALSE
Solyc00g007180.1	0	0	NA	NA	NA	NA
Solyc00g007190.2	18.4698	28.5176	-0.62669	0.32858	0.53311	FALSE
Solyc00g007200.2	3.61232	1.1555	1.6444	0.51159	0.73605	FALSE
Solyc00g007210.1	0	0	NA	NA	NA	NA
Solyc00g007220.2	971.379	1076.96	-0.14886	0.52114	0.74236	FALSE
Solyc00g007230.1	0	0	NA	NA	NA	NA
Solyc00g007240.1	0	0	NA	NA	NA	NA
Solyc00g007250.1	0	0	NA	NA	NA	NA
Solyc00g007260.2	341.295	251.723	0.43918	0.060218	0.14116	FALSE
Solyc00g007270.2	14423.9	8240.48	0.80766	6.1444e-06	4.7367e-05	TRUE
Solyc00g007290.1	0	0	NA	NA	NA	NA
Solyc00g007300.2	780.103	924.528	-0.24505	0.20998	0.38207	FALSE
Solyc00g007310.1	0.900736	0	Inf	0.83705	0.98425	FALSE
Solyc00g007320.1	0	0	NA	NA	NA	NA
Solyc00g007330.1	0	0	NA	NA	NA	NA
Solyc00g007340.1	0	0	NA	NA	NA	NA
Solyc00g007350.1	0	0	NA	NA	NA	NA
Solyc00g007450.1	0	0	NA	NA	NA	NA
Solyc00g007550.1	0.900736	3.37173	-1.9043	0.4903	0.71407	FALSE
Solyc00g007560.1	0	0	NA	NA	NA	NA
Solyc00g007570.1	0	0	NA	NA	NA	NA
Solyc00g007580.1	0	0	NA	NA	NA	NA
Solyc00g007590.1	0	0	NA	NA	NA	NA
Solyc00g007600.1	4.5318	5.63534	-0.31442	0.90474	1	FALSE
Solyc00g007610.1	0	0	NA	NA	NA	NA
Solyc00g007910.1	0	0	NA	NA	NA	NA
Solyc00g007920.1	0	0	NA	NA	NA	NA
Solyc00g007930.1	0	0	NA	NA	NA	NA
Solyc00g007940.1	0	0	NA	NA	NA	NA
Solyc00g007950.1	0	0	NA	NA	NA	NA
Solyc00g007960.1	0	0	NA	NA	NA	NA
Solyc00g007970.1	0	0	NA	NA	NA	NA
Solyc00g007980.1	0	0	NA	NA	NA	NA
Solyc00g007990.1	0	0	NA	NA	NA	NA
Solyc00g008000.1	0	0	NA	NA	NA	NA
Solyc00g008010.1	0	0	NA	NA	NA	NA
Solyc00g008020.1	0	0	NA	NA	NA	NA
Solyc00g008030.1	0	0	NA	NA	NA	NA
Solyc00g008040.1	0	0	NA	NA	NA	NA
Solyc00g008050.1	0	0	NA	NA	NA	NA
Solyc00g008060.1	0	0	NA	NA	NA	NA
Solyc00g008070.1	0	0	NA	NA	NA	NA
Solyc00g008080.1	0	0	NA	NA	NA	NA
Solyc00g008090.1	0	0	NA	NA	NA	NA
Solyc00g008100.1	0	0	NA	NA	NA	NA
Solyc00g008110.1	0	0	NA	NA	NA	NA
Solyc00g008120.1	0	0	NA	NA	NA	NA
Solyc00g008130.1	0	0	NA	NA	NA	NA
Solyc00g008140.1	0	0	NA	NA	NA	NA
Solyc00g008150.1	0	0	NA	NA	NA	NA
Solyc00g008160.1	0	0	NA	NA	NA	NA
Solyc00g008260.1	0	0	NA	NA	NA	NA
Solyc00g008270.1	0	0	NA	NA	NA	NA
Solyc00g008570.2	0	0	NA	NA	NA	NA
Solyc00g008580.1	0	0	NA	NA	NA	NA
Solyc00g008680.2	2533.96	4037.34	-0.67201	0.00022439	0.0011986	TRUE
Solyc00g008690.1	0	0	NA	NA	NA	NA
Solyc00g008800.1	0	0	NA	NA	NA	NA
Solyc00g008900.1	0	0	NA	NA	NA	NA
Solyc00g008910.1	0	0	NA	NA	NA	NA
Solyc00g008920.1	0	0	NA	NA	NA	NA
Solyc00g009020.2	3216.73	3765.58	-0.22728	0.21503	0.38939	FALSE
Solyc00g009030.1	0	0	NA	NA	NA	NA
Solyc00g009040.2	0.445681	0	Inf	1	1	FALSE
Solyc00g009050.1	2.27528	1.06074	1.101	0.8257	0.98401	FALSE
Solyc00g009060.2	282.339	463.979	-0.71663	0.0015338	0.0063675	TRUE
Solyc00g009070.1	0	0	NA	NA	NA	NA
Solyc00g009080.2	122.936	226.009	-0.87847	0.0013656	0.0057588	TRUE
Solyc00g009090.2	0.455055	0	Inf	1	1	FALSE
Solyc00g009100.2	381.077	339.538	0.16651	0.47539	0.69823	FALSE
Solyc00g009110.2	542.037	338.497	0.67925	0.0018298	0.0074011	TRUE
Solyc00g009120.2	124.1	88.1191	0.49397	0.16603	0.31769	FALSE
Solyc00g009130.2	40.4769	71.8855	-0.8286	0.044897	0.11112	FALSE
Solyc00g009140.2	20.2619	122.139	-2.5917	1.353e-10	2.3276e-09	TRUE
Solyc00g009240.1	0	0.53037	NA	0.9699	1	FALSE
Solyc00g009440.1	1.35579	0.577748	1.2306	0.89776	1	FALSE
Solyc00g009540.1	0	0	NA	NA	NA	NA
Solyc00g009650.1	0	0	NA	NA	NA	NA
Solyc00g009660.1	0	0	NA	NA	NA	NA
Solyc00g009760.2	0	0	NA	NA	NA	NA
Solyc00g009770.1	0	0	NA	NA	NA	NA
Solyc00g009780.1	0	0	NA	NA	NA	NA
Solyc00g009790.1	0	0	NA	NA	NA	NA
Solyc00g009800.1	0	0	NA	NA	NA	NA
Solyc00g010100.1	0	0	NA	NA	NA	NA
Solyc00g010110.1	0	0	NA	NA	NA	NA
Solyc00g010210.1	0	0	NA	NA	NA	NA
Solyc00g010410.1	0	0	NA	NA	NA	NA
Solyc00g010420.1	0	0	NA	NA	NA	NA
Solyc00g010520.1	0	0	NA	NA	NA	NA
Solyc00g010530.1	0	0	NA	NA	NA	NA
Solyc00g010540.1	0	0.53037	NA	0.9699	1	FALSE
Solyc00g010550.1	0	0	NA	NA	NA	NA
Solyc00g010750.1	0.900736	1.1555	-0.35934	1	1	FALSE
Solyc00g010760.1	0.455055	1.10812	-1.284	0.93596	1	FALSE
Solyc00g010770.1	4.058	1.10812	1.8727	0.43739	0.65596	FALSE
Solyc00g010780.1	0	0	NA	NA	NA	NA
Solyc00g010790.1	0	0	NA	NA	NA	NA
Solyc00g010810.1	0	0	NA	NA	NA	NA
Solyc00g010930.1	0	0	NA	NA	NA	NA
Solyc00g011130.1	0	0	NA	NA	NA	NA
Solyc00g011140.1	0	0	NA	NA	NA	NA
Solyc00g011150.1	0	0	NA	NA	NA	NA
Solyc00g011160.1	0	0	NA	NA	NA	NA
Solyc00g011170.1	0	0	NA	NA	NA	NA
Solyc00g011180.1	0	0	NA	NA	NA	NA
Solyc00g011310.1	0	0	NA	NA	NA	NA
Solyc00g011550.1	0	0	NA	NA	NA	NA
Solyc00g011560.1	0	0	NA	NA	NA	NA
Solyc00g011660.1	0	0	NA	NA	NA	NA
Solyc00g011670.1	0	0	NA	NA	NA	NA
Solyc00g011870.1	0	0.53037	NA	0.9699	1	FALSE
Solyc00g011880.2	85.5043	89.3601	-0.063634	0.91129	1	FALSE
Solyc00g011890.2	7404.7	9649.61	-0.38203	0.029619	0.079051	FALSE
Solyc00g012090.1	0	0	NA	NA	NA	NA
Solyc00g012310.1	0	0	NA	NA	NA	NA
Solyc00g012430.1	0	0.53037	NA	0.9699	1	FALSE
Solyc00g012440.1	0	0	NA	NA	NA	NA
Solyc00g012540.1	0	0	NA	NA	NA	NA
Solyc00g012640.1	0	0	NA	NA	NA	NA
Solyc00g012650.1	0	0	NA	NA	NA	NA
Solyc00g012660.1	0	0	NA	NA	NA	NA
Solyc00g012670.1	0	0	NA	NA	NA	NA
Solyc00g012680.1	0	0	NA	NA	NA	NA
Solyc00g012690.1	0	0	NA	NA	NA	NA
Solyc00g012700.1	0	0	NA	NA	NA	NA
Solyc00g012800.1	0	0	NA	NA	NA	NA
Solyc00g012900.1	0	0	NA	NA	NA	NA
Solyc00g013000.1	0	0	NA	NA	NA	NA
Solyc00g013100.1	0	0	NA	NA	NA	NA
Solyc00g013110.1	0	0	NA	NA	NA	NA
Solyc00g013120.2	45.3512	120.027	-1.4041	8.2455e-05	0.00049104	TRUE
Solyc00g013130.2	0	0	NA	NA	NA	NA
Solyc00g013140.1	16.6777	43.264	-1.3752	0.012983	0.039499	TRUE
Solyc00g013150.1	13.436	15.8453	-0.23795	0.8975	1	FALSE
Solyc00g013160.1	18.4135	70.6353	-1.9396	4.0111e-05	0.00025733	TRUE
Solyc00g013170.1	22.936	66.1554	-1.5282	0.0009484	0.0041873	TRUE
Solyc00g013180.1	4.04862	13.1553	-1.7001	0.10587	0.22294	FALSE
Solyc00g013190.1	0	0	NA	NA	NA	NA
Solyc00g013320.1	0	0	NA	NA	NA	NA
Solyc00g013330.1	0	0	NA	NA	NA	NA
Solyc00g013770.1	0	0	NA	NA	NA	NA
Solyc00g014170.1	0	0	NA	NA	NA	NA
Solyc00g014180.1	0	0	NA	NA	NA	NA
Solyc00g014190.1	0	0	NA	NA	NA	NA
Solyc00g014290.1	0	0	NA	NA	NA	NA
Solyc00g014390.1	0	0	NA	NA	NA	NA
Solyc00g014790.2	1.36517	2.16886	-0.66786	0.89324	1	FALSE
Solyc00g014800.1	1.36517	2.16886	-0.66786	0.89324	1	FALSE
Solyc00g014810.1	0.445681	3.85472	-3.1125	0.26943	0.46028	FALSE
Solyc00g014820.2	1.34642	1.63849	-0.28324	1	1	FALSE
Solyc00g014830.2	2.23778	6.26047	-1.4842	0.44333	0.66247	FALSE
Solyc00g014840.1	0.445681	2.21624	-2.314	0.58205	0.79714	FALSE
Solyc00g014850.1	1.35579	2.12148	-0.64594	0.89278	1	FALSE
Solyc00g014860.1	0	0.577748	NA	0.9699	1	FALSE
Solyc00g014960.1	0	0	NA	NA	NA	NA
Solyc00g014970.1	0	0	NA	NA	NA	NA
Solyc00g014980.1	0	0	NA	NA	NA	NA
Solyc00g014990.1	0	0	NA	NA	NA	NA
Solyc00g015000.1	0	0	NA	NA	NA	NA
Solyc00g015600.1	2.71158	1.1555	1.2306	0.69992	0.89681	FALSE
Solyc00g015610.1	0	0	NA	NA	NA	NA
Solyc00g015720.1	0	0	NA	NA	NA	NA
Solyc00g015730.1	0	0	NA	NA	NA	NA
Solyc00g015740.1	0	0	NA	NA	NA	NA
Solyc00g015750.1	0	0	NA	NA	NA	NA
Solyc00g015760.1	0	0	NA	NA	NA	NA
Solyc00g015770.1	0	0	NA	NA	NA	NA
Solyc00g016470.1	0	0	NA	NA	NA	NA
Solyc00g016480.1	0	0	NA	NA	NA	NA
Solyc00g016490.1	0	0	NA	NA	NA	NA
Solyc00g016590.1	0	0	NA	NA	NA	NA
Solyc00g016790.1	0	0	NA	NA	NA	NA
Solyc00g016890.1	0	0	NA	NA	NA	NA
Solyc00g016900.1	0	0	NA	NA	NA	NA
Solyc00g016910.1	0	0	NA	NA	NA	NA
Solyc00g017210.1	0	0	NA	NA	NA	NA
Solyc00g017220.1	0	0	NA	NA	NA	NA
Solyc00g017230.1	0	0	NA	NA	NA	NA
Solyc00g017530.1	0	0	NA	NA	NA	NA
Solyc00g017540.1	0	0	NA	NA	NA	NA
Solyc00g017550.1	0	0	NA	NA	NA	NA
Solyc00g017750.1	0	0	NA	NA	NA	NA
Solyc00g017760.1	0	0	NA	NA	NA	NA
Solyc00g017860.1	0	0	NA	NA	NA	NA
Solyc00g017870.1	0	0	NA	NA	NA	NA
Solyc00g017880.1	0	0	NA	NA	NA	NA
Solyc00g017890.1	0	0	NA	NA	NA	NA
Solyc00g017900.1	0	0	NA	NA	NA	NA
Solyc00g017910.1	0	0	NA	NA	NA	NA
Solyc00g017920.1	0	0	NA	NA	NA	NA
Solyc00g017930.1	0	0	NA	NA	NA	NA
Solyc00g018760.1	0	0	NA	NA	NA	NA
Solyc00g018770.1	0	0	NA	NA	NA	NA
Solyc00g018970.1	0	0	NA	NA	NA	NA
Solyc00g019610.1	0	0	NA	NA	NA	NA
Solyc00g019620.1	0	0	NA	NA	NA	NA
Solyc00g019630.1	0	0	NA	NA	NA	NA
Solyc00g019730.1	14.8106	11.3181	0.388	0.67251	0.87152	FALSE
Solyc00g019740.1	12.1365	17.7299	-0.54683	0.50083	0.72479	FALSE
Solyc00g019750.1	2.2284	5.68272	-1.3506	0.51415	0.73779	FALSE
Solyc00g019950.1	2.25653	4.52723	-1.0045	0.63634	0.84439	FALSE
Solyc00g019960.1	1.33704	0	Inf	0.66649	0.8659	FALSE
Solyc00g019970.2	4.96811	5.54059	-0.15734	0.9862	1	FALSE
Solyc00g019980.2	1.82022	16.2335	-3.1568	0.0054295	0.018907	TRUE
Solyc00g019990.1	3.16664	10.5982	-1.7428	0.15126	0.29613	FALSE
Solyc00g020000.1	0.891361	2.69923	-1.5985	0.61067	0.82233	FALSE
Solyc00g020010.1	1.34642	4.3851	-1.7035	0.42446	0.643	FALSE
Solyc00g020020.2	0	4.29034	NA	0.15481	0.30095	FALSE
Solyc00g020030.1	0.445681	0	Inf	1	1	FALSE
Solyc00g020040.1	2.69283	2.79398	-0.053199	1	1	FALSE
Solyc00g020440.1	0	0	NA	NA	NA	NA
Solyc00g020540.1	0.445681	0	Inf	1	1	FALSE
Solyc00g020840.2	0	0	NA	NA	NA	NA
Solyc00g020940.1	0	0	NA	NA	NA	NA
Solyc00g020950.1	0	0	NA	NA	NA	NA
Solyc00g020960.1	0	0	NA	NA	NA	NA
Solyc00g020970.1	0	0	NA	NA	NA	NA
Solyc00g020980.1	0	0	NA	NA	NA	NA
Solyc00g020990.1	0	0	NA	NA	NA	NA
Solyc00g021490.1	0	0	NA	NA	NA	NA
Solyc00g021500.1	0	0	NA	NA	NA	NA
Solyc00g021510.1	0	0	NA	NA	NA	NA
Solyc00g021520.1	0	0	NA	NA	NA	NA
Solyc00g021530.1	0	0	NA	NA	NA	NA
Solyc00g021630.1	9.42492	5.54059	0.76644	0.5206	0.74236	FALSE
Solyc00g021640.2	8.0785	14.4055	-0.83446	0.36806	0.57977	FALSE
Solyc00g021650.1	0	0	NA	NA	NA	NA
Solyc00g021660.1	0	0	NA	NA	NA	NA
Solyc00g022070.1	0	0	NA	NA	NA	NA
Solyc00g022080.1	0	0	NA	NA	NA	NA
Solyc00g022090.1	0	0	NA	NA	NA	NA
Solyc00g022100.1	12.1177	17.5878	-0.53745	0.50063	0.72458	FALSE
Solyc00g022110.2	22.0352	44.0312	-0.99872	0.060191	0.14112	FALSE
Solyc00g022920.1	0	0	NA	NA	NA	NA
Solyc00g023020.1	0	0	NA	NA	NA	NA
Solyc00g023030.1	0	0	NA	NA	NA	NA
Solyc00g023040.1	0	0	NA	NA	NA	NA
Solyc00g023050.1	0	0	NA	NA	NA	NA
Solyc00g023250.1	0	0	NA	NA	NA	NA
Solyc00g023260.1	0	0	NA	NA	NA	NA
Solyc00g023270.1	0	0	NA	NA	NA	NA
Solyc00g023470.1	0	0	NA	NA	NA	NA
Solyc00g023570.1	0	1.73324	NA	0.51425	0.73779	FALSE
Solyc00g023580.1	0	0	NA	NA	NA	NA
Solyc00g023590.2	0.445681	1.1555	-1.3744	0.93622	1	FALSE
Solyc00g023600.1	0	0	NA	NA	NA	NA
Solyc00g023700.2	0.445681	1.63849	-1.8783	0.74241	0.92272	FALSE
Solyc00g023710.1	0	0	NA	NA	NA	NA
Solyc00g024010.1	0	0	NA	NA	NA	NA
Solyc00g024020.1	0	0	NA	NA	NA	NA
Solyc00g024030.1	0	0	NA	NA	NA	NA
Solyc00g024040.1	0	0	NA	NA	NA	NA
Solyc00g024050.1	0	0	NA	NA	NA	NA
Solyc00g024150.2	837.516	741.14	0.17637	0.38946	0.60296	FALSE
Solyc00g024160.1	0	1.10812	NA	0.71911	0.90766	FALSE
Solyc00g024170.1	0	0	NA	NA	NA	NA
Solyc00g024370.1	0	0	NA	NA	NA	NA
Solyc00g024570.1	0	0	NA	NA	NA	NA
Solyc00g024670.1	0	0	NA	NA	NA	NA
Solyc00g024680.1	0	0	NA	NA	NA	NA
Solyc00g024690.1	0	0	NA	NA	NA	NA
Solyc00g025290.1	17.0671	69.7167	-2.0303	2.4387e-05	0.0001657	TRUE
Solyc00g025300.1	0	0	NA	NA	NA	NA
Solyc00g025400.2	0	0.577748	NA	0.9699	1	FALSE
Solyc00g025500.1	0	0	NA	NA	NA	NA
Solyc00g025510.1	0	0	NA	NA	NA	NA
Solyc00g025520.1	0	0	NA	NA	NA	NA
Solyc00g025530.1	0	0	NA	NA	NA	NA
Solyc00g025540.1	0	0	NA	NA	NA	NA
Solyc00g025650.1	0	0	NA	NA	NA	NA
Solyc00g025660.1	0	0	NA	NA	NA	NA
Solyc00g026160.2	0	0	NA	NA	NA	NA
Solyc00g026860.1	0	0	NA	NA	NA	NA
Solyc00g026870.1	0	0	NA	NA	NA	NA
Solyc00g026880.1	0	0	NA	NA	NA	NA
Solyc00g026890.1	0	0	NA	NA	NA	NA
Solyc00g026900.1	0	0	NA	NA	NA	NA
Solyc00g027120.1	0	0	NA	NA	NA	NA
Solyc00g027130.1	0	0	NA	NA	NA	NA
Solyc00g027140.1	0	0	NA	NA	NA	NA
Solyc00g027640.1	0	0	NA	NA	NA	NA
Solyc00g027650.1	0	0	NA	NA	NA	NA
Solyc00g027660.1	0	0	NA	NA	NA	NA
Solyc00g027670.1	0	0	NA	NA	NA	NA
Solyc00g027770.2	2552.67	1792.69	0.50988	0.019149	0.054956	FALSE
Solyc00g027870.1	0	0	NA	NA	NA	NA
Solyc00g027970.1	0	0	NA	NA	NA	NA
Solyc00g027980.1	0	0	NA	NA	NA	NA
Solyc00g027990.1	0	0	NA	NA	NA	NA
Solyc00g028090.1	0	0	NA	NA	NA	NA
Solyc00g028100.1	0	0	NA	NA	NA	NA
Solyc00g028110.1	0	0	NA	NA	NA	NA
Solyc00g028120.1	0	0	NA	NA	NA	NA
Solyc00g028420.1	0	0	NA	NA	NA	NA
Solyc00g028520.1	0	0	NA	NA	NA	NA
Solyc00g028530.1	0	0	NA	NA	NA	NA
Solyc00g028540.1	0	0	NA	NA	NA	NA
Solyc00g028550.1	0	0	NA	NA	NA	NA
Solyc00g028560.1	0	0	NA	NA	NA	NA
Solyc00g028760.1	0	0	NA	NA	NA	NA
Solyc00g028960.1	0	0	NA	NA	NA	NA
Solyc00g029060.1	0	0	NA	NA	NA	NA
Solyc00g029070.1	0	0	NA	NA	NA	NA
Solyc00g029080.1	0	0	NA	NA	NA	NA
Solyc00g029090.1	0	0	NA	NA	NA	NA
Solyc00g029190.2	0	0	NA	NA	NA	NA
Solyc00g029290.1	0	0	NA	NA	NA	NA
Solyc00g029300.1	0	0	NA	NA	NA	NA
Solyc00g029500.1	0	0	NA	NA	NA	NA
Solyc00g029800.1	0	0	NA	NA	NA	NA
Solyc00g030000.1	0	0	NA	NA	NA	NA
Solyc00g030100.1	19.3986	37.9603	-0.96854	0.087913	0.19226	FALSE
Solyc00g030110.1	0	0	NA	NA	NA	NA
Solyc00g030210.1	0	0	NA	NA	NA	NA
Solyc00g030510.2	0	0	NA	NA	NA	NA
Solyc00g030520.2	97.3076	247.48	-1.3467	1.7463e-06	1.5249e-05	TRUE
Solyc00g030820.1	0	0	NA	NA	NA	NA
Solyc00g031020.1	0	0	NA	NA	NA	NA
Solyc00g031030.1	0	0	NA	NA	NA	NA
Solyc00g031040.1	0	0	NA	NA	NA	NA
Solyc00g031050.1	0	0	NA	NA	NA	NA
Solyc00g031060.1	0	0	NA	NA	NA	NA
Solyc00g031360.1	0	0	NA	NA	NA	NA
Solyc00g031370.1	0	0	NA	NA	NA	NA
Solyc00g031380.1	0	0	NA	NA	NA	NA
Solyc00g031390.1	0	0	NA	NA	NA	NA
Solyc00g031490.1	0	0	NA	NA	NA	NA
Solyc00g031500.1	0	0	NA	NA	NA	NA
Solyc00g031700.1	0	0	NA	NA	NA	NA
Solyc00g031710.1	0	0	NA	NA	NA	NA
Solyc00g031720.1	0	0	NA	NA	NA	NA
Solyc00g031730.1	0	0	NA	NA	NA	NA
Solyc00g032030.1	0	0	NA	NA	NA	NA
Solyc00g032230.1	0	0	NA	NA	NA	NA
Solyc00g032940.1	0	0	NA	NA	NA	NA
Solyc00g033460.2	0	0	NA	NA	NA	NA
Solyc00g033860.1	0	0	NA	NA	NA	NA
Solyc00g033870.1	0	0	NA	NA	NA	NA
Solyc00g033880.1	0	0	NA	NA	NA	NA
Solyc00g033890.1	0	0	NA	NA	NA	NA
Solyc00g033990.1	0	0	NA	NA	NA	NA
Solyc00g034000.1	0	0	NA	NA	NA	NA
Solyc00g034010.1	0	0	NA	NA	NA	NA
Solyc00g034810.1	0	0	NA	NA	NA	NA
Solyc00g035010.1	0	0	NA	NA	NA	NA
Solyc00g035020.1	0	0	NA	NA	NA	NA
Solyc00g036320.1	0	0	NA	NA	NA	NA
Solyc00g036520.1	0	0	NA	NA	NA	NA
Solyc00g036530.1	0	0	NA	NA	NA	NA
Solyc00g036540.1	0	0	NA	NA	NA	NA
Solyc00g036740.1	0	0	NA	NA	NA	NA
Solyc00g036750.1	0	0	NA	NA	NA	NA
Solyc00g036760.1	0	0	NA	NA	NA	NA
Solyc00g036960.1	0	0	NA	NA	NA	NA
Solyc00g038390.1	0	0	NA	NA	NA	NA
Solyc00g039290.1	0	0	NA	NA	NA	NA
Solyc00g039990.2	122.528	101.615	0.27	0.40189	0.61786	FALSE
Solyc00g040290.1	0	0	NA	NA	NA	NA
Solyc00g040390.1	0	0	NA	NA	NA	NA
Solyc00g040490.1	0	0	NA	NA	NA	NA
Solyc00g041090.1	0	0	NA	NA	NA	NA
Solyc00g041190.1	0	0	NA	NA	NA	NA
Solyc00g041200.1	0	0	NA	NA	NA	NA
Solyc00g041210.1	0	0	NA	NA	NA	NA
Solyc00g041220.1	0	0	NA	NA	NA	NA
Solyc00g042120.1	0	0	NA	NA	NA	NA
Solyc00g042130.1	0	0	NA	NA	NA	NA
Solyc00g042140.1	0	0	NA	NA	NA	NA
Solyc00g042640.1	0	0	NA	NA	NA	NA
Solyc00g042840.1	15.3219	15.7032	-0.035461	1	1	FALSE
Solyc00g042850.1	3.15726	2.31099	0.45016	0.89493	1	FALSE
Solyc00g044350.2	2.25653	2.74661	-0.28355	0.99568	1	FALSE
Solyc00g044550.1	0	0	NA	NA	NA	NA
Solyc00g044750.1	1.34642	6.60133	-2.2936	0.18341	0.3442	FALSE
Solyc00g045570.1	0	0	NA	NA	NA	NA
Solyc00g046570.1	0	0	NA	NA	NA	NA
Solyc00g046580.1	0	0	NA	NA	NA	NA
Solyc00g046980.1	0	0	NA	NA	NA	NA
Solyc00g047180.1	0	0	NA	NA	NA	NA
Solyc00g047190.1	0	0	NA	NA	NA	NA
Solyc00g047200.1	0	1.10812	NA	0.71911	0.90766	FALSE
Solyc00g047700.2	1291.62	2511.93	-0.95962	3.3088e-07	3.3274e-06	TRUE
Solyc00g047810.1	9.94559	4.91547	1.0167	0.40126	0.61724	FALSE
Solyc00g048410.1	0	0	NA	NA	NA	NA
Solyc00g048510.2	0.900736	9.58482	-3.4116	0.032868	0.086232	FALSE
Solyc00g049210.1	2.68346	3.32435	-0.30898	0.97225	1	FALSE
Solyc00g049220.1	0	0	NA	NA	NA	NA
Solyc00g049520.2	52.2989	183.237	-1.8089	1.4162e-08	1.8181e-07	TRUE
Solyc00g049620.1	0	0	NA	NA	NA	NA
Solyc00g049920.1	0	0	NA	NA	NA	NA
Solyc00g050020.1	0	0	NA	NA	NA	NA
Solyc00g050030.1	0	0	NA	NA	NA	NA
Solyc00g050130.1	234.905	192.822	0.28481	0.27195	0.46365	FALSE
Solyc00g050430.2	4.48493	6.79084	-0.5985	0.72077	0.90886	FALSE
Solyc00g052430.2	4.02988	10.0678	-1.3209	0.27597	0.46818	FALSE
Solyc00g052530.2	0.445681	1.63849	-1.8783	0.74241	0.92272	FALSE
Solyc00g052540.1	0	0	NA	NA	NA	NA
Solyc00g052940.2	0.900736	0	Inf	0.83705	0.98425	FALSE
Solyc00g053440.2	865.622	1668.81	-0.94701	0.0059086	0.020317	TRUE
Solyc00g053740.1	0.455055	0	Inf	1	1	FALSE
Solyc00g055940.1	0	0	NA	NA	NA	NA
Solyc00g055950.1	0	0	NA	NA	NA	NA
Solyc00g055960.1	0	0	NA	NA	NA	NA
Solyc00g055970.1	0	0	NA	NA	NA	NA
Solyc00g055980.1	0	0	NA	NA	NA	NA
Solyc00g056180.1	0	0	NA	NA	NA	NA
Solyc00g056680.1	47.3402	53.2844	-0.17065	0.71772	0.90766	FALSE
Solyc00g057280.1	0	0	NA	NA	NA	NA
Solyc00g057880.2	120.661	76.9905	0.64821	0.049347	0.11994	FALSE
Solyc00g058280.1	0	0	NA	NA	NA	NA
Solyc00g058480.1	0.455055	0	Inf	1	1	FALSE
Solyc00g058490.1	0	0	NA	NA	NA	NA
Solyc00g058890.1	0	0	NA	NA	NA	NA
Solyc00g058900.1	0	0	NA	NA	NA	NA
Solyc00g059100.2	132.047	145.694	-0.14189	0.64029	0.84717	FALSE
Solyc00g059500.1	124.682	114.382	0.12439	0.69913	0.89649	FALSE
Solyc00g060700.1	0	0	NA	NA	NA	NA
Solyc00g060710.1	0	0	NA	NA	NA	NA
Solyc00g060810.2	1010.94	713.779	0.50215	0.011291	0.035166	TRUE
Solyc00g062710.1	0	0	NA	NA	NA	NA
Solyc00g063110.2	0	0	NA	NA	NA	NA
Solyc00g063510.1	0	0	NA	NA	NA	NA
Solyc00g065510.1	0	0	NA	NA	NA	NA
Solyc00g065610.1	0	0	NA	NA	NA	NA
Solyc00g065620.1	0	0	NA	NA	NA	NA
Solyc00g065630.1	0	0	NA	NA	NA	NA
Solyc00g065930.1	0	0	NA	NA	NA	NA
Solyc00g065940.1	0	0	NA	NA	NA	NA
Solyc00g066140.1	0	0	NA	NA	NA	NA
Solyc00g066150.1	0	0	NA	NA	NA	NA
Solyc00g066350.1	0	0	NA	NA	NA	NA
Solyc00g066360.1	0	0	NA	NA	NA	NA
Solyc00g066370.1	0	0	NA	NA	NA	NA
Solyc00g067470.1	8.99798	1.68587	2.4161	0.10195	0.21645	FALSE
Solyc00g068970.2	1897.25	2735.73	-0.52802	0.026157	0.071256	FALSE
Solyc00g068980.1	0	0	NA	NA	NA	NA
Solyc00g069680.1	0	0	NA	NA	NA	NA
Solyc00g069880.2	0.455055	1.06074	-1.221	0.93562	1	FALSE
Solyc00g070680.1	0	0	NA	NA	NA	NA
Solyc00g071180.2	0	0	NA	NA	NA	NA
Solyc00g071580.1	0	0	NA	NA	NA	NA
Solyc00g071590.1	0	0	NA	NA	NA	NA
Solyc00g071600.1	0	0	NA	NA	NA	NA
Solyc00g072100.2	302.807	438.616	-0.53456	0.018826	0.054178	FALSE
Solyc00g072400.2	0	2.88874	NA	0.40699	0.62387	FALSE
Solyc00g072800.2	0.445681	0	Inf	1	1	FALSE
Solyc00g073200.1	0	0	NA	NA	NA	NA
Solyc00g073900.1	0	0	NA	NA	NA	NA
Solyc00g073910.1	0	0	NA	NA	NA	NA
Solyc00g074210.1	0	0	NA	NA	NA	NA
Solyc00g074810.1	0	0	NA	NA	NA	NA
Solyc00g074820.1	0	0	NA	NA	NA	NA
Solyc00g074830.1	0	0	NA	NA	NA	NA
Solyc00g075030.2	0	0	NA	NA	NA	NA
Solyc00g075040.1	0	0	NA	NA	NA	NA
Solyc00g075440.1	0.445681	0	Inf	1	1	FALSE
Solyc00g075450.2	0.455055	0	Inf	1	1	FALSE
Solyc00g076250.1	0	0	NA	NA	NA	NA
Solyc00g079050.1	0	0	NA	NA	NA	NA
Solyc00g080550.1	0	0	NA	NA	NA	NA
Solyc00g080750.2	119.094	25.4867	2.2243	4.7634e-07	4.6502e-06	TRUE
Solyc00g082150.2	2173.58	2661.63	-0.29224	0.11408	0.23659	FALSE
Solyc00g082550.1	0	0	NA	NA	NA	NA
Solyc00g084650.1	0	0	NA	NA	NA	NA
Solyc00g084750.2	0.445681	1.63849	-1.8783	0.74241	0.92272	FALSE
Solyc00g084760.1	63.9054	48.4256	0.40017	0.34711	0.55575	FALSE
Solyc00g084770.1	69.7648	38.159	0.87048	0.039346	0.099893	FALSE
Solyc00g084870.2	0	0	NA	NA	NA	NA
Solyc00g085070.2	1159.71	1310.17	-0.17599	0.37105	0.5829	FALSE
Solyc00g085370.1	0	0	NA	NA	NA	NA
Solyc00g085770.1	0	0	NA	NA	NA	NA
Solyc00g085780.1	0	0	NA	NA	NA	NA
Solyc00g088080.1	0	0	NA	NA	NA	NA
Solyc00g088090.1	0	0	NA	NA	NA	NA
Solyc00g088190.1	0	0	NA	NA	NA	NA
Solyc00g088200.1	0	0	NA	NA	NA	NA
Solyc00g088210.1	0	0	NA	NA	NA	NA
Solyc00g090110.1	0	0	NA	NA	NA	NA
Solyc00g090120.1	0	0	NA	NA	NA	NA
Solyc00g090130.1	0	0	NA	NA	NA	NA
Solyc00g090430.2	0.445681	2.16886	-2.2829	0.58418	0.79895	FALSE
Solyc00g090630.1	0	0	NA	NA	NA	NA
Solyc00g090640.1	0	0	NA	NA	NA	NA
Solyc00g090650.1	0	0	NA	NA	NA	NA
Solyc00g090660.1	0	0	NA	NA	NA	NA
Solyc00g090860.1	0	0	NA	NA	NA	NA
Solyc00g090870.2	85.1242	49.6758	0.77703	0.04424	0.10988	FALSE
Solyc00g091170.2	162.719	271.234	-0.73716	0.0044424	0.01595	TRUE
Solyc00g092870.1	0	0	NA	NA	NA	NA
Solyc00g092880.1	0	0	NA	NA	NA	NA
Solyc00g092890.1	0	0	NA	NA	NA	NA
Solyc00g092900.1	6.74146	1.59111	2.083	0.23524	0.417	FALSE
Solyc00g093000.1	32.8722	27.703	0.24683	0.66883	0.86785	FALSE
Solyc00g093100.1	0	0	NA	NA	NA	NA
Solyc00g093300.1	0	0	NA	NA	NA	NA
Solyc00g093310.1	0	0	NA	NA	NA	NA
Solyc00g094010.1	0	0	NA	NA	NA	NA
Solyc00g094020.1	0	0	NA	NA	NA	NA
Solyc00g094520.1	5.85947	9.34794	-0.67388	0.56573	0.78193	FALSE
Solyc00g094530.1	4.93061	5.58797	-0.18056	0.98632	1	FALSE
Solyc00g094540.1	3.15726	6.07096	-0.94325	0.55571	0.77239	FALSE
Solyc00g094550.1	0	0	NA	NA	NA	NA
Solyc00g094850.1	0	0	NA	NA	NA	NA
Solyc00g095450.1	0	0	NA	NA	NA	NA
Solyc00g095460.1	0	0	NA	NA	NA	NA
Solyc00g095760.1	0	0	NA	NA	NA	NA
Solyc00g095860.1	0	0	NA	NA	NA	NA
Solyc00g096060.1	0	0	NA	NA	NA	NA
Solyc00g096460.1	227.544	157.362	0.53206	0.046671	0.11468	FALSE
Solyc00g097260.1	0.445681	0	Inf	1	1	FALSE
Solyc00g097760.1	0	0	NA	NA	NA	NA
Solyc00g097960.1	39.6699	31.3208	0.34092	0.52945	0.74626	FALSE
Solyc00g098560.2	827.489	478.725	0.78954	0.0015848	0.0065539	TRUE
Solyc00g099160.1	0	0	NA	NA	NA	NA
Solyc00g099460.1	0	0	NA	NA	NA	NA
Solyc00g099470.1	0	0	NA	NA	NA	NA
Solyc00g099570.1	0	0	NA	NA	NA	NA
Solyc00g099580.1	6.75083	1.06074	2.67	0.15643	0.30336	FALSE
Solyc00g099880.1	0	0	NA	NA	NA	NA
Solyc00g100880.2	0	0	NA	NA	NA	NA
Solyc00g101700.1	0	0	NA	NA	NA	NA
Solyc00g102000.1	0	0	NA	NA	NA	NA
Solyc00g102400.2	0.455055	0.53037	-0.22096	1	1	FALSE
Solyc00g104200.1	0	0	NA	NA	NA	NA
Solyc00g104210.1	0	0	NA	NA	NA	NA
Solyc00g104310.1	0	0	NA	NA	NA	NA
Solyc00g104320.1	0	0	NA	NA	NA	NA
Solyc00g104330.1	0	0	NA	NA	NA	NA
Solyc00g104630.1	0	0	NA	NA	NA	NA
Solyc00g104730.1	0	0	NA	NA	NA	NA
Solyc00g104740.1	0	0	NA	NA	NA	NA
Solyc00g104940.1	11.6908	1.06074	3.4622	0.019429	0.055642	FALSE
Solyc00g105340.1	0	0	NA	NA	NA	NA
Solyc00g105350.1	0	0	NA	NA	NA	NA
Solyc00g105750.1	0.445681	0	Inf	1	1	FALSE
Solyc00g106650.1	61.6207	90.5248	-0.5549	0.13379	0.26876	FALSE
Solyc00g107050.1	0	0	NA	NA	NA	NA
Solyc00g107550.1	0	0	NA	NA	NA	NA
Solyc00g108550.1	0.455055	1.63849	-1.8483	0.7421	0.92256	FALSE
Solyc00g109450.1	0	0	NA	NA	NA	NA
Solyc00g109850.1	0	0	NA	NA	NA	NA
Solyc00g109860.1	0	0	NA	NA	NA	NA
Solyc00g110060.1	0	0	NA	NA	NA	NA
Solyc00g110070.1	0	0	NA	NA	NA	NA
Solyc00g110370.1	0.455055	0	Inf	1	1	FALSE
Solyc00g110870.2	4.07675	4.3851	-0.10519	1	1	FALSE
Solyc00g111170.1	0	0	NA	NA	NA	NA
Solyc00g111270.1	0	0	NA	NA	NA	NA
Solyc00g111370.1	0	0	NA	NA	NA	NA
Solyc00g111770.1	0	0	NA	NA	NA	NA
Solyc00g111780.1	0	0	NA	NA	NA	NA
Solyc00g112180.1	0	0	NA	NA	NA	NA
Solyc00g112190.2	0	1.1555	NA	0.71422	0.90709	FALSE
Solyc00g112490.1	0	0	NA	NA	NA	NA
Solyc00g112500.1	0	0	NA	NA	NA	NA
Solyc00g112600.1	0	0	NA	NA	NA	NA
Solyc00g112700.1	0	0	NA	NA	NA	NA
Solyc00g112710.1	0	0	NA	NA	NA	NA
Solyc00g112810.1	0	0	NA	NA	NA	NA
Solyc00g112820.1	0	0	NA	NA	NA	NA
Solyc00g112830.1	0.900736	0.53037	0.7641	1	1	FALSE
Solyc00g112930.2	22.8703	2.79398	3.0331	0.016082	0.04738	TRUE
Solyc00g113230.1	0	0	NA	NA	NA	NA
Solyc00g113330.1	0	0	NA	NA	NA	NA
Solyc00g113730.1	0	0	NA	NA	NA	NA
Solyc00g113740.1	0	0	NA	NA	NA	NA
Solyc00g113750.1	0	0	NA	NA	NA	NA
Solyc00g114550.1	0	0	NA	NA	NA	NA
Solyc00g116150.1	0	0	NA	NA	NA	NA
Solyc00g117450.2	0	0	NA	NA	NA	NA
Solyc00g117650.1	0	0	NA	NA	NA	NA
Solyc00g118680.2	11.7096	22.8349	-0.96355	0.18742	0.35017	FALSE
Solyc00g118690.1	52.1583	108.113	-1.0516	0.00352	0.013092	TRUE
Solyc00g120120.1	0	0	NA	NA	NA	NA
Solyc00g120820.1	0	0	NA	NA	NA	NA
Solyc00g120830.1	0	0	NA	NA	NA	NA
Solyc00g120930.1	0	0	NA	NA	NA	NA
Solyc00g121230.1	0	0	NA	NA	NA	NA
Solyc00g121730.1	1.7921	2.21624	-0.30646	1	1	FALSE
Solyc00g122530.1	0	0	NA	NA	NA	NA
Solyc00g123030.1	0	0	NA	NA	NA	NA
Solyc00g123040.1	0	0	NA	NA	NA	NA
Solyc00g123240.1	0	0	NA	NA	NA	NA
Solyc00g124840.1	0	0	NA	NA	NA	NA
Solyc00g124850.1	0	0	NA	NA	NA	NA
Solyc00g124860.1	0	0	NA	NA	NA	NA
Solyc00g125260.1	0	0	NA	NA	NA	NA
Solyc00g125270.1	0	0	NA	NA	NA	NA
Solyc00g125580.1	0	0	NA	NA	NA	NA
Solyc00g125980.1	10.3257	22.115	-1.0988	0.14159	0.28106	FALSE
Solyc00g125990.1	2.70221	5.01022	-0.89074	0.63952	0.8467	FALSE
Solyc00g126000.1	9.45304	40.953	-2.1151	0.00064599	0.0029954	TRUE
Solyc00g126010.1	20.2337	53.3318	-1.3982	0.0057179	0.019757	TRUE
Solyc00g126420.1	0	0	NA	NA	NA	NA
Solyc00g126430.1	0	0	NA	NA	NA	NA
Solyc00g126440.1	0	0	NA	NA	NA	NA
Solyc00g127540.1	0	0	NA	NA	NA	NA
Solyc00g127550.1	0	0	NA	NA	NA	NA
Solyc00g127560.1	0	0	NA	NA	NA	NA
Solyc00g127660.2	581.941	616.814	-0.083962	0.68494	0.88383	FALSE
Solyc00g127670.1	101.736	109.429	-0.10516	0.7358	0.91847	FALSE
Solyc00g127870.2	49.1323	125.928	-1.3579	0.00045972	0.0022449	TRUE
Solyc00g128870.2	735.662	652.085	0.17398	0.38161	0.59406	FALSE
Solyc00g129670.1	0	0	NA	NA	NA	NA
Solyc00g129680.1	0	0	NA	NA	NA	NA
Solyc00g129880.1	0	0	NA	NA	NA	NA
Solyc00g129980.1	0	0	NA	NA	NA	NA
Solyc00g130180.1	0	0	NA	NA	NA	NA
Solyc00g130190.1	0	0	NA	NA	NA	NA
Solyc00g130290.1	0	0	NA	NA	NA	NA
Solyc00g130690.1	0	0	NA	NA	NA	NA
Solyc00g130700.1	0	0	NA	NA	NA	NA
Solyc00g130800.1	0	0	NA	NA	NA	NA
Solyc00g130810.1	0	0	NA	NA	NA	NA
Solyc00g131610.1	0	0	NA	NA	NA	NA
Solyc00g131710.1	1.33704	2.69923	-1.0135	0.74947	0.92572	FALSE
Solyc00g133110.1	0	0	NA	NA	NA	NA
Solyc00g133710.1	0	0	NA	NA	NA	NA
Solyc00g133720.1	0	0	NA	NA	NA	NA
Solyc00g134620.1	0	0	NA	NA	NA	NA
Solyc00g134820.1	0	0	NA	NA	NA	NA
Solyc00g134830.1	0	0	NA	NA	NA	NA
Solyc00g134840.1	0	0	NA	NA	NA	NA
Solyc00g135040.1	0	0	NA	NA	NA	NA
Solyc00g135050.1	0	0	NA	NA	NA	NA
Solyc00g135060.1	0	0	NA	NA	NA	NA
Solyc00g135260.1	0	0	NA	NA	NA	NA
Solyc00g136260.1	1360.78	381.248	1.8356	6.8706e-19	2.6598e-17	TRUE
Solyc00g136560.2	208.145	169.58	0.29562	0.25767	0.44501	FALSE
Solyc00g138060.2	0	0	NA	NA	NA	NA
Solyc00g139760.1	0	0	NA	NA	NA	NA
Solyc00g140060.2	1287.04	823.302	0.64457	0.0010341	0.0045206	TRUE
Solyc00g141360.1	0.445681	0	Inf	1	1	FALSE
Solyc00g141560.1	0	0	NA	NA	NA	NA
Solyc00g142160.1	1.34642	8.77019	-2.7035	0.074354	0.16744	FALSE
Solyc00g142170.2	1.34642	11.8011	-3.1317	0.021637	0.060839	FALSE
Solyc00g143770.1	170.999	309.932	-0.85796	0.00065741	0.003037	TRUE
Solyc00g144470.1	0	2.65185	NA	0.39954	0.61504	FALSE
Solyc00g145170.1	0	0	NA	NA	NA	NA
Solyc00g147570.2	0	0	NA	NA	NA	NA
Solyc00g147770.1	49.9768	29.5783	0.75672	0.11131	0.232	FALSE
Solyc00g149970.2	0	0	NA	NA	NA	NA
Solyc00g153680.1	12.1834	9.97306	0.2888	0.79384	0.95978	FALSE
Solyc00g153980.1	0.455055	0	Inf	1	1	FALSE
Solyc00g154480.1	0	0	NA	NA	NA	NA
Solyc00g154980.1	0	0	NA	NA	NA	NA
Solyc00g156980.2	1.36517	0	Inf	0.66227	0.86566	FALSE
Solyc00g157080.1	0	0	NA	NA	NA	NA
Solyc00g157180.2	0.445681	0	Inf	1	1	FALSE
Solyc00g160780.2	0	0	NA	NA	NA	NA
Solyc00g163580.1	0	0	NA	NA	NA	NA
Solyc00g164580.1	0	1.1555	NA	0.71422	0.90709	FALSE
Solyc00g164680.1	567.787	521.866	0.12167	0.5794	0.79497	FALSE
Solyc00g165080.1	0	0	NA	NA	NA	NA
Solyc00g165090.1	0	0	NA	NA	NA	NA
Solyc00g165190.1	0	0	NA	NA	NA	NA
Solyc00g166190.1	0	0	NA	NA	NA	NA
Solyc00g166490.1	0	0	NA	NA	NA	NA
Solyc00g166690.1	0	0	NA	NA	NA	NA
Solyc00g167290.1	0	0	NA	NA	NA	NA
Solyc00g167300.1	0	0	NA	NA	NA	NA
Solyc00g167800.1	0	0	NA	NA	NA	NA
Solyc00g168200.1	99.8786	10.2665	3.2822	1.7569e-11	3.3691e-10	TRUE
Solyc00g170200.1	2.27528	0	Inf	0.4826	0.70583	FALSE
Solyc00g170210.2	287.724	311.533	-0.1147	0.63558	0.84384	FALSE
Solyc00g170510.1	0	0	NA	NA	NA	NA
Solyc00g171710.1	0	0	NA	NA	NA	NA
Solyc00g171810.2	112.517	81.1861	0.47084	0.1596	0.30833	FALSE
Solyc00g172410.1	0	0	NA	NA	NA	NA
Solyc00g173430.1	0	0	NA	NA	NA	NA
Solyc00g174330.2	26.492	3.2296	3.0361	0.00094463	0.0041729	TRUE
Solyc00g174340.1	215.9	114.713	0.91234	0.27854	0.47147	FALSE
Solyc00g175240.1	0	0	NA	NA	NA	NA
Solyc00g178340.1	0	0	NA	NA	NA	NA
Solyc00g179240.1	0.445681	1.06074	-1.251	0.93556	1	FALSE
Solyc00g179640.1	0	0	NA	NA	NA	NA
Solyc00g179840.1	0.445681	0	Inf	1	1	FALSE
Solyc00g180440.1	0	0	NA	NA	NA	NA
Solyc00g180840.1	4.51305	11.4694	-1.3456	0.21293	0.38617	FALSE
Solyc00g181240.1	0	0	NA	NA	NA	NA
Solyc00g181250.2	0	0	NA	NA	NA	NA
Solyc00g183050.1	22.8797	47.5069	-1.0541	0.038775	0.098686	FALSE
Solyc00g183550.1	0	0	NA	NA	NA	NA
Solyc00g184350.2	192.729	163.859	0.23412	0.38872	0.60221	FALSE
Solyc00g185750.1	0	0	NA	NA	NA	NA
Solyc00g185850.1	0	0	NA	NA	NA	NA
Solyc00g186050.1	137.179	182.451	-0.41145	0.14818	0.29133	FALSE
Solyc00g187050.2	1.36517	14.595	-3.4183	0.0061037	0.020922	TRUE
Solyc00g188250.1	0	0.577748	NA	0.9699	1	FALSE
Solyc00g188750.1	0	0	NA	NA	NA	NA
Solyc00g188850.2	0	0	NA	NA	NA	NA
Solyc00g192150.2	0.455055	0	Inf	1	1	FALSE
Solyc00g195350.1	0	0	NA	NA	NA	NA
Solyc00g195360.1	0	0	NA	NA	NA	NA
Solyc00g196060.2	1899.16	1902.14	-0.0022615	0.98752	1	FALSE
Solyc00g196460.1	0	0	NA	NA	NA	NA
Solyc00g198360.1	0	0	NA	NA	NA	NA
Solyc00g199960.1	0	0	NA	NA	NA	NA
Solyc00g201060.1	0	0	NA	NA	NA	NA
Solyc00g201160.2	242.946	119.923	1.0185	0.0001875	0.0010212	TRUE
Solyc00g201460.1	0	0	NA	NA	NA	NA
Solyc00g201760.1	0	0	NA	NA	NA	NA
Solyc00g202560.1	0	0	NA	NA	NA	NA
Solyc00g203660.1	0	0	NA	NA	NA	NA
Solyc00g206460.1	176.37	206.651	-0.22859	0.68392	0.88279	FALSE
Solyc00g207960.1	0	0	NA	NA	NA	NA
Solyc00g209460.1	11.7002	6.60133	0.8257	0.43695	0.65554	FALSE
Solyc00g209560.1	0	0	NA	NA	NA	NA
Solyc00g210860.1	0	0.53037	NA	0.9699	1	FALSE
Solyc00g212260.1	0	0	NA	NA	NA	NA
Solyc00g213960.1	0	0	NA	NA	NA	NA
Solyc00g215560.1	5.39504	2.79398	0.94931	0.59123	0.80539	FALSE
Solyc00g217560.1	0	0	NA	NA	NA	NA
Solyc00g217960.1	219.663	435.167	-0.98628	0.0091053	0.029276	TRUE
Solyc00g218560.1	0	0.53037	NA	0.9699	1	FALSE
Solyc00g220360.1	0	0	NA	NA	NA	NA
Solyc00g222060.1	0	0	NA	NA	NA	NA
Solyc00g222460.1	0	0	NA	NA	NA	NA
Solyc00g226760.1	0	0	NA	NA	NA	NA
Solyc00g227860.1	293.067	135.73	1.1105	2.258e-05	0.00015482	TRUE
Solyc00g227960.1	0	0	NA	NA	NA	NA
Solyc00g228260.1	0	0	NA	NA	NA	NA
Solyc00g229260.1	0	0	NA	NA	NA	NA
Solyc00g230060.1	4.51305	2.65185	0.7671	0.74898	0.92557	FALSE
Solyc00g230070.1	1.35579	0	Inf	0.66367	0.86566	FALSE
Solyc00g230080.1	1.7921	1.10812	0.69354	0.94446	1	FALSE
Solyc00g230280.1	0	0	NA	NA	NA	NA
Solyc00g231680.1	1.78272	0.577748	1.6256	0.75598	0.93023	FALSE
Solyc00g231780.1	0.891361	0.53037	0.74901	1	1	FALSE
Solyc00g233480.1	0.900736	1.10812	-0.29894	1	1	FALSE
Solyc00g237680.1	0	0	NA	NA	NA	NA
Solyc00g240580.1	0	0	NA	NA	NA	NA
Solyc00g244280.1	0.91011	5.58797	-2.6182	0.1954	0.36136	FALSE
Solyc00g244290.1	20.2994	71.9329	-1.8252	7.8495e-05	0.00046994	TRUE
Solyc00g244300.1	4.06737	12.6723	-1.6395	0.12478	0.25413	FALSE
Solyc00g245200.1	0	0	NA	NA	NA	NA
Solyc00g246800.1	0	0	NA	NA	NA	NA
Solyc00g247300.2	24.7187	1.06074	4.5425	4.9786e-05	0.00031259	TRUE
Solyc00g249200.1	0	0	NA	NA	NA	NA
Solyc00g249900.2	0	0	NA	NA	NA	NA
Solyc00g249910.1	0	0	NA	NA	NA	NA
Solyc00g254110.1	0	0	NA	NA	NA	NA
Solyc00g254910.1	0	0	NA	NA	NA	NA
Solyc00g255510.1	0	0	NA	NA	NA	NA
Solyc00g256710.1	151.563	172.762	-0.18887	0.52386	0.74236	FALSE
Solyc00g257110.2	0.445681	0	Inf	1	1	FALSE
Solyc00g263210.1	0	0	NA	NA	NA	NA
Solyc00g265110.2	0	0	NA	NA	NA	NA
Solyc00g265510.1	5.82197	0	Inf	0.05608	0.13301	FALSE
Solyc00g266110.1	0	0	NA	NA	NA	NA
Solyc00g268310.1	0	0	NA	NA	NA	NA
Solyc00g269810.1	42.2877	147.057	-1.7981	1.7851e-07	1.888e-06	TRUE
Solyc00g270510.1	0	0	NA	NA	NA	NA
Solyc00g272810.1	0.91011	92.9306	-6.674	2.6445e-20	1.1377e-18	TRUE
Solyc00g273110.1	198.411	88.4126	1.1662	7.4949e-05	0.0004509	TRUE
Solyc00g275310.1	25.6757	48.6151	-0.921	0.062443	0.14529	FALSE
Solyc00g277510.1	52.1677	70.0391	-0.425	0.46404	0.68513	FALSE
Solyc00g278110.2	0.91011	0.53037	0.77904	1	1	FALSE
Solyc00g280110.1	0	0	NA	NA	NA	NA
Solyc00g281110.1	0.455055	0.577748	-0.3444	1	1	FALSE
Solyc00g282510.1	0	0	NA	NA	NA	NA
Solyc00g283010.1	0	0	NA	NA	NA	NA
Solyc00g283110.1	0	0	NA	NA	NA	NA
Solyc00g284510.1	0	0	NA	NA	NA	NA
Solyc00g286010.1	0	0	NA	NA	NA	NA
Solyc00g286020.1	0	0	NA	NA	NA	NA
Solyc00g286030.1	0	0	NA	NA	NA	NA
Solyc00g287330.1	0	0	NA	NA	NA	NA
Solyc00g289230.1	74.2498	26.9357	1.4629	0.0010049	0.0044052	TRUE
Solyc00g294230.1	13.0841	12.9092	0.019418	1	1	FALSE
Solyc00g294630.1	0	0	NA	NA	NA	NA
Solyc00g297330.1	0	0	NA	NA	NA	NA
Solyc00g300430.1	0	0	NA	NA	NA	NA
Solyc00g300730.1	0	0	NA	NA	NA	NA
Solyc00g303630.1	0	0	NA	NA	NA	NA
Solyc00g304030.1	0	0	NA	NA	NA	NA
Solyc00g304630.1	0	0	NA	NA	NA	NA
Solyc00g306730.1	0	0	NA	NA	NA	NA
Solyc00g306830.1	0	0	NA	NA	NA	NA
Solyc00g308530.1	0	0	NA	NA	NA	NA
Solyc00g308930.1	0	0	NA	NA	NA	NA
Solyc00g309530.1	0	0.53037	NA	0.9699	1	FALSE
Solyc00g311230.2	27.9509	11.5642	1.2732	0.063935	0.14819	FALSE
Solyc00g313030.1	0	0	NA	NA	NA	NA
Solyc00g313530.1	0	0	NA	NA	NA	NA
Solyc00g313930.1	3.15726	6.16571	-0.96559	0.55524	0.77188	FALSE
Solyc00g316030.1	0	0	NA	NA	NA	NA
Solyc00g316530.1	6.30515	33.537	-2.4112	0.00062019	0.002892	TRUE
Solyc00g316730.1	0	0	NA	NA	NA	NA
Solyc00g318030.1	0	0	NA	NA	NA	NA
Solyc00g318130.1	0	3.18222	NA	0.36869	0.58045	FALSE
Solyc00g318830.1	0	0	NA	NA	NA	NA
Solyc00g320430.1	1.7921	5.01022	-1.4832	0.44373	0.66279	FALSE
Solyc00g322630.1	0	0	NA	NA	NA	NA
Solyc00g322830.1	0	0	NA	NA	NA	NA
Solyc00g323130.2	0	0	NA	NA	NA	NA
Solyc00g324530.1	0	0	NA	NA	NA	NA
Solyc01g005000.2	175.451	72.6146	1.2727	0.00020294	0.0010954	TRUE
Solyc01g005010.2	24.7749	18.1181	0.45145	0.51243	0.73674	FALSE
Solyc01g005020.2	2840.37	2264.18	0.32709	0.081504	0.18052	FALSE
Solyc01g005030.2	3888.53	3600.18	0.11116	0.69062	0.88859	FALSE
Solyc01g005040.2	0.891361	2.69923	-1.5985	0.61067	0.82233	FALSE
Solyc01g005050.2	0	0	NA	NA	NA	NA
Solyc01g005060.2	144.277	96.7853	0.57598	0.058606	0.13801	FALSE
Solyc01g005070.2	0	4.47985	NA	0.096659	0.20744	FALSE
Solyc01g005080.2	1127.54	263.087	2.0996	1.3827e-07	1.5016e-06	TRUE
Solyc01g005090.2	0	0	NA	NA	NA	NA
Solyc01g005100.2	403.258	187.944	1.1014	4.3271e-06	3.4721e-05	TRUE
Solyc01g005110.2	414.7	500.169	-0.27035	0.22766	0.40675	FALSE
Solyc01g005120.2	193.733	149.86	0.37045	0.19284	0.35787	FALSE
Solyc01g005130.2	761.638	370.082	1.0413	9.6404e-07	8.8262e-06	TRUE
Solyc01g005140.2	4352.4	2691.1	0.69362	0.00014158	0.00079725	TRUE
Solyc01g005150.2	2.69283	1.1555	1.2206	0.70087	0.89737	FALSE
Solyc01g005160.2	8.18162	240.388	-4.8768	0.0028724	0.01095	TRUE
Solyc01g005170.1	27.5615	17.1521	0.68427	0.28952	0.486	FALSE
Solyc01g005180.1	39.5855	23.2231	0.76941	0.15416	0.30023	FALSE
Solyc01g005190.1	17.5597	13.8278	0.34469	0.67775	0.87648	FALSE
Solyc01g005200.1	4.06737	1.59111	1.3541	0.57678	0.79233	FALSE
Solyc01g005210.2	4781.12	3636.06	0.39497	0.030198	0.080275	FALSE
Solyc01g005220.2	274.189	218.243	0.32924	0.19747	0.36434	FALSE
Solyc01g005230.2	0	0	NA	NA	NA	NA
Solyc01g005240.2	1699.39	2740.62	-0.68948	0.00021934	0.0011737	TRUE
Solyc01g005250.2	482.968	824.61	-0.77178	0.00018473	0.0010077	TRUE
Solyc01g005260.2	93.0434	176.599	-0.9245	0.073845	0.16651	FALSE
Solyc01g005270.2	12.6197	76.7063	-2.6037	1.1249e-07	1.2368e-06	TRUE
Solyc01g005280.2	16.7527	63.9392	-1.9323	8.0804e-05	0.00048237	TRUE
Solyc01g005290.2	17.9491	265.996	-3.8894	4.0226e-29	3.0064e-27	TRUE
Solyc01g005300.2	8539.48	4138.48	1.045	7.8466e-09	1.0515e-07	TRUE
Solyc01g005310.2	0	0	NA	NA	NA	NA
Solyc01g005320.2	0.455055	0.577748	-0.3444	1	1	FALSE
Solyc01g005330.2	2003.13	1252.06	0.67795	0.00033863	0.0017173	TRUE
Solyc01g005340.2	1588.55	1283.16	0.30801	0.1049	0.22133	FALSE
Solyc01g005350.2	0	0	NA	NA	NA	NA
Solyc01g005360.2	0	0	NA	NA	NA	NA
Solyc01g005370.2	659.878	1245.49	-0.91645	3.3723e-06	2.7817e-05	TRUE
Solyc01g005380.2	617.455	629.751	-0.028447	0.8801	1	FALSE
Solyc01g005390.2	11.2358	23.3179	-1.0533	0.14766	0.29064	FALSE
Solyc01g005400.2	989.867	312.963	1.6612	3.9359e-15	1.1282e-13	TRUE
Solyc01g005410.2	92.8789	13.9225	2.7379	4.8598e-09	6.6939e-08	TRUE
Solyc01g005420.2	35.1287	17.0955	1.039	0.12007	0.24642	FALSE
Solyc01g005430.2	807.773	688.522	0.23045	0.37884	0.59072	FALSE
Solyc01g005440.2	3452.64	1895.74	0.86494	2.494e-06	2.116e-05	TRUE
Solyc01g005450.2	113.169	72.1698	0.64901	0.054126	0.12929	FALSE
Solyc01g005460.2	19.8724	7.27383	1.45	0.079845	0.17774	FALSE
Solyc01g005470.2	86.6863	551.741	-2.6701	0.0010813	0.0046971	TRUE
Solyc01g005480.2	147.284	232.364	-0.65778	0.014067	0.042289	TRUE
Solyc01g005500.2	0.91011	5.54059	-2.6059	0.19634	0.36283	FALSE
Solyc01g005510.2	0	1.10812	NA	0.71911	0.90766	FALSE
Solyc01g005520.2	632.247	461.468	0.45426	0.034518	0.089791	FALSE
Solyc01g005530.2	67.5646	93.224	-0.46444	0.19864	0.3659	FALSE
Solyc01g005540.2	464.128	314.212	0.56278	0.013341	0.040434	TRUE
Solyc01g005550.2	1594.21	418.375	1.93	1.2915e-09	1.9506e-08	TRUE
Solyc01g005560.2	8574.45	32451.7	-1.9202	5.2323e-26	3.2604e-24	TRUE
Solyc01g005570.2	288.348	212.777	0.43847	0.080425	0.17866	FALSE
Solyc01g005580.2	983.383	1948.47	-0.98652	2.4742e-07	2.5481e-06	TRUE
Solyc01g005590.2	9.49991	8.86494	0.099803	0.98651	1	FALSE
Solyc01g005600.2	1321.14	1210.07	0.12669	0.51221	0.73652	FALSE
Solyc01g005610.2	3.59357	3.32435	0.11234	1	1	FALSE
Solyc01g005620.2	3594.43	4798.42	-0.4168	0.020724	0.058724	FALSE
Solyc01g005630.1	0	0	NA	NA	NA	NA
Solyc01g005640.2	745.255	1129.24	-0.59954	0.0020887	0.0082939	TRUE
Solyc01g005650.1	0	0	NA	NA	NA	NA
Solyc01g005660.1	15.35	8.14507	0.91424	0.32816	0.5326	FALSE
Solyc01g005670.2	333.718	252.149	0.40435	0.082299	0.18205	FALSE
Solyc01g005680.2	0.445681	0	Inf	1	1	FALSE
Solyc01g005690.2	1116.24	1375.7	-0.30152	0.11946	0.24536	FALSE
Solyc01g005700.2	480.688	470.032	0.032343	0.87515	1	FALSE
Solyc01g005710.2	1.81085	0	Inf	0.52118	0.74236	FALSE
Solyc01g005720.2	4.96811	0.53037	3.2276	0.19958	0.36725	FALSE
Solyc01g005730.2	5.41379	2.16886	1.3197	0.48204	0.70535	FALSE
Solyc01g005740.2	0	0	NA	NA	NA	NA
Solyc01g005750.1	0	0	NA	NA	NA	NA
Solyc01g005760.2	0	0	NA	NA	NA	NA
Solyc01g005770.2	0	0	NA	NA	NA	NA
Solyc01g005780.1	5.40442	1.10812	2.286	0.2639	0.45383	FALSE
Solyc01g005790.1	105.025	90.1458	0.2204	0.51685	0.74043	FALSE
Solyc01g005800.2	25.2675	70.4273	-1.4789	0.010527	0.033186	TRUE
Solyc01g005810.2	1941.83	1552.6	0.32274	0.082692	0.18284	FALSE
Solyc01g005820.2	5197.86	4239.83	0.29391	0.10105	0.21494	FALSE
Solyc01g005830.2	197.046	88.2704	1.1585	8.8206e-05	0.00052115	TRUE
Solyc01g005840.2	358.371	406.337	-0.18122	0.40472	0.62124	FALSE
Solyc01g005850.1	13.9473	2.26361	2.6233	0.025069	0.068875	FALSE
Solyc01g005860.2	4.04862	3.80735	0.088646	1	1	FALSE
Solyc01g005870.1	17.6628	2.88874	2.6122	0.12123	0.24825	FALSE
Solyc01g005880.1	0	0	NA	NA	NA	NA
Solyc01g005890.1	0	0	NA	NA	NA	NA
Solyc01g005900.2	35.6494	78.2408	-1.134	0.0060366	0.020712	TRUE
Solyc01g005910.2	308.61	409.122	-0.40675	0.070087	0.15983	FALSE
Solyc01g005920.2	55.9581	155.412	-1.4737	0.00028268	0.0014694	TRUE
Solyc01g005930.2	580.243	525.352	0.14337	0.49533	0.71877	FALSE
Solyc01g005940.2	0	0	NA	NA	NA	NA
Solyc01g005950.2	1191.04	1360.84	-0.19228	0.31802	0.52055	FALSE
Solyc01g005960.2	1426.49	1671.69	-0.22884	0.22196	0.39896	FALSE
Solyc01g005970.2	277.408	336.64	-0.2792	0.23487	0.41659	FALSE
Solyc01g005980.2	153.543	83.9893	0.87036	0.0057183	0.019757	TRUE
Solyc01g005990.2	84.6598	11.5642	2.872	7.425e-09	9.9826e-08	TRUE
Solyc01g006000.2	787.107	580.284	0.4398	0.031696	0.083646	FALSE
Solyc01g006010.2	693.975	849.888	-0.29239	0.14862	0.29212	FALSE
Solyc01g006020.2	1585.88	555.696	1.5129	3.3947e-14	8.6132e-13	TRUE
Solyc01g006030.2	401.329	394.376	0.025217	0.93224	1	FALSE
Solyc01g006040.2	428.183	440.49	-0.040883	0.84011	0.98547	FALSE
Solyc01g006050.2	0	0.53037	NA	0.9699	1	FALSE
Solyc01g006060.2	0	0	NA	NA	NA	NA
Solyc01g006070.2	0	0	NA	NA	NA	NA
Solyc01g006080.1	0	0	NA	NA	NA	NA
Solyc01g006090.2	74.9579	129.356	-0.7872	0.017708	0.051459	FALSE
Solyc01g006100.2	11.2076	1.10812	3.3383	0.028037	0.075556	FALSE
Solyc01g006110.2	2595.69	3315.79	-0.35324	0.054506	0.12999	FALSE
Solyc01g006120.2	4978.88	8131.31	-0.70767	0.015516	0.045972	TRUE
Solyc01g006130.2	858.524	445.586	0.94615	5.2779e-06	4.1305e-05	TRUE
Solyc01g006140.2	1.35579	2.74661	-1.0185	0.74905	0.92557	FALSE
Solyc01g006150.2	131.582	385.521	-1.5508	6.7701e-10	1.0647e-08	TRUE
Solyc01g006160.2	3434.32	5162.37	-0.58801	0.0011832	0.0050807	TRUE
Solyc01g006170.2	472.552	1066.29	-1.174	0.0058506	0.020155	TRUE
Solyc01g006180.2	370.193	435.86	-0.23559	0.30339	0.5034	FALSE
Solyc01g006190.2	1840.14	2736.78	-0.57266	0.0020204	0.008068	TRUE
Solyc01g006200.2	127.487	110.821	0.20212	0.53111	0.74774	FALSE
Solyc01g006210.2	20.7169	24.8616	-0.26311	0.69628	0.89404	FALSE
Solyc01g006220.2	71.1113	63.9774	0.15252	0.686	0.88466	FALSE
Solyc01g006230.2	1551.65	2607.42	-0.74882	5.5111e-05	0.00034237	TRUE
Solyc01g006240.2	9.47179	2.74661	1.786	0.18148	0.34138	FALSE
Solyc01g006250.1	81.1037	64.8012	0.32375	0.38685	0.60018	FALSE
Solyc01g006260.2	116.659	147.048	-0.33399	0.26279	0.45223	FALSE
Solyc01g006270.2	0	0.53037	NA	0.9699	1	FALSE
Solyc01g006280.2	2417.46	7562.64	-1.6454	3.0835e-19	1.2224e-17	TRUE
Solyc01g006290.2	158.061	198.077	-0.32558	0.63352	0.84222	FALSE
Solyc01g006300.2	0	3.37173	NA	0.18968	0.35324	FALSE
Solyc01g006310.2	0	0	NA	NA	NA	NA
Solyc01g006320.2	13.5204	80.0306	-2.5654	8.8974e-08	9.964e-07	TRUE
Solyc01g006330.2	77.3414	21.736	1.8312	6.9012e-05	0.00041955	TRUE
Solyc01g006340.2	407.635	403.071	0.016243	0.94274	1	FALSE
Solyc01g006350.2	4025.33	4560.39	-0.18005	0.32877	0.53321	FALSE
Solyc01g006360.2	1741.12	1761.96	-0.017161	0.93464	1	FALSE
Solyc01g006370.2	1936.73	1382.95	0.48588	0.010878	0.034066	TRUE
Solyc01g006380.2	4.50368	0	Inf	0.11768	0.24232	FALSE
Solyc01g006390.2	0	0	NA	NA	NA	NA
Solyc01g006400.2	0	4.91547	NA	0.070978	0.16137	FALSE
Solyc01g006410.2	0	0	NA	NA	NA	NA
Solyc01g006420.2	0	0	NA	NA	NA	NA
Solyc01g006430.2	12654.9	5589.59	1.1789	1.8024e-08	2.268e-07	TRUE
Solyc01g006440.1	0	0	NA	NA	NA	NA
Solyc01g006450.2	527.677	1124.11	-1.0911	6.939e-08	7.9032e-07	TRUE
Solyc01g006460.1	0.455055	0	Inf	1	1	FALSE
Solyc01g006470.1	0	0	NA	NA	NA	NA
Solyc01g006480.2	363.982	412.305	-0.17985	0.43706	0.65562	FALSE
Solyc01g006490.2	1307.63	1170.47	0.15986	0.40941	0.62556	FALSE
Solyc01g006500.2	534.123	373.246	0.51704	0.017101	0.049858	TRUE
Solyc01g006510.2	3742.57	2399.29	0.64142	0.00049398	0.0023837	TRUE
Solyc01g006520.2	94.066	148.09	-0.65473	0.035904	0.092531	FALSE
Solyc01g006530.1	0	0.53037	NA	0.9699	1	FALSE
Solyc01g006540.2	9624.5	39154.6	-2.0244	1.494e-28	1.0775e-26	TRUE
Solyc01g006550.2	81.0944	160.062	-0.98096	0.17786	0.33584	FALSE
Solyc01g006560.2	14.8106	2.16886	2.7716	0.01813	0.052506	FALSE
Solyc01g006570.1	0	0	NA	NA	NA	NA
Solyc01g006580.2	0	0	NA	NA	NA	NA
Solyc01g006590.1	0	0	NA	NA	NA	NA
Solyc01g006600.1	0	0	NA	NA	NA	NA
Solyc01g006610.1	0	0	NA	NA	NA	NA
Solyc01g006620.2	0.455055	0	Inf	1	1	FALSE
Solyc01g006630.2	529.417	481.273	0.13755	0.51995	0.74236	FALSE
Solyc01g006640.1	0	0	NA	NA	NA	NA
Solyc01g006650.1	15.3875	59.6396	-1.9545	0.00034277	0.001735	TRUE
Solyc01g006660.1	10.4006	12.6249	-0.2796	0.77703	0.94615	FALSE
Solyc01g006670.2	531.505	467.739	0.18438	0.39005	0.60375	FALSE
Solyc01g006680.2	847.592	597.531	0.50436	0.013235	0.040153	TRUE
Solyc01g006690.2	24.3855	273.534	-3.4876	3.075e-26	1.9555e-24	TRUE
Solyc01g006700.2	965.983	1023.7	-0.083724	0.6693	0.86826	FALSE
Solyc01g006710.2	1171.5	814.617	0.52416	0.0078572	0.025951	TRUE
Solyc01g006720.2	56.8682	9.87831	2.5253	3.9862e-05	0.00025606	TRUE
Solyc01g006730.2	10.3725	3.46649	1.5812	0.1812	0.34105	FALSE
Solyc01g006740.2	250.489	235.357	0.089898	0.72056	0.90871	FALSE
Solyc01g006750.2	0	0	NA	NA	NA	NA
Solyc01g006760.2	0	0	NA	NA	NA	NA
Solyc01g006770.1	0	0	NA	NA	NA	NA
Solyc01g006780.2	13.0747	1.68587	2.9552	0.020625	0.058498	FALSE
Solyc01g006790.2	26.9096	1.68587	3.9966	0.003935	0.014399	TRUE
Solyc01g006800.2	3151.15	2934.38	0.10282	0.58143	0.79688	FALSE
Solyc01g006810.2	219.855	341.149	-0.63385	0.0088255	0.028543	TRUE
Solyc01g006820.2	340.604	937.31	-1.4604	0.0019567	0.0078409	TRUE
Solyc01g006830.2	1359.68	2202.1	-0.69561	0.00020463	0.0011026	TRUE
Solyc01g006840.2	0	0	NA	NA	NA	NA
Solyc01g006850.1	46.0219	69.3377	-0.59132	0.14039	0.27934	FALSE
Solyc01g006860.2	321.441	325.843	-0.019625	0.9428	1	FALSE
Solyc01g006870.2	778.391	1014.77	-0.38258	0.051084	0.12313	FALSE
Solyc01g006880.2	1959.07	1923.4	0.026505	0.90769	1	FALSE
Solyc01g006890.2	131.751	188.371	-0.51576	0.085603	0.18822	FALSE
Solyc01g006900.2	10043.9	5308.53	0.91993	1.2445e-05	8.9545e-05	TRUE
Solyc01g006910.2	0	0	NA	NA	NA	NA
Solyc01g006920.2	53.6735	71.3078	-0.40985	0.29878	0.49766	FALSE
Solyc01g006930.2	1709.7	1693.76	0.013515	0.92707	1	FALSE
Solyc01g006940.2	638.5	564.126	0.17867	0.40381	0.62008	FALSE
Solyc01g006950.2	187.93	1097.21	-2.5456	0.032885	0.086259	FALSE
Solyc01g006960.2	2410.88	2001.75	0.2683	0.15233	0.29756	FALSE
Solyc01g006970.2	2295.05	1366.31	0.74824	0.003451	0.012867	TRUE
Solyc01g006980.2	553.174	713.75	-0.36769	0.074144	0.16706	FALSE
Solyc01g006990.2	767.788	1029.35	-0.42296	0.031503	0.083207	FALSE
Solyc01g007000.2	0	36.6061	NA	0.00018993	0.0010317	TRUE
Solyc01g007010.2	0.91011	16.4704	-4.1777	0.071456	0.16222	FALSE
Solyc01g007020.2	2.2659	148.318	-6.0325	2.7272e-08	3.325e-07	TRUE
Solyc01g007030.2	0	42.2888	NA	0.00030807	0.0015798	TRUE
Solyc01g007040.2	0	0	NA	NA	NA	NA
Solyc01g007050.1	1.80147	0.53037	1.7641	0.75804	0.9305	FALSE
Solyc01g007060.2	433.718	800.06	-0.88335	2.0964e-05	0.00014493	TRUE
Solyc01g007070.2	14156.2	10402	0.44458	0.012639	0.038651	TRUE
Solyc01g007080.2	0	0	NA	NA	NA	NA
Solyc01g007090.1	0	0	NA	NA	NA	NA
Solyc01g007100.2	514.907	425.753	0.2743	0.27529	0.46738	FALSE
Solyc01g007110.2	3091.68	7423.39	-1.2637	0.074103	0.167	FALSE
Solyc01g007120.2	1055.92	1242.98	-0.2353	0.227	0.40586	FALSE
Solyc01g007130.2	440.324	255.265	0.78657	0.00066735	0.0030766	TRUE
Solyc01g007140.2	275.395	258.097	0.093591	0.70342	0.899	FALSE
[truncated: 33,574 more rows]
