# Supplementary material for: Comprehensive RNA-Seq Analysis on the Regulation of Tomato Ripening by Exogenous Auxin
Source: PLoS One. 2016 May 26;11(5):e0156453. doi: 10.1371/journal.pone.0156453 (PMC4881990; doi:10.1371/journal.pone.0156453)
Supplement: S5 Table — (XLSX) [file pone.0156453.s007.xlsx]

## Sheet: S5 Table
S5 Table. GO enrichment analysis of DEGs in comparison group AX1d vs. CK1d.
GO accession	Description	Term type	P-value	Q-Value	Numbers of DEGs
GO:0006536	glutamate metabolic process	biological_process	7.6527e-06	0.016994	6
GO:0046906	tetrapyrrole binding	molecular_function	9.1042e-06	0.016994	32
GO:0009064	glutamine family amino acid metabolic process	biological_process	1.3149e-05	0.016994	9
GO:0030259	lipid glycosylation	biological_process	1.7111e-05	0.016994	12
GO:0044710	single-organism metabolic process	biological_process	2.1488e-05	0.016994	156
GO:0020037	heme binding	molecular_function	2.6938e-05	0.016994	30
GO:0016491	oxidoreductase activity	molecular_function	2.9674e-05	0.016994	94
GO:0016705	oxidoreductase activity, acting on paired donors, with incorporation or reduction of molecular oxygen	molecular_function	4.515e-05	0.018949	35
GO:0006537	glutamate biosynthetic process	biological_process	5.0184e-05	0.018949	5
GO:0043650	dicarboxylic acid biosynthetic process	biological_process	5.0184e-05	0.018949	5
GO:0009084	glutamine family amino acid biosynthetic process	biological_process	5.1992e-05	0.018949	6
GO:0016758	transferase activity, transferring hexosyl groups	molecular_function	0.0001084	0.036214	28
GO:0030258	lipid modification	biological_process	0.0001283	0.039567	12
GO:0055114	oxidation-reduction process	biological_process	0.00016882	0.048343	87
GO:0005506	iron ion binding	molecular_function	0.00073223	0.17522	23
GO:0006629	lipid metabolic process	biological_process	0.00075473	0.17522	55
GO:0009065	glutamine family amino acid catabolic process	biological_process	0.00075518	0.17522	3
GO:0008150	biological_process	biological_process	0.00078673	0.17522	438
GO:0004657	proline dehydrogenase activity	molecular_function	0.00093357	0.17822	2
GO:0006560	proline metabolic process	biological_process	0.00093357	0.17822	2
GO:0006562	proline catabolic process	biological_process	0.00093357	0.17822	2
GO:0004190	aspartic-type endopeptidase activity	molecular_function	0.0011128	0.19397	11
GO:0070001	aspartic-type peptidase activity	molecular_function	0.0011128	0.19397	11
GO:0015399	primary active transmembrane transporter activity	molecular_function	0.001467	0.22431	12
GO:0015405	P-P-bond-hydrolysis-driven transmembrane transporter activity	molecular_function	0.001467	0.22431	12
GO:0015035	protein disulfide oxidoreductase activity	molecular_function	0.0015107	0.22431	7
GO:0015036	disulfide oxidoreductase activity	molecular_function	0.0015107	0.22431	7
GO:0016757	transferase activity, transferring glycosyl groups	molecular_function	0.0017325	0.24806	31
GO:0042626	ATPase activity, coupled to transmembrane movement of substances	molecular_function	0.0018563	0.24807	11
GO:0043492	ATPase activity, coupled to movement of substances	molecular_function	0.0018563	0.24807	11
GO:0022804	active transmembrane transporter activity	molecular_function	0.0019506	0.2519	20
GO:0004497	monooxygenase activity	molecular_function	0.0020107	0.2519	7
GO:0044255	cellular lipid metabolic process	biological_process	0.0021196	0.25749	37
GO:0043648	dicarboxylic acid metabolic process	biological_process	0.002465	0.29065	6
GO:0070085	glycosylation	biological_process	0.0027283	0.31251	12
GO:0016709	oxidoreductase activity, acting on paired donors, with incorporation or reduction of molecular oxygen, NAD(P)H as one donor, and incorporation of one atom of oxygen	molecular_function	0.0031968	0.356	5
GO:0016667	oxidoreductase activity, acting on a sulfur group of donors	molecular_function	0.0034748	0.3765	10
GO:0072528	pyrimidine-containing compound biosynthetic process	biological_process	0.0040739	0.42478	6
GO:0016820	hydrolase activity, acting on acid anhydrides, catalyzing transmembrane movement of substances	molecular_function	0.0041323	0.42478	12
GO:0030246	carbohydrate binding	molecular_function	0.004439	0.4449	14
GO:0044283	small molecule biosynthetic process	biological_process	0.0065374	0.63923	21
GO:0004499	N,N-dimethylaniline monooxygenase activity	molecular_function	0.0071508	0.68256	4
GO:0045454	cell redox homeostasis	biological_process	0.0083595	0.77473	9
GO:0008152	metabolic process	biological_process	0.0085029	0.77473	342
GO:0015930	glutamate synthase activity	molecular_function	0.0089106	0.77696	3
GO:0072527	pyrimidine-containing compound metabolic process	biological_process	0.008915	0.77696	6
GO:0016701	oxidoreductase activity, acting on single donors with incorporation of molecular oxygen	molecular_function	0.0096453	0.81599	7
GO:0008113	peptide-methionine (S)-S-oxide reductase activity	molecular_function	0.0097699	0.81599	2
GO:0044711	single-organism biosynthetic process	biological_process	0.01047	0.85069	21
GO:0044461	bacterial-type flagellum part	cellular_component	0.01061	0.85069	3
GO:0005975	carbohydrate metabolic process	biological_process	0.011129	0.85836	53
GO:0005215	transporter activity	molecular_function	0.01131	0.85836	60
GO:1901362	organic cyclic compound biosynthetic process	biological_process	0.011485	0.85836	92
GO:0042180	cellular ketone metabolic process	biological_process	0.011742	0.85836	3
GO:1901606	alpha-amino acid catabolic process	biological_process	0.011776	0.85836	4
GO:1901605	alpha-amino acid metabolic process	biological_process	0.012264	0.87404	13
GO:0044463	cell projection part	cellular_component	0.012539	0.87404	3
GO:0016638	oxidoreductase activity, acting on the CH-NH2 group of donors	molecular_function	0.012645	0.87404	5
GO:0055085	transmembrane transport	biological_process	0.013413	0.8957	46
GO:0042995	cell projection	cellular_component	0.013446	0.8957	6
GO:0006355	regulation of transcription, DNA-dependent	biological_process	0.013847	0.8957	61
GO:0051252	regulation of RNA metabolic process	biological_process	0.014177	0.8957	61
GO:2001141	regulation of RNA biosynthetic process	biological_process	0.014177	0.8957	61
GO:0006221	pyrimidine nucleotide biosynthetic process	biological_process	0.014299	0.8957	4
GO:0009063	cellular amino acid catabolic process	biological_process	0.015345	0.94051	4
GO:0010468	regulation of gene expression	biological_process	0.015484	0.94051	63
GO:0006082	organic acid metabolic process	biological_process	0.015993	0.95693	31
GO:2000112	regulation of cellular macromolecule biosynthetic process	biological_process	0.018263	1	61
GO:1901264	carbohydrate derivative transport	biological_process	0.018339	1	2
GO:0009889	regulation of biosynthetic process	biological_process	0.018678	1	61
GO:0010556	regulation of macromolecule biosynthetic process	biological_process	0.018678	1	61
GO:0031326	regulation of cellular biosynthetic process	biological_process	0.018678	1	61
GO:0043565	sequence-specific DNA binding	molecular_function	0.018746	1	22
GO:0018130	heterocycle biosynthetic process	biological_process	0.019005	1	86
GO:0008964	phosphoenolpyruvate carboxylase activity	molecular_function	0.019292	1	2
GO:0060255	regulation of macromolecule metabolic process	biological_process	0.020086	1	63
GO:0004315	3-oxoacyl-[acyl-carrier-protein] synthase activity	molecular_function	0.020234	1	4
GO:0009424	bacterial-type flagellum hook	cellular_component	0.021233	1	2
GO:0004312	fatty acid synthase activity	molecular_function	0.022273	1	4
GO:0016161	beta-amylase activity	molecular_function	0.023214	1	2
GO:0016702	oxidoreductase activity, acting on single donors with incorporation of molecular oxygen, incorporation of two atoms of oxygen	molecular_function	0.023248	1	5
GO:0031490	chromatin DNA binding	molecular_function	0.023367	1	1
GO:0031492	nucleosomal DNA binding	molecular_function	0.023367	1	1
GO:0019222	regulation of metabolic process	biological_process	0.023684	1	70
GO:0006220	pyrimidine nucleotide metabolic process	biological_process	0.023732	1	4
GO:0006913	nucleocytoplasmic transport	biological_process	0.023915	1	5
GO:0051169	nuclear transport	biological_process	0.023915	1	5
GO:0019219	regulation of nucleobase-containing compound metabolic process	biological_process	0.024711	1	62
GO:0051171	regulation of nitrogen compound metabolic process	biological_process	0.024711	1	62
GO:0019752	carboxylic acid metabolic process	biological_process	0.025282	1	30
GO:0003824	catalytic activity	molecular_function	0.025324	1	324
GO:0043436	oxoacid metabolic process	biological_process	0.025729	1	30
GO:0019438	aromatic compound biosynthetic process	biological_process	0.025783	1	84
GO:0019725	cellular homeostasis	biological_process	0.027036	1	9
GO:0016053	organic acid biosynthetic process	biological_process	0.027249	1	16
GO:0046394	carboxylic acid biosynthetic process	biological_process	0.027249	1	16
GO:0044271	cellular nitrogen compound biosynthetic process	biological_process	0.02735	1	85
GO:0044272	sulfur compound biosynthetic process	biological_process	0.027593	1	5
GO:1901565	organonitrogen compound catabolic process	biological_process	0.027614	1	12
GO:0009132	nucleoside diphosphate metabolic process	biological_process	0.028715	1	2
GO:0000156	phosphorelay response regulator activity	molecular_function	0.029627	1	5
GO:0050789	regulation of biological process	biological_process	0.030375	1	102
GO:0008193	tRNA guanylyltransferase activity	molecular_function	0.030554	1	1
GO:0004833	tryptophan 2,3-dioxygenase activity	molecular_function	0.030796	1	1
GO:0006569	tryptophan catabolic process	biological_process	0.030796	1	1
GO:0009310	amine catabolic process	biological_process	0.030796	1	1
GO:0019441	tryptophan catabolic process to kynurenine	biological_process	0.030796	1	1
GO:0042402	cellular biogenic amine catabolic process	biological_process	0.030796	1	1
GO:0042436	indole-containing compound catabolic process	biological_process	0.030796	1	1
GO:0042537	benzene-containing compound metabolic process	biological_process	0.030796	1	1
GO:0046218	indolalkylamine catabolic process	biological_process	0.030796	1	1
GO:0070189	kynurenine metabolic process	biological_process	0.030796	1	1
GO:0015931	nucleobase-containing compound transport	biological_process	0.033571	1	3
GO:0006406	mRNA export from nucleus	biological_process	0.03392	1	2
GO:0080090	regulation of primary metabolic process	biological_process	0.035167	1	62
GO:0048037	cofactor binding	molecular_function	0.036075	1	30
GO:0016108	tetraterpenoid metabolic process	biological_process	0.036625	1	5
GO:0016109	tetraterpenoid biosynthetic process	biological_process	0.036625	1	5
GO:0016116	carotenoid metabolic process	biological_process	0.036625	1	5
GO:0016117	carotenoid biosynthetic process	biological_process	0.036625	1	5
GO:0050662	coenzyme binding	molecular_function	0.036712	1	24
GO:0008658	penicillin binding	molecular_function	0.037379	1	2
GO:0033293	monocarboxylic acid binding	molecular_function	0.037379	1	2
GO:0004332	fructose-bisphosphate aldolase activity	molecular_function	0.037568	1	2
GO:0044723	single-organism carbohydrate metabolic process	biological_process	0.037751	1	32
GO:0015977	carbon fixation	biological_process	0.037801	1	2
GO:0006743	ubiquinone metabolic process	biological_process	0.037946	1	2
GO:0006744	ubiquinone biosynthetic process	biological_process	0.037946	1	2
GO:0022857	transmembrane transporter activity	molecular_function	0.038416	1	47
GO:0006811	ion transport	biological_process	0.039948	1	39
GO:0004553	hydrolase activity, hydrolyzing O-glycosyl compounds	molecular_function	0.042508	1	21
GO:0050660	flavin adenine dinucleotide binding	molecular_function	0.043229	1	11
GO:0018580	nitronate monooxygenase activity	molecular_function	0.043498	1	2
GO:0006520	cellular amino acid metabolic process	biological_process	0.044062	1	21
GO:0004866	endopeptidase inhibitor activity	molecular_function	0.044125	1	5
GO:0061135	endopeptidase regulator activity	molecular_function	0.044125	1	5
GO:0006541	glutamine metabolic process	biological_process	0.044469	1	3
GO:0009288	bacterial-type flagellum	cellular_component	0.044627	1	3
GO:0019354	siroheme biosynthetic process	biological_process	0.045314	1	4
GO:0043115	precorrin-2 dehydrogenase activity	molecular_function	0.045314	1	4
GO:0046156	siroheme metabolic process	biological_process	0.045314	1	4
GO:0006563	L-serine metabolic process	biological_process	0.045332	1	2
GO:0065007	biological regulation	biological_process	0.045549	1	106
GO:0004857	enzyme inhibitor activity	molecular_function	0.045842	1	10
GO:0016054	organic acid catabolic process	biological_process	0.04601	1	4
GO:0046395	carboxylic acid catabolic process	biological_process	0.04601	1	4
GO:0032774	RNA biosynthetic process	biological_process	0.046623	1	67
GO:0008610	lipid biosynthetic process	biological_process	0.047072	1	27
GO:0034654	nucleobase-containing compound biosynthetic process	biological_process	0.047557	1	74
GO:0046872	metal ion binding	molecular_function	0.047579	1	94
GO:0044765	single-organism transport	biological_process	0.047971	1	72
GO:0030414	peptidase inhibitor activity	molecular_function	0.049968	1	5
GO:0061134	peptidase regulator activity	molecular_function	0.049968	1	5
GO:0004175	endopeptidase activity	molecular_function	0.050066	1	22
GO:0016671	oxidoreductase activity, acting on a sulfur group of donors, disulfide as acceptor	molecular_function	0.05031	1	2
GO:0051191	prosthetic group biosynthetic process	biological_process	0.050501	1	1
GO:0006351	transcription, DNA-dependent	biological_process	0.050586	1	66
GO:0006820	anion transport	biological_process	0.050735	1	9
GO:0000160	phosphorelay signal transduction system	biological_process	0.050959	1	6
GO:0006099	tricarboxylic acid cycle	biological_process	0.051642	1	2
GO:0006405	RNA export from nucleus	biological_process	0.052069	1	2
GO:0051168	nuclear export	biological_process	0.052069	1	2
GO:0051028	mRNA transport	biological_process	0.052359	1	2
GO:0009186	deoxyribonucleoside diphosphate metabolic process	biological_process	0.053845	1	1
GO:0004402	histone acetyltransferase activity	molecular_function	0.053901	1	2
GO:0043169	cation binding	molecular_function	0.056765	1	94
GO:0015066	alpha-amylase inhibitor activity	molecular_function	0.056821	1	1
GO:0050794	regulation of cellular process	biological_process	0.057484	1	94
GO:0000272	polysaccharide catabolic process	biological_process	0.057604	1	3
GO:0031323	regulation of cellular metabolic process	biological_process	0.058071	1	62
GO:0006633	fatty acid biosynthetic process	biological_process	0.059242	1	6
GO:0050661	NADP binding	molecular_function	0.059605	1	4
GO:0042613	MHC class II protein complex	cellular_component	0.059778	1	1
GO:0009020	tRNA (guanosine-2'-O-)-methyltransferase activity	molecular_function	0.060374	1	1
GO:0051179	localization	biological_process	0.064011	1	99
GO:0007010	cytoskeleton organization	biological_process	0.064887	1	9
GO:0016798	hydrolase activity, acting on glycosyl bonds	molecular_function	0.066323	1	21
GO:0016829	lyase activity	molecular_function	0.066949	1	18
GO:1901607	alpha-amino acid biosynthetic process	biological_process	0.067611	1	8
GO:0080019	fatty-acyl-CoA reductase (alcohol-forming) activity	molecular_function	0.06777	1	2
GO:0004018	N6-(1,2-dicarboxyethyl)AMP AMP-lyase (fumarate-forming) activity	molecular_function	0.067825	1	1
GO:0016842	amidine-lyase activity	molecular_function	0.067825	1	1
GO:0009124	nucleoside monophosphate biosynthetic process	biological_process	0.068306	1	3
GO:0004611	phosphoenolpyruvate carboxykinase activity	molecular_function	0.068636	1	2
GO:0042611	MHC protein complex	cellular_component	0.069452	1	1
GO:0006783	heme biosynthetic process	biological_process	0.070096	1	4
GO:0018142	protein-DNA covalent cross-linking	biological_process	0.07102	1	1
GO:0042624	ATPase activity, uncoupled	molecular_function	0.07102	1	1
GO:0009123	nucleoside monophosphate metabolic process	biological_process	0.072086	1	3
GO:0006810	transport	biological_process	0.073361	1	96
GO:0051234	establishment of localization	biological_process	0.073361	1	96
GO:0005158	insulin receptor binding	molecular_function	0.073565	1	1
GO:0042181	ketone biosynthetic process	biological_process	0.074635	1	2
GO:0042375	quinone cofactor metabolic process	biological_process	0.074635	1	2
GO:0045426	quinone cofactor biosynthetic process	biological_process	0.074635	1	2
GO:1901661	quinone metabolic process	biological_process	0.074635	1	2
GO:1901663	quinone biosynthetic process	biological_process	0.074635	1	2
GO:0072330	monocarboxylic acid biosynthetic process	biological_process	0.07498	1	6
GO:0051301	cell division	biological_process	0.075115	1	8
GO:0008144	drug binding	molecular_function	0.075848	1	2
GO:0006538	glutamate catabolic process	biological_process	0.076095	1	1
GO:0019670	anaerobic glutamate catabolic process	biological_process	0.076095	1	1
GO:0043649	dicarboxylic acid catabolic process	biological_process	0.076095	1	1
GO:0006855	drug transmembrane transport	biological_process	0.076436	1	5
GO:0015238	drug transmembrane transporter activity	molecular_function	0.076436	1	5
GO:0006814	sodium ion transport	biological_process	0.076513	1	4
GO:0051189	prosthetic group metabolic process	biological_process	0.076842	1	2
GO:0015858	nucleoside transport	biological_process	0.077055	1	1
GO:0034257	nicotinamide riboside transmembrane transporter activity	molecular_function	0.077055	1	1
GO:0034258	nicotinamide riboside transport	biological_process	0.077055	1	1
GO:0009439	cyanate metabolic process	biological_process	0.077949	1	1
GO:0030173	integral to Golgi membrane	cellular_component	0.078962	1	2
GO:0031228	intrinsic to Golgi membrane	cellular_component	0.078962	1	2
GO:0044282	small molecule catabolic process	biological_process	0.079056	1	4
GO:0044712	single-organism catabolic process	biological_process	0.079056	1	4
GO:0044281	small molecule metabolic process	biological_process	0.079774	1	46
GO:0019073	viral DNA genome packaging	biological_process	0.079903	1	1
GO:0010393	galacturonan metabolic process	biological_process	0.081841	1	1
GO:0045488	pectin metabolic process	biological_process	0.081841	1	1
GO:0045490	pectin catabolic process	biological_process	0.081841	1	1
GO:0047487	oligogalacturonide lyase activity	molecular_function	0.081841	1	1
GO:0016832	aldehyde-lyase activity	molecular_function	0.082028	1	2
GO:0031491	nucleosome binding	molecular_function	0.082631	1	1
GO:0015893	drug transport	biological_process	0.083455	1	5
GO:0090484	drug transporter activity	molecular_function	0.083455	1	5
GO:0005976	polysaccharide metabolic process	biological_process	0.083487	1	18
GO:0019722	calcium-mediated signaling	biological_process	0.083915	1	1
GO:0019932	second-messenger-mediated signaling	biological_process	0.083915	1	1
GO:0006631	fatty acid metabolic process	biological_process	0.084682	1	9
GO:0004799	thymidylate synthase activity	molecular_function	0.085204	1	1
GO:0051213	dioxygenase activity	molecular_function	0.08525	1	11
GO:0008531	riboflavin kinase activity	molecular_function	0.085334	1	1
GO:0016840	carbon-nitrogen lyase activity	molecular_function	0.085837	1	3
GO:0000003	reproduction	biological_process	0.086315	1	12
GO:0048610	cellular process involved in reproduction	biological_process	0.086526	1	9
GO:0004568	chitinase activity	molecular_function	0.088242	1	2
GO:0006032	chitin catabolic process	biological_process	0.088242	1	2
GO:0046348	amino sugar catabolic process	biological_process	0.088242	1	2
GO:1901072	glucosamine-containing compound catabolic process	biological_process	0.088242	1	2
GO:0042168	heme metabolic process	biological_process	0.08847	1	4
GO:0006865	amino acid transport	biological_process	0.088502	1	4
GO:0042493	response to drug	biological_process	0.08854	1	5
GO:0051539	4 iron, 4 sulfur cluster binding	molecular_function	0.088916	1	2
GO:0016841	ammonia-lyase activity	molecular_function	0.089218	1	2
GO:0016160	amylase activity	molecular_function	0.089582	1	2
GO:0071705	nitrogen compound transport	biological_process	0.090007	1	7
GO:0009055	electron carrier activity	molecular_function	0.090606	1	9
GO:0005874	microtubule	cellular_component	0.090922	1	2
GO:0006959	humoral immune response	biological_process	0.09162	1	1
GO:0042381	hemolymph coagulation	biological_process	0.09162	1	1
GO:0072519	parasitism	biological_process	0.09182	1	1
GO:0009060	aerobic respiration	biological_process	0.093665	1	2
GO:0005047	signal recognition particle binding	molecular_function	0.094062	1	1
GO:0005785	signal recognition particle receptor complex	cellular_component	0.094062	1	1
GO:0006721	terpenoid metabolic process	biological_process	0.095896	1	5
GO:0016114	terpenoid biosynthetic process	biological_process	0.095896	1	5
GO:0006575	cellular modified amino acid metabolic process	biological_process	0.095899	1	4
GO:1901505	carbohydrate derivative transporter activity	molecular_function	0.096072	1	2
GO:0009074	aromatic amino acid family catabolic process	biological_process	0.097447	1	1
GO:0008652	cellular amino acid biosynthetic process	biological_process	0.098836	1	10
GO:0046132	pyrimidine ribonucleoside biosynthetic process	biological_process	0.10149	1	2
GO:0046134	pyrimidine nucleoside biosynthetic process	biological_process	0.10149	1	2
GO:0003854	3-beta-hydroxy-delta5-steroid dehydrogenase activity	molecular_function	0.10347	1	6
GO:0016229	steroid dehydrogenase activity	molecular_function	0.10347	1	6
GO:0033764	steroid dehydrogenase activity, acting on the CH-OH group of donors, NAD or NADP as acceptor	molecular_function	0.10347	1	6
GO:0006772	thiamine metabolic process	biological_process	0.10563	1	2
GO:0009228	thiamine biosynthetic process	biological_process	0.10563	1	2
GO:0042723	thiamine-containing compound metabolic process	biological_process	0.10563	1	2
GO:0042724	thiamine-containing compound biosynthetic process	biological_process	0.10563	1	2
GO:0002532	production of molecular mediator involved in inflammatory response	biological_process	0.10582	1	1
GO:0004896	cytokine receptor activity	molecular_function	0.10582	1	1
GO:0004357	glutamate-cysteine ligase activity	molecular_function	0.10624	1	1
GO:0005315	inorganic phosphate transmembrane transporter activity	molecular_function	0.10679	1	1
GO:1901677	phosphate transmembrane transporter activity	molecular_function	0.10679	1	1
GO:0016703	oxidoreductase activity, acting on single donors with incorporation of molecular oxygen, incorporation of one atom of oxygen (internal monooxygenases or internal mixed function oxidases)	molecular_function	0.10751	1	2
GO:0008061	chitin binding	molecular_function	0.10932	1	2
GO:0046131	pyrimidine ribonucleoside metabolic process	biological_process	0.10946	1	2
GO:0008915	lipid-A-disaccharide synthase activity	molecular_function	0.11069	1	1
GO:0043086	negative regulation of catalytic activity	biological_process	0.11077	1	5
GO:0044092	negative regulation of molecular function	biological_process	0.11077	1	5
GO:0031406	carboxylic acid binding	molecular_function	0.11196	1	4
GO:0006611	protein export from nucleus	biological_process	0.11329	1	1
GO:0006997	nucleus organization	biological_process	0.11329	1	1
GO:0006998	nuclear envelope organization	biological_process	0.11329	1	1
GO:0005294	neutral L-amino acid secondary active transmembrane transporter activity	molecular_function	0.11349	1	1
GO:0015175	neutral amino acid transmembrane transporter activity	molecular_function	0.11349	1	1
GO:0015655	alanine:sodium symporter activity	molecular_function	0.11349	1	1
GO:0015804	neutral amino acid transport	biological_process	0.11349	1	1
GO:0022858	alanine transmembrane transporter activity	molecular_function	0.11349	1	1
GO:0032328	alanine transport	biological_process	0.11349	1	1
GO:0007059	chromosome segregation	biological_process	0.11494	1	6
GO:0016830	carbon-carbon lyase activity	molecular_function	0.11506	1	8
GO:0048870	cell motility	biological_process	0.11725	1	4
GO:0051674	localization of cell	biological_process	0.11725	1	4
GO:0003883	CTP synthase activity	molecular_function	0.11761	1	1
GO:0006026	aminoglycan catabolic process	biological_process	0.11916	1	2
GO:1901576	organic substance biosynthetic process	biological_process	0.11925	1	132
GO:0022402	cell cycle process	biological_process	0.11952	1	8
GO:0045087	innate immune response	biological_process	0.11962	1	1
GO:0009058	biosynthetic process	biological_process	0.12044	1	140
GO:0009129	pyrimidine nucleoside monophosphate metabolic process	biological_process	0.12247	1	2
GO:0009130	pyrimidine nucleoside monophosphate biosynthetic process	biological_process	0.12247	1	2
GO:0006807	nitrogen compound metabolic process	biological_process	0.12249	1	142
GO:0010927	cellular component assembly involved in morphogenesis	biological_process	0.12458	1	1
GO:0032990	cell part morphogenesis	biological_process	0.12458	1	1
GO:0034464	BBSome	cellular_component	0.12458	1	1
GO:0042384	cilium assembly	biological_process	0.12458	1	1
GO:0048858	cell projection morphogenesis	biological_process	0.12458	1	1
GO:0060271	cilium morphogenesis	biological_process	0.12458	1	1
GO:0015288	porin activity	molecular_function	0.12568	1	1
GO:0022829	wide pore channel activity	molecular_function	0.12568	1	1
GO:0015291	secondary active transmembrane transporter activity	molecular_function	0.12652	1	8
GO:0006535	cysteine biosynthetic process from serine	biological_process	0.12752	1	1
GO:0009001	serine O-acetyltransferase activity	molecular_function	0.12752	1	1
GO:0016412	serine O-acyltransferase activity	molecular_function	0.12752	1	1
GO:0019344	cysteine biosynthetic process	biological_process	0.12752	1	1
GO:0019008	molybdopterin synthase complex	cellular_component	0.1277	1	1
GO:0017089	glycolipid transporter activity	molecular_function	0.12836	1	1
GO:0046836	glycolipid transport	biological_process	0.12836	1	1
GO:0051861	glycolipid binding	molecular_function	0.12836	1	1
GO:0046700	heterocycle catabolic process	biological_process	0.12884	1	9
GO:0015996	chlorophyll catabolic process	biological_process	0.12893	1	3
GO:0047746	chlorophyllase activity	molecular_function	0.12893	1	3
GO:0005885	Arp2/3 protein complex	cellular_component	0.1292	1	1
GO:0010638	positive regulation of organelle organization	biological_process	0.1292	1	1
GO:0030838	positive regulation of actin filament polymerization	biological_process	0.1292	1	1
GO:0031334	positive regulation of protein complex assembly	biological_process	0.1292	1	1
GO:0032273	positive regulation of protein polymerization	biological_process	0.1292	1	1
GO:0034314	Arp2/3 complex-mediated actin nucleation	biological_process	0.1292	1	1
GO:0045010	actin nucleation	biological_process	0.1292	1	1
GO:0051495	positive regulation of cytoskeleton organization	biological_process	0.1292	1	1
GO:0003779	actin binding	molecular_function	0.13044	1	6
GO:0006403	RNA localization	biological_process	0.13122	1	2
GO:0050657	nucleic acid transport	biological_process	0.13122	1	2
GO:0050658	RNA transport	biological_process	0.13122	1	2
GO:0051236	establishment of RNA localization	biological_process	0.13122	1	2
GO:0004089	carbonate dehydratase activity	molecular_function	0.1315	1	1
GO:0016743	carboxyl- or carbamoyltransferase activity	molecular_function	0.13229	1	1
GO:0004820	glycine-tRNA ligase activity	molecular_function	0.13415	1	1
GO:0006426	glycyl-tRNA aminoacylation	biological_process	0.13415	1	1
GO:0006694	steroid biosynthetic process	biological_process	0.13471	1	6
GO:1901361	organic cyclic compound catabolic process	biological_process	0.13572	1	9
GO:1901564	organonitrogen compound metabolic process	biological_process	0.13573	1	47
GO:0015297	antiporter activity	molecular_function	0.13577	1	6
GO:0015081	sodium ion transmembrane transporter activity	molecular_function	0.13578	1	3
GO:0046149	pigment catabolic process	biological_process	0.13593	1	3
GO:0006188	IMP biosynthetic process	biological_process	0.13645	1	1
GO:0046040	IMP metabolic process	biological_process	0.13645	1	1
GO:0006030	chitin metabolic process	biological_process	0.13647	1	2
GO:1901071	glucosamine-containing compound metabolic process	biological_process	0.13647	1	2
GO:0006213	pyrimidine nucleoside metabolic process	biological_process	0.13879	1	2
GO:0006606	protein import into nucleus	biological_process	0.13895	1	3
GO:0034504	protein localization to nucleus	biological_process	0.13895	1	3
GO:0044744	protein targeting to nucleus	biological_process	0.13895	1	3
GO:0051170	nuclear import	biological_process	0.13895	1	3
GO:0050909	sensory perception of taste	biological_process	0.13938	1	1
GO:0016833	oxo-acid-lyase activity	molecular_function	0.13979	1	1
GO:0006231	dTMP biosynthetic process	biological_process	0.14029	1	1
GO:0009157	deoxyribonucleoside monophosphate biosynthetic process	biological_process	0.14029	1	1
GO:0009176	pyrimidine deoxyribonucleoside monophosphate metabolic process	biological_process	0.14029	1	1
GO:0009177	pyrimidine deoxyribonucleoside monophosphate biosynthetic process	biological_process	0.14029	1	1
GO:0009221	pyrimidine deoxyribonucleotide biosynthetic process	biological_process	0.14029	1	1
GO:0009263	deoxyribonucleotide biosynthetic process	biological_process	0.14029	1	1
GO:0009265	2'-deoxyribonucleotide biosynthetic process	biological_process	0.14029	1	1
GO:0042083	5,10-methylenetetrahydrofolate-dependent methyltransferase activity	molecular_function	0.14029	1	1
GO:0046073	dTMP metabolic process	biological_process	0.14029	1	1
GO:0046385	deoxyribose phosphate biosynthetic process	biological_process	0.14029	1	1
GO:0071704	organic substance metabolic process	biological_process	0.1406	1	265
GO:0005283	sodium:amino acid symporter activity	molecular_function	0.14081	1	1
GO:0005416	cation:amino acid symporter activity	molecular_function	0.14081	1	1
GO:0042221	response to chemical stimulus	biological_process	0.14248	1	9
GO:0044782	cilium organization	biological_process	0.14283	1	1
GO:0042138	meiotic DNA double-strand break formation	biological_process	0.14363	1	1
GO:0016052	carbohydrate catabolic process	biological_process	0.14376	1	7
GO:0004379	glycylpeptide N-tetradecanoyltransferase activity	molecular_function	0.14384	1	1
GO:0019107	myristoyltransferase activity	molecular_function	0.14384	1	1
GO:0015849	organic acid transport	biological_process	0.14421	1	5
GO:0046942	carboxylic acid transport	biological_process	0.14421	1	5
GO:0004363	glutathione synthase activity	molecular_function	0.14461	1	1
GO:0009218	pyrimidine ribonucleotide metabolic process	biological_process	0.14533	1	2
GO:0009220	pyrimidine ribonucleotide biosynthetic process	biological_process	0.14533	1	2
GO:1901360	organic cyclic compound metabolic process	biological_process	0.14629	1	134
GO:0006812	cation transport	biological_process	0.14836	1	28
GO:0033218	amide binding	molecular_function	0.14867	1	2
GO:0032787	monocarboxylic acid metabolic process	biological_process	0.14928	1	9
GO:0005929	cilium	cellular_component	0.15174	1	3
GO:0031514	motile cilium	cellular_component	0.15174	1	3
GO:0015711	organic anion transport	biological_process	0.15283	1	5
GO:0007127	meiosis I	biological_process	0.15387	1	2
GO:0008202	steroid metabolic process	biological_process	0.15769	1	6
GO:0009162	deoxyribonucleoside monophosphate metabolic process	biological_process	0.15873	1	1
GO:0016055	Wnt receptor signaling pathway	biological_process	0.15944	1	2
GO:0006787	porphyrin-containing compound catabolic process	biological_process	0.15964	1	3
GO:0033015	tetrapyrrole catabolic process	biological_process	0.15964	1	3
GO:0051187	cofactor catabolic process	biological_process	0.15964	1	3
GO:0004861	cyclin-dependent protein serine/threonine kinase inhibitor activity	molecular_function	0.162	1	1
GO:0031423	hexon binding	molecular_function	0.16289	1	1
GO:0003333	amino acid transmembrane transport	biological_process	0.1631	1	3
GO:0009070	serine family amino acid biosynthetic process	biological_process	0.16623	1	1
GO:0006265	DNA topological change	biological_process	0.16701	1	2
GO:0005802	trans-Golgi network	cellular_component	0.16713	1	1
GO:0006892	post-Golgi vesicle-mediated transport	biological_process	0.16713	1	1
GO:0006893	Golgi to plasma membrane transport	biological_process	0.16713	1	1
GO:0032386	regulation of intracellular transport	biological_process	0.16713	1	1
GO:0032388	positive regulation of intracellular transport	biological_process	0.16713	1	1
GO:0033157	regulation of intracellular protein transport	biological_process	0.16713	1	1
GO:0042996	regulation of Golgi to plasma membrane protein transport	biological_process	0.16713	1	1
GO:0042998	positive regulation of Golgi to plasma membrane protein transport	biological_process	0.16713	1	1
GO:0043001	Golgi to plasma membrane protein transport	biological_process	0.16713	1	1
GO:0051050	positive regulation of transport	biological_process	0.16713	1	1
GO:0051222	positive regulation of protein transport	biological_process	0.16713	1	1
GO:0071253	connexin binding	molecular_function	0.16713	1	1
GO:0090316	positive regulation of intracellular protein transport	biological_process	0.16713	1	1
GO:0042440	pigment metabolic process	biological_process	0.16716	1	12
GO:0007049	cell cycle	biological_process	0.16832	1	14
GO:0044249	cellular biosynthetic process	biological_process	0.16834	1	126
GO:0004788	thiamine diphosphokinase activity	molecular_function	0.16885	1	1
GO:0009229	thiamine diphosphate biosynthetic process	biological_process	0.16885	1	1
GO:0042357	thiamine diphosphate metabolic process	biological_process	0.16885	1	1
GO:0042592	homeostatic process	biological_process	0.16947	1	9
GO:0005791	rough endoplasmic reticulum	cellular_component	0.16953	1	1
GO:0030867	rough endoplasmic reticulum membrane	cellular_component	0.16953	1	1
GO:0005635	nuclear envelope	cellular_component	0.17052	1	4
GO:0071103	DNA conformation change	biological_process	0.17157	1	4
GO:0005375	copper ion transmembrane transporter activity	molecular_function	0.17262	1	1
GO:0035434	copper ion transmembrane transport	biological_process	0.17262	1	1
GO:0005876	spindle microtubule	cellular_component	0.17326	1	1
GO:0009856	pollination	biological_process	0.17347	1	4
GO:0009875	pollen-pistil interaction	biological_process	0.17347	1	4
GO:0048544	recognition of pollen	biological_process	0.17347	1	4
GO:0009916	alternative oxidase activity	molecular_function	0.17395	1	1
GO:0030291	protein serine/threonine kinase inhibitor activity	molecular_function	0.1751	1	1
GO:0016410	N-acyltransferase activity	molecular_function	0.1783	1	4
GO:0009620	response to fungus	biological_process	0.1799	1	1
GO:0050832	defense response to fungus	biological_process	0.1799	1	1
GO:0004564	beta-fructofuranosidase activity	molecular_function	0.18026	1	2
GO:0004575	sucrose alpha-glucosidase activity	molecular_function	0.18026	1	2
GO:0006568	tryptophan metabolic process	biological_process	0.18231	1	1
GO:0006586	indolalkylamine metabolic process	biological_process	0.18231	1	1
GO:0042430	indole-containing compound metabolic process	biological_process	0.18231	1	1
GO:0016645	oxidoreductase activity, acting on the CH-NH group of donors	molecular_function	0.18258	1	3
GO:0006305	DNA alkylation	biological_process	0.18313	1	2
GO:0006306	DNA methylation	biological_process	0.18313	1	2
GO:0044728	DNA methylation or demethylation	biological_process	0.18313	1	2
GO:0016747	transferase activity, transferring acyl groups other than amino-acyl groups	molecular_function	0.18341	1	12
GO:0006542	glutamine biosynthetic process	biological_process	0.18412	1	1
GO:0016070	RNA metabolic process	biological_process	0.18502	1	82
GO:0044459	plasma membrane part	cellular_component	0.18532	1	4
GO:0008037	cell recognition	biological_process	0.18543	1	4
GO:0003916	DNA topoisomerase activity	molecular_function	0.18623	1	2
GO:0016538	cyclin-dependent protein serine/threonine kinase regulator activity	molecular_function	0.18816	1	1
GO:0009156	ribonucleoside monophosphate biosynthetic process	biological_process	0.18972	1	2
GO:0009161	ribonucleoside monophosphate metabolic process	biological_process	0.18972	1	2
GO:0007016	cytoskeletal anchoring at plasma membrane	biological_process	0.18982	1	1
GO:0034755	iron ion transmembrane transport	biological_process	0.18992	1	1
GO:0060627	regulation of vesicle-mediated transport	biological_process	0.19029	1	1
GO:0042398	cellular modified amino acid biosynthetic process	biological_process	0.19276	1	3
GO:0004372	glycine hydroxymethyltransferase activity	molecular_function	0.19356	1	1
GO:0016628	oxidoreductase activity, acting on the CH-CH group of donors, NAD or NADP as acceptor	molecular_function	0.19396	1	4
GO:0004550	nucleoside diphosphate kinase activity	molecular_function	0.19564	1	1
GO:0006165	nucleoside diphosphate phosphorylation	biological_process	0.19564	1	1
GO:0006183	GTP biosynthetic process	biological_process	0.19564	1	1
GO:0006228	UTP biosynthetic process	biological_process	0.19564	1	1
GO:0006241	CTP biosynthetic process	biological_process	0.19564	1	1
GO:0009148	pyrimidine nucleoside triphosphate biosynthetic process	biological_process	0.19564	1	1
GO:0009208	pyrimidine ribonucleoside triphosphate metabolic process	biological_process	0.19564	1	1
GO:0009209	pyrimidine ribonucleoside triphosphate biosynthetic process	biological_process	0.19564	1	1
GO:0046036	CTP metabolic process	biological_process	0.19564	1	1
GO:0046051	UTP metabolic process	biological_process	0.19564	1	1
GO:0046939	nucleotide phosphorylation	biological_process	0.19564	1	1
GO:0009110	vitamin biosynthetic process	biological_process	0.19604	1	4
GO:0042364	water-soluble vitamin biosynthetic process	biological_process	0.19604	1	4
GO:0008033	tRNA processing	biological_process	0.1966	1	11
GO:0097367	carbohydrate derivative binding	molecular_function	0.19807	1	2
GO:0007126	meiosis	biological_process	0.20083	1	2
GO:0051321	meiotic cell cycle	biological_process	0.20083	1	2
GO:0040029	regulation of gene expression, epigenetic	biological_process	0.20104	1	2
GO:0009607	response to biotic stimulus	biological_process	0.20194	1	6
GO:0006952	defense response	biological_process	0.20288	1	9
GO:0006848	pyruvate transport	biological_process	0.20351	1	1
GO:0006850	mitochondrial pyruvate transport	biological_process	0.20351	1	1
GO:0006040	amino sugar metabolic process	biological_process	0.20601	1	2
GO:0006766	vitamin metabolic process	biological_process	0.20665	1	4
GO:0006767	water-soluble vitamin metabolic process	biological_process	0.20665	1	4
GO:0044706	multi-multicellular organism process	biological_process	0.2068	1	4
GO:0019236	response to pheromone	biological_process	0.20727	1	1
GO:0046483	heterocycle metabolic process	biological_process	0.20767	1	128
GO:0090305	nucleic acid phosphodiester bond hydrolysis	biological_process	0.20798	1	1
GO:0000155	phosphorelay sensor kinase activity	molecular_function	0.20821	1	3
GO:1901136	carbohydrate derivative catabolic process	biological_process	0.20967	1	7
GO:0004869	cysteine-type endopeptidase inhibitor activity	molecular_function	0.21015	1	1
GO:0005507	copper ion binding	molecular_function	0.21045	1	6
GO:0006750	glutathione biosynthetic process	biological_process	0.21124	1	1
GO:0004789	thiamine-phosphate diphosphorylase activity	molecular_function	0.21124	1	1
GO:0004809	tRNA (guanine-N2-)-methyltransferase activity	molecular_function	0.21127	1	1
GO:0016168	chlorophyll binding	molecular_function	0.21129	1	1
GO:0009425	bacterial-type flagellum basal body	cellular_component	0.21176	1	1
GO:0004506	squalene monooxygenase activity	molecular_function	0.21217	1	1
GO:0051087	chaperone binding	molecular_function	0.21426	1	2
GO:0000105	histidine biosynthetic process	biological_process	0.21591	1	2
GO:0006547	histidine metabolic process	biological_process	0.21591	1	2
GO:0052803	imidazole-containing compound metabolic process	biological_process	0.21591	1	2
GO:0008064	regulation of actin polymerization or depolymerization	biological_process	0.21755	1	1
GO:0008154	actin polymerization or depolymerization	biological_process	0.21755	1	1
GO:0030041	actin filament polymerization	biological_process	0.21755	1	1
GO:0030832	regulation of actin filament length	biological_process	0.21755	1	1
GO:0030833	regulation of actin filament polymerization	biological_process	0.21755	1	1
GO:0032271	regulation of protein polymerization	biological_process	0.21755	1	1
GO:0032535	regulation of cellular component size	biological_process	0.21755	1	1
GO:0032956	regulation of actin cytoskeleton organization	biological_process	0.21755	1	1
GO:0032970	regulation of actin filament-based process	biological_process	0.21755	1	1
GO:0043254	regulation of protein complex assembly	biological_process	0.21755	1	1
GO:0006790	sulfur compound metabolic process	biological_process	0.21835	1	5
GO:0042623	ATPase activity, coupled	molecular_function	0.21882	1	13
GO:0009341	beta-galactosidase complex	cellular_component	0.21939	1	2
GO:0006720	isoprenoid metabolic process	biological_process	0.22046	1	5
GO:0008299	isoprenoid biosynthetic process	biological_process	0.22046	1	5
GO:0006817	phosphate ion transport	biological_process	0.22117	1	1
GO:0006072	glycerol-3-phosphate metabolic process	biological_process	0.22164	1	2
GO:0046168	glycerol-3-phosphate catabolic process	biological_process	0.22164	1	2
GO:0006113	fermentation	biological_process	0.22197	1	1
GO:0019665	anaerobic amino acid catabolic process	biological_process	0.22197	1	1
GO:0006733	oxidoreduction coenzyme metabolic process	biological_process	0.22262	1	4
GO:0046332	SMAD binding	molecular_function	0.22289	1	1
GO:0060341	regulation of cellular localization	biological_process	0.22545	1	1
GO:0009108	coenzyme biosynthetic process	biological_process	0.22666	1	5
GO:0018143	nucleic acid-protein covalent cross-linking	biological_process	0.22713	1	1
GO:0019904	protein domain specific binding	molecular_function	0.228	1	1
GO:0009245	lipid A biosynthetic process	biological_process	0.22998	1	1
GO:0046493	lipid A metabolic process	biological_process	0.22998	1	1
GO:1901269	lipooligosaccharide metabolic process	biological_process	0.22998	1	1
GO:1901271	lipooligosaccharide biosynthetic process	biological_process	0.22998	1	1
GO:0019072	viral genome packaging	biological_process	0.23364	1	1
GO:0044703	multi-organism reproductive process	biological_process	0.23441	1	4
GO:0016614	oxidoreductase activity, acting on CH-OH group of donors	molecular_function	0.23997	1	14
GO:0006732	coenzyme metabolic process	biological_process	0.24033	1	7
GO:0051493	regulation of cytoskeleton organization	biological_process	0.24158	1	1
GO:0040011	locomotion	biological_process	0.24316	1	6
GO:0015698	inorganic anion transport	biological_process	0.24334	1	3
GO:0051015	actin filament binding	molecular_function	0.24341	1	1
GO:0006955	immune response	biological_process	0.24346	1	3
GO:0065008	regulation of biological quality	biological_process	0.24388	1	15
GO:0016298	lipase activity	molecular_function	0.24462	1	5
GO:1901070	guanosine-containing compound biosynthetic process	biological_process	0.24499	1	1
GO:1901566	organonitrogen compound biosynthetic process	biological_process	0.24698	1	25
GO:0019087	transformation of host cell by virus	biological_process	0.24744	1	2
GO:0008131	primary amine oxidase activity	molecular_function	0.2485	1	1
GO:0034641	cellular nitrogen compound metabolic process	biological_process	0.2496	1	128
GO:0016407	acetyltransferase activity	molecular_function	0.2513	1	4
GO:0004565	beta-galactosidase activity	molecular_function	0.25136	1	2
GO:0015925	galactosidase activity	molecular_function	0.25136	1	2
GO:0016679	oxidoreductase activity, acting on diphenols and related substances as donors	molecular_function	0.25154	1	2
GO:0009678	hydrogen-translocating pyrophosphatase activity	molecular_function	0.25403	1	1
GO:0052646	alditol phosphate metabolic process	biological_process	0.25467	1	2
GO:0030001	metal ion transport	biological_process	0.25522	1	15
GO:0050790	regulation of catalytic activity	biological_process	0.2556	1	7
GO:0007015	actin filament organization	biological_process	0.25605	1	1
GO:0019882	antigen processing and presentation	biological_process	0.25765	1	1
GO:0019184	nonribosomal peptide biosynthetic process	biological_process	0.25895	1	1
GO:0009219	pyrimidine deoxyribonucleotide metabolic process	biological_process	0.26402	1	1
GO:0009262	deoxyribonucleotide metabolic process	biological_process	0.26402	1	1
GO:0009394	2'-deoxyribonucleotide metabolic process	biological_process	0.26402	1	1
GO:0019692	deoxyribose phosphate metabolic process	biological_process	0.26402	1	1
GO:0005125	cytokine activity	molecular_function	0.26405	1	1
GO:0046789	host cell surface receptor binding	molecular_function	0.26469	1	1
GO:0051130	positive regulation of cellular component organization	biological_process	0.26528	1	1
GO:0031965	nuclear membrane	cellular_component	0.26615	1	1
GO:0006022	aminoglycan metabolic process	biological_process	0.26672	1	2
GO:0022414	reproductive process	biological_process	0.26774	1	5
GO:0000271	polysaccharide biosynthetic process	biological_process	0.26861	1	13
GO:1901575	organic substance catabolic process	biological_process	0.26946	1	22
GO:0031419	cobalamin binding	molecular_function	0.2695	1	1
GO:0000148	1,3-beta-D-glucan synthase complex	cellular_component	0.26955	1	1
GO:0003843	1,3-beta-D-glucan synthase activity	molecular_function	0.26955	1	1
GO:0006074	(1->3)-beta-D-glucan metabolic process	biological_process	0.26955	1	1
GO:0006075	(1->3)-beta-D-glucan biosynthetic process	biological_process	0.26955	1	1
GO:0015171	amino acid transmembrane transporter activity	molecular_function	0.26996	1	2
GO:0008092	cytoskeletal protein binding	molecular_function	0.27281	1	9
GO:0006518	peptide metabolic process	biological_process	0.27373	1	2
GO:0015103	inorganic anion transmembrane transporter activity	molecular_function	0.2755	1	2
GO:0004673	protein histidine kinase activity	molecular_function	0.27658	1	3
GO:0046812	host cell surface binding	molecular_function	0.27709	1	1
GO:0003950	NAD+ ADP-ribosyltransferase activity	molecular_function	0.27855	1	2
GO:0005247	voltage-gated chloride channel activity	molecular_function	0.28023	1	1
GO:0005253	anion channel activity	molecular_function	0.28023	1	1
GO:0005254	chloride channel activity	molecular_function	0.28023	1	1
GO:0006821	chloride transport	biological_process	0.28023	1	1
GO:0008308	voltage-gated anion channel activity	molecular_function	0.28023	1	1
GO:0015108	chloride transmembrane transporter activity	molecular_function	0.28023	1	1
GO:0006749	glutathione metabolic process	biological_process	0.28032	1	1
GO:0005887	integral to plasma membrane	cellular_component	0.282	1	1
GO:0004152	dihydroorotate dehydrogenase activity	molecular_function	0.28244	1	1
GO:0006222	UMP biosynthetic process	biological_process	0.28244	1	1
GO:0016635	oxidoreductase activity, acting on the CH-CH group of donors, quinone or related compound as acceptor	molecular_function	0.28244	1	1
GO:0046049	UMP metabolic process	biological_process	0.28244	1	1
GO:0008242	omega peptidase activity	molecular_function	0.28264	1	1
GO:0015988	energy coupled proton transmembrane transport, against electrochemical gradient	biological_process	0.28309	1	6
GO:0015991	ATP hydrolysis coupled proton transport	biological_process	0.28309	1	6
GO:0005643	nuclear pore	cellular_component	0.28341	1	3
GO:0046930	pore complex	cellular_component	0.28341	1	3
GO:0065009	regulation of molecular function	biological_process	0.28362	1	7
GO:0004602	glutathione peroxidase activity	molecular_function	0.2876	1	1
GO:0016762	xyloglucan:xyloglucosyl transferase activity	molecular_function	0.28773	1	2
GO:0048046	apoplast	cellular_component	0.28773	1	2
GO:0009126	purine nucleoside monophosphate metabolic process	biological_process	0.29128	1	1
GO:0009127	purine nucleoside monophosphate biosynthetic process	biological_process	0.29128	1	1
GO:0009167	purine ribonucleoside monophosphate metabolic process	biological_process	0.29128	1	1
GO:0009168	purine ribonucleoside monophosphate biosynthetic process	biological_process	0.29128	1	1
GO:0000226	microtubule cytoskeleton organization	biological_process	0.29157	1	3
GO:0006777	Mo-molybdopterin cofactor biosynthetic process	biological_process	0.29248	1	1
GO:0019720	Mo-molybdopterin cofactor metabolic process	biological_process	0.29248	1	1
GO:0000772	mating pheromone activity	molecular_function	0.29261	1	1
GO:0004356	glutamate-ammonia ligase activity	molecular_function	0.29325	1	1
GO:0016211	ammonia ligase activity	molecular_function	0.29325	1	1
GO:0016880	acid-ammonia (or amide) ligase activity	molecular_function	0.29325	1	1
GO:0004806	triglyceride lipase activity	molecular_function	0.29377	1	4
GO:0004828	serine-tRNA ligase activity	molecular_function	0.29442	1	2
GO:0006434	seryl-tRNA aminoacylation	biological_process	0.29442	1	2
GO:0008121	ubiquinol-cytochrome-c reductase activity	molecular_function	0.29489	1	1
GO:0016681	oxidoreductase activity, acting on diphenols and related substances as donors, cytochrome as acceptor	molecular_function	0.29489	1	1
GO:0003924	GTPase activity	molecular_function	0.29691	1	15
GO:0008013	beta-catenin binding	molecular_function	0.29703	1	1
GO:0030269	tetrahydromethanopterin S-methyltransferase activity	molecular_function	0.29709	1	1
GO:0042086	5-methyl-5,6,7,8-tetrahydromethanopterin-dependent methyltransferase activity	molecular_function	0.29709	1	1
GO:0034220	ion transmembrane transport	biological_process	0.29769	1	13
GO:0031226	intrinsic to plasma membrane	cellular_component	0.3012	1	1
GO:0043021	ribonucleoprotein complex binding	molecular_function	0.30156	1	1
GO:0006399	tRNA metabolic process	biological_process	0.30454	1	14
GO:0016423	tRNA (guanine) methyltransferase activity	molecular_function	0.30464	1	2
GO:0004860	protein kinase inhibitor activity	molecular_function	0.30487	1	1
GO:0019210	kinase inhibitor activity	molecular_function	0.30487	1	1
GO:0004558	alpha-glucosidase activity	molecular_function	0.30532	1	2
GO:0005272	sodium channel activity	molecular_function	0.30794	1	1
GO:0052689	carboxylic ester hydrolase activity	molecular_function	0.30797	1	10
GO:0006954	inflammatory response	biological_process	0.30826	1	1
GO:0016021	integral to membrane	cellular_component	0.30866	1	62
GO:0007131	reciprocal meiotic recombination	biological_process	0.30975	1	1
GO:0035825	reciprocal DNA recombination	biological_process	0.30975	1	1
GO:0009147	pyrimidine nucleoside triphosphate metabolic process	biological_process	0.31142	1	1
GO:0003857	3-hydroxyacyl-CoA dehydrogenase activity	molecular_function	0.3116	1	3
GO:0016775	phosphotransferase activity, nitrogenous group as acceptor	molecular_function	0.31179	1	3
GO:0016868	intramolecular transferase activity, phosphotransferases	molecular_function	0.31519	1	1
GO:0030234	enzyme regulator activity	molecular_function	0.31636	1	13
GO:0006534	cysteine metabolic process	biological_process	0.31641	1	1
GO:0046148	pigment biosynthetic process	biological_process	0.31724	1	9
GO:0044264	cellular polysaccharide metabolic process	biological_process	0.31782	1	14
GO:0015718	monocarboxylic acid transport	biological_process	0.31864	1	1
GO:0051186	cofactor metabolic process	biological_process	0.31919	1	14
GO:0008509	anion transmembrane transporter activity	molecular_function	0.31938	1	4
GO:0009069	serine family amino acid metabolic process	biological_process	0.32189	1	2
GO:0034470	ncRNA processing	biological_process	0.32295	1	12
GO:0033177	proton-transporting two-sector ATPase complex, proton-transporting domain	cellular_component	0.32494	1	7
GO:0008080	N-acetyltransferase activity	molecular_function	0.32614	1	3
GO:0005337	nucleoside transmembrane transporter activity	molecular_function	0.32633	1	1
GO:0019083	viral transcription	biological_process	0.32704	1	1
GO:0016482	cytoplasmic transport	biological_process	0.32716	1	7
GO:0016778	diphosphotransferase activity	molecular_function	0.32808	1	1
GO:0005634	nucleus	cellular_component	0.3289	1	54
GO:0036355	2-iminoacetate synthase activity	molecular_function	0.32931	1	1
GO:0005787	signal peptidase complex	cellular_component	0.32974	1	1
GO:0006465	signal peptide processing	biological_process	0.32974	1	1
GO:0016866	intramolecular transferase activity	molecular_function	0.32995	1	2
GO:0042802	identical protein binding	molecular_function	0.33125	1	7
GO:0006891	intra-Golgi vesicle-mediated transport	biological_process	0.33203	1	2
GO:0006725	cellular aromatic compound metabolic process	biological_process	0.33358	1	124
GO:0044238	primary metabolic process	biological_process	0.33367	1	248
GO:0016209	antioxidant activity	molecular_function	0.33397	1	7
GO:0000910	cytokinesis	biological_process	0.33433	1	3
GO:0003918	DNA topoisomerase type II (ATP-hydrolyzing) activity	molecular_function	0.33621	1	1
GO:0061505	DNA topoisomerase II activity	molecular_function	0.33621	1	1
GO:0008192	RNA guanylyltransferase activity	molecular_function	0.33832	1	1
GO:0070568	guanylyltransferase activity	molecular_function	0.33832	1	1
GO:0004435	phosphatidylinositol phospholipase C activity	molecular_function	0.33891	1	1
GO:0004629	phospholipase C activity	molecular_function	0.33891	1	1
GO:0007050	cell cycle arrest	biological_process	0.33952	1	1
GO:0005343	organic acid:sodium symporter activity	molecular_function	0.33988	1	1
GO:0017038	protein import	biological_process	0.33991	1	3
GO:0032324	molybdopterin cofactor biosynthetic process	biological_process	0.34027	1	1
GO:0043545	molybdopterin cofactor metabolic process	biological_process	0.34027	1	1
GO:0051188	cofactor biosynthetic process	biological_process	0.34034	1	11
GO:0016051	carbohydrate biosynthetic process	biological_process	0.34065	1	15
GO:0009767	photosynthetic electron transport chain	biological_process	0.3409	1	1
GO:0015980	energy derivation by oxidation of organic compounds	biological_process	0.34251	1	5
GO:0008948	oxaloacetate decarboxylase activity	molecular_function	0.34353	1	1
GO:0035725	sodium ion transmembrane transport	biological_process	0.34353	1	1
GO:0071436	sodium ion export	biological_process	0.34353	1	1
GO:0015926	glucosidase activity	molecular_function	0.34461	1	2
GO:0016020	membrane	cellular_component	0.34608	1	130
GO:0044087	regulation of cellular component biogenesis	biological_process	0.34635	1	1
GO:0009360	DNA polymerase III complex	cellular_component	0.3469	1	1
GO:0042575	DNA polymerase complex	cellular_component	0.3469	1	1
GO:0008653	lipopolysaccharide metabolic process	biological_process	0.34793	1	8
GO:0009103	lipopolysaccharide biosynthetic process	biological_process	0.34793	1	8
GO:0002376	immune system process	biological_process	0.34963	1	3
GO:0006825	copper ion transport	biological_process	0.35245	1	1
GO:0090066	regulation of anatomical structure size	biological_process	0.35821	1	1
GO:0004652	polynucleotide adenylyltransferase activity	molecular_function	0.35828	1	1
GO:0005085	guanyl-nucleotide exchange factor activity	molecular_function	0.3618	1	2
GO:0033692	cellular polysaccharide biosynthetic process	biological_process	0.36183	1	12
GO:0000280	nuclear division	biological_process	0.36232	1	2
GO:0007067	mitosis	biological_process	0.36232	1	2
GO:0034637	cellular carbohydrate biosynthetic process	biological_process	0.36249	1	13
GO:0000097	sulfur amino acid biosynthetic process	biological_process	0.36257	1	1
GO:0005984	disaccharide metabolic process	biological_process	0.36486	1	2
GO:0005681	spliceosomal complex	cellular_component	0.36497	1	2
GO:0006007	glucose catabolic process	biological_process	0.36543	1	4
GO:0019320	hexose catabolic process	biological_process	0.36543	1	4
GO:0044270	cellular nitrogen compound catabolic process	biological_process	0.36554	1	7
GO:0016641	oxidoreductase activity, acting on the CH-NH2 group of donors, oxygen as acceptor	molecular_function	0.36609	1	1
GO:0031224	intrinsic to membrane	cellular_component	0.36626	1	62
GO:0044262	cellular carbohydrate metabolic process	biological_process	0.36643	1	16
GO:0019439	aromatic compound catabolic process	biological_process	0.36725	1	7
GO:0004427	inorganic diphosphatase activity	molecular_function	0.36804	1	1
GO:0030151	molybdenum ion binding	molecular_function	0.36852	1	1
GO:0015095	magnesium ion transmembrane transporter activity	molecular_function	0.36912	1	1
GO:0015693	magnesium ion transport	biological_process	0.36912	1	1
GO:0016742	hydroxymethyl-, formyl- and related transferase activity	molecular_function	0.37185	1	1
GO:0009173	pyrimidine ribonucleoside monophosphate metabolic process	biological_process	0.37198	1	1
GO:0009174	pyrimidine ribonucleoside monophosphate biosynthetic process	biological_process	0.37198	1	1
GO:0051536	iron-sulfur cluster binding	molecular_function	0.37493	1	5
GO:0051540	metal cluster binding	molecular_function	0.37493	1	5
GO:0016413	O-acetyltransferase activity	molecular_function	0.37785	1	1
GO:0016616	oxidoreductase activity, acting on the CH-OH group of donors, NAD or NADP as acceptor	molecular_function	0.37797	1	12
GO:0015370	solute:sodium symporter activity	molecular_function	0.3788	1	1
GO:0038023	signaling receptor activity	molecular_function	0.37924	1	6
GO:0019637	organophosphate metabolic process	biological_process	0.38173	1	20
GO:0003993	acid phosphatase activity	molecular_function	0.38432	1	1
GO:0045333	cellular respiration	biological_process	0.38804	1	4
GO:0009538	photosystem I reaction center	cellular_component	0.38812	1	1
GO:0007606	sensory perception of chemical stimulus	biological_process	0.38836	1	1
GO:0046039	GTP metabolic process	biological_process	0.3892	1	4
GO:0016010	dystrophin-associated glycoprotein complex	cellular_component	0.38984	1	1
GO:0009791	post-embryonic development	biological_process	0.39039	1	1
GO:0009878	nodule morphogenesis	biological_process	0.39039	1	1
GO:0009886	post-embryonic morphogenesis	biological_process	0.39039	1	1
GO:0044111	development involved in symbiotic interaction	biological_process	0.39039	1	1
GO:0046365	monosaccharide catabolic process	biological_process	0.39102	1	4
GO:0090304	nucleic acid metabolic process	biological_process	0.3922	1	103
GO:0019068	virion assembly	biological_process	0.39394	1	2
GO:0016837	carbon-oxygen lyase activity, acting on polysaccharides	molecular_function	0.3957	1	1
GO:0001539	ciliary or bacterial-type flagellar motility	biological_process	0.39736	1	1
GO:0035251	UDP-glucosyltransferase activity	molecular_function	0.39742	1	2
GO:0005985	sucrose metabolic process	biological_process	0.39838	1	1
GO:0000278	mitotic cell cycle	biological_process	0.39874	1	2
GO:0016831	carboxy-lyase activity	molecular_function	0.40094	1	4
GO:0043566	structure-specific DNA binding	molecular_function	0.40176	1	3
GO:0016776	phosphotransferase activity, phosphate group as acceptor	molecular_function	0.40535	1	1
GO:1901681	sulfur compound binding	molecular_function	0.40537	1	2
GO:0005342	organic acid transmembrane transporter activity	molecular_function	0.40545	1	2
GO:0046943	carboxylic acid transmembrane transporter activity	molecular_function	0.40545	1	2
GO:0004616	phosphogluconate dehydrogenase (decarboxylating) activity	molecular_function	0.40549	1	2
GO:0003677	DNA binding	molecular_function	0.40661	1	64
GO:0008233	peptidase activity	molecular_function	0.40768	1	30
GO:0007276	gamete generation	biological_process	0.40833	1	1
GO:0004488	methylenetetrahydrofolate dehydrogenase (NADP+) activity	molecular_function	0.41063	1	1
GO:0048285	organelle fission	biological_process	0.41165	1	2
GO:0046677	response to antibiotic	biological_process	0.41348	1	1
GO:0016972	thiol oxidase activity	molecular_function	0.41348	1	1
GO:0052126	movement in host environment	biological_process	0.41352	1	2
GO:0052192	movement in environment of other organism involved in symbiotic interaction	biological_process	0.41352	1	2
GO:0032880	regulation of protein localization	biological_process	0.41532	1	1
GO:0051223	regulation of protein transport	biological_process	0.41532	1	1
GO:0070201	regulation of establishment of protein localization	biological_process	0.41532	1	1
GO:0090407	organophosphate biosynthetic process	biological_process	0.41578	1	10
GO:0034660	ncRNA metabolic process	biological_process	0.41614	1	15
GO:0016998	cell wall macromolecule catabolic process	biological_process	0.41768	1	2
GO:0032505	reproduction of a single-celled organism	biological_process	0.4183	1	2
GO:0043093	cytokinesis by binary fission	biological_process	0.4183	1	2
GO:0016627	oxidoreductase activity, acting on the CH-CH group of donors	molecular_function	0.41963	1	5
GO:0016624	oxidoreductase activity, acting on the aldehyde or oxo group of donors, disulfide as acceptor	molecular_function	0.42031	1	1
GO:0006323	DNA packaging	biological_process	0.42043	1	2
GO:0008175	tRNA methyltransferase activity	molecular_function	0.42068	1	2
GO:0043043	peptide biosynthetic process	biological_process	0.42145	1	1
GO:0006091	generation of precursor metabolites and energy	biological_process	0.42219	1	8
GO:0008514	organic anion transmembrane transporter activity	molecular_function	0.42466	1	2
GO:0046434	organophosphate catabolic process	biological_process	0.4268	1	5
GO:0006935	chemotaxis	biological_process	0.42788	1	1
GO:0000774	adenyl-nucleotide exchange factor activity	molecular_function	0.42851	1	1
GO:0016670	oxidoreductase activity, acting on a sulfur group of donors, oxygen as acceptor	molecular_function	0.43079	1	1
GO:0033179	proton-transporting V-type ATPase, V0 domain	cellular_component	0.43117	1	3
GO:0016706	oxidoreductase activity, acting on paired donors, with incorporation or reduction of molecular oxygen, 2-oxoglutarate as one donor, and incorporation of one atom each of oxygen into both donors	molecular_function	0.43121	1	6
GO:0006753	nucleoside phosphate metabolic process	biological_process	0.43283	1	13
GO:0045786	negative regulation of cell cycle	biological_process	0.43405	1	1
GO:0006120	mitochondrial electron transport, NADH to ubiquinone	biological_process	0.4342	1	1
GO:0004620	phospholipase activity	molecular_function	0.4351	1	1
GO:0005186	pheromone activity	molecular_function	0.43722	1	1
GO:0044036	cell wall macromolecule metabolic process	biological_process	0.43728	1	2
GO:0046527	glucosyltransferase activity	molecular_function	0.4388	1	2
GO:0008170	N-methyltransferase activity	molecular_function	0.43884	1	3
GO:0046983	protein dimerization activity	molecular_function	0.43972	1	12
GO:0006098	pentose-phosphate shunt	biological_process	0.4401	1	2
GO:0006740	NADPH regeneration	biological_process	0.4401	1	2
GO:0006073	cellular glucan metabolic process	biological_process	0.44022	1	4
GO:0044042	glucan metabolic process	biological_process	0.44022	1	4
GO:0015672	monovalent inorganic cation transport	biological_process	0.44027	1	14
GO:1901068	guanosine-containing compound metabolic process	biological_process	0.44046	1	4
GO:0017150	tRNA dihydrouridine synthase activity	molecular_function	0.44048	1	1
GO:0005525	GTP binding	molecular_function	0.44113	1	17
GO:0016682	oxidoreductase activity, acting on diphenols and related substances as donors, oxygen as acceptor	molecular_function	0.44189	1	1
GO:0015267	channel activity	molecular_function	0.44411	1	6
GO:0022803	passive transmembrane transporter activity	molecular_function	0.44411	1	6
GO:0016597	amino acid binding	molecular_function	0.44615	1	2
GO:0009311	oligosaccharide metabolic process	biological_process	0.4465	1	3
GO:0004871	signal transducer activity	molecular_function	0.44749	1	11
GO:0060089	molecular transducer activity	molecular_function	0.44749	1	11
GO:0009165	nucleotide biosynthetic process	biological_process	0.44759	1	7
GO:0008855	exodeoxyribonuclease VII activity	molecular_function	0.44903	1	1
GO:0005088	Ras guanyl-nucleotide exchange factor activity	molecular_function	0.44928	1	1
GO:0005089	Rho guanyl-nucleotide exchange factor activity	molecular_function	0.44928	1	1
GO:0016746	transferase activity, transferring acyl groups	molecular_function	0.44962	1	12
GO:0016717	oxidoreductase activity, acting on paired donors, with oxidation of a pair of donors resulting in the reduction of molecular oxygen to two molecules of water	molecular_function	0.45051	1	1
GO:0032561	guanyl ribonucleotide binding	molecular_function	0.45058	1	17
GO:0008272	sulfate transport	biological_process	0.45112	1	1
GO:0015116	sulfate transmembrane transporter activity	molecular_function	0.45112	1	1
GO:0007264	small GTPase mediated signal transduction	biological_process	0.45274	1	10
GO:0019001	guanyl nucleotide binding	molecular_function	0.45372	1	17
GO:0019954	asexual reproduction	biological_process	0.45392	1	2
GO:0035556	intracellular signal transduction	biological_process	0.45492	1	13
GO:0006818	hydrogen transport	biological_process	0.45534	1	9
GO:0015992	proton transport	biological_process	0.45534	1	9
GO:0015947	methane metabolic process	biological_process	0.45542	1	1
GO:0015948	methanogenesis	biological_process	0.45542	1	1
GO:0015975	energy derivation by oxidation of reduced inorganic compounds	biological_process	0.45542	1	1
GO:0043446	cellular alkane metabolic process	biological_process	0.45542	1	1
GO:0043447	alkane biosynthetic process	biological_process	0.45542	1	1
GO:0006778	porphyrin-containing compound metabolic process	biological_process	0.45722	1	8
GO:0006096	glycolysis	biological_process	0.45766	1	2
GO:0030170	pyridoxal phosphate binding	molecular_function	0.45866	1	4
GO:0005886	plasma membrane	cellular_component	0.46206	1	5
GO:0019064	viral entry into host cell via membrane fusion with the plasma membrane	biological_process	0.46393	1	1
GO:0019048	modulation by virus of host morphology or physiology	biological_process	0.464	1	2
GO:0006139	nucleobase-containing compound metabolic process	biological_process	0.46436	1	114
GO:0016307	phosphatidylinositol phosphate kinase activity	molecular_function	0.46585	1	1
GO:0043631	RNA polyadenylation	biological_process	0.46607	1	1
GO:0051049	regulation of transport	biological_process	0.46622	1	1
GO:0009056	catabolic process	biological_process	0.46654	1	25
GO:0044237	cellular metabolic process	biological_process	0.467	1	224
GO:0006278	RNA-dependent DNA replication	biological_process	0.46895	1	2
GO:1901293	nucleoside phosphate biosynthetic process	biological_process	0.46898	1	7
GO:0008173	RNA methyltransferase activity	molecular_function	0.46945	1	3
GO:0033176	proton-transporting V-type ATPase complex	cellular_component	0.47004	1	4
GO:0006006	glucose metabolic process	biological_process	0.47193	1	4
GO:0007600	sensory perception	biological_process	0.47331	1	1
GO:0051260	protein homooligomerization	biological_process	0.47375	1	1
GO:0003697	single-stranded DNA binding	molecular_function	0.47426	1	1
GO:0044702	single organism reproductive process	biological_process	0.47427	1	1
GO:0009522	photosystem I	cellular_component	0.47505	1	2
GO:0042330	taxis	biological_process	0.47516	1	1
GO:0004252	serine-type endopeptidase activity	molecular_function	0.4757	1	6
GO:0000785	chromatin	cellular_component	0.47656	1	1
GO:0000179	rRNA (adenine-N6,N6-)-dimethyltransferase activity	molecular_function	0.47702	1	1
GO:0000917	barrier septum assembly	biological_process	0.47709	1	2
GO:0032506	cytokinetic process	biological_process	0.47709	1	2
GO:0090529	cell septum assembly	biological_process	0.47709	1	2
GO:0019207	kinase regulator activity	molecular_function	0.47859	1	1
GO:0019887	protein kinase regulator activity	molecular_function	0.47859	1	1
GO:0016811	hydrolase activity, acting on carbon-nitrogen (but not peptide) bonds, in linear amides	molecular_function	0.48034	1	1
GO:0030031	cell projection assembly	biological_process	0.48099	1	1
GO:0044000	movement in host	biological_process	0.48308	1	1
GO:0046739	spread of virus in multicellular host	biological_process	0.48308	1	1
GO:0046740	spread of virus in host, cell to cell	biological_process	0.48308	1	1
GO:0051814	movement in other organism involved in symbiotic interaction	biological_process	0.48308	1	1
GO:0043167	ion binding	molecular_function	0.48345	1	174
GO:0072348	sulfur compound transport	biological_process	0.48398	1	1
GO:1901682	sulfur compound transmembrane transporter activity	molecular_function	0.48398	1	1
GO:0008171	O-methyltransferase activity	molecular_function	0.48411	1	3
GO:0016903	oxidoreductase activity, acting on the aldehyde or oxo group of donors	molecular_function	0.48461	1	3
GO:0009061	anaerobic respiration	biological_process	0.48722	1	1
GO:0006304	DNA modification	biological_process	0.48949	1	2
GO:0019069	viral capsid assembly	biological_process	0.49058	1	1
GO:0004872	receptor activity	molecular_function	0.49214	1	6
GO:0017137	Rab GTPase binding	molecular_function	0.49214	1	1
GO:0051274	beta-glucan biosynthetic process	biological_process	0.49446	1	2
GO:0030030	cell projection organization	biological_process	0.49459	1	1
GO:0043603	cellular amide metabolic process	biological_process	0.4954	1	2
GO:0032501	multicellular organismal process	biological_process	0.49624	1	9
GO:0015932	nucleobase-containing compound transmembrane transporter activity	molecular_function	0.49645	1	1
GO:0007154	cell communication	biological_process	0.49764	1	34
GO:0070011	peptidase activity, acting on L-amino acid peptides	molecular_function	0.49869	1	27
GO:0032504	multicellular organism reproduction	biological_process	0.49873	1	1
GO:0048609	multicellular organismal reproductive process	biological_process	0.49873	1	1
GO:0048038	quinone binding	molecular_function	0.50043	1	1
GO:0006979	response to oxidative stress	biological_process	0.50088	1	4
GO:0006284	base-excision repair	biological_process	0.50102	1	1
GO:0001071	nucleic acid binding transcription factor activity	molecular_function	0.50235	1	21
GO:0003700	sequence-specific DNA binding transcription factor activity	molecular_function	0.50235	1	21
GO:0008172	S-methyltransferase activity	molecular_function	0.50251	1	1
GO:0003964	RNA-directed DNA polymerase activity	molecular_function	0.50289	1	2
GO:0042775	mitochondrial ATP synthesis coupled electron transport	biological_process	0.50337	1	1
GO:0006771	riboflavin metabolic process	biological_process	0.50447	1	1
GO:0009231	riboflavin biosynthetic process	biological_process	0.50447	1	1
GO:0042726	flavin-containing compound metabolic process	biological_process	0.50447	1	1
GO:0042727	flavin-containing compound biosynthetic process	biological_process	0.50447	1	1
GO:0034061	DNA polymerase activity	molecular_function	0.50649	1	4
GO:0005618	cell wall	cellular_component	0.50714	1	4
GO:0009396	folic acid-containing compound biosynthetic process	biological_process	0.50898	1	1
GO:0003712	transcription cofactor activity	molecular_function	0.50949	1	4
GO:0006544	glycine metabolic process	biological_process	0.50964	1	1
GO:0005992	trehalose biosynthetic process	biological_process	0.51013	1	1
GO:0016469	proton-transporting two-sector ATPase complex	cellular_component	0.5106	1	8
GO:0009507	chloroplast	cellular_component	0.51139	1	2
GO:0009536	plastid	cellular_component	0.51139	1	2
GO:0031301	integral to organelle membrane	cellular_component	0.51375	1	2
GO:0000989	transcription factor binding transcription factor activity	molecular_function	0.51599	1	4
GO:0016763	transferase activity, transferring pentosyl groups	molecular_function	0.51677	1	2
GO:0008060	ARF GTPase activator activity	molecular_function	0.5184	1	1
GO:0032312	regulation of ARF GTPase activity	biological_process	0.5184	1	1
GO:0033013	tetrapyrrole metabolic process	biological_process	0.5216	1	9
GO:0032507	maintenance of protein location in cell	biological_process	0.52163	1	2
GO:0045185	maintenance of protein location	biological_process	0.52163	1	2
GO:0051235	maintenance of location	biological_process	0.52163	1	2
GO:0051651	maintenance of location in cell	biological_process	0.52163	1	2
GO:0005509	calcium ion binding	molecular_function	0.52203	1	8
GO:0005578	proteinaceous extracellular matrix	cellular_component	0.52263	1	4
GO:0019843	rRNA binding	molecular_function	0.52361	1	1
GO:0010033	response to organic substance	biological_process	0.52421	1	2
GO:0019080	viral genome expression	biological_process	0.52468	1	1
GO:0044003	modification by symbiont of host morphology or physiology	biological_process	0.5254	1	2
GO:0051817	modification of morphology or physiology of other organism involved in symbiotic interaction	biological_process	0.5254	1	2
GO:0009117	nucleotide metabolic process	biological_process	0.52544	1	12
GO:0009617	response to bacterium	biological_process	0.52579	1	2
GO:0042742	defense response to bacterium	biological_process	0.52579	1	2
GO:0004529	exodeoxyribonuclease activity	molecular_function	0.5261	1	1
GO:0016895	exodeoxyribonuclease activity, producing 5'-phosphomonoesters	molecular_function	0.5261	1	1
GO:0051273	beta-glucan metabolic process	biological_process	0.52634	1	2
GO:0009405	pathogenesis	biological_process	0.52811	1	6
GO:0016433	rRNA (adenine) methyltransferase activity	molecular_function	0.52896	1	1
GO:0060590	ATPase regulator activity	molecular_function	0.52975	1	1
GO:0019067	viral assembly, maturation, egress, and release	biological_process	0.53178	1	2
GO:0010467	gene expression	biological_process	0.53288	1	87
GO:0031123	RNA 3'-end processing	biological_process	0.5336	1	1
GO:0016846	carbon-sulfur lyase activity	molecular_function	0.5348	1	1
GO:0032403	protein complex binding	molecular_function	0.53553	1	2
GO:0030260	entry into host cell	biological_process	0.53617	1	1
GO:0044409	entry into host	biological_process	0.53617	1	1
GO:0046718	viral entry into host cell	biological_process	0.53617	1	1
GO:0051806	entry into cell of other organism involved in symbiotic interaction	biological_process	0.53617	1	1
GO:0051828	entry into other organism involved in symbiotic interaction	biological_process	0.53617	1	1
GO:0046351	disaccharide biosynthetic process	biological_process	0.53686	1	1
GO:0005244	voltage-gated ion channel activity	molecular_function	0.53876	1	1
GO:0022832	voltage-gated channel activity	molecular_function	0.53876	1	1
GO:0044724	single-organism carbohydrate catabolic process	biological_process	0.5396	1	4
GO:0050877	neurological system process	biological_process	0.54019	1	1
GO:0003674	molecular_function	molecular_function	0.54022	1	506
GO:0048646	anatomical structure formation involved in morphogenesis	biological_process	0.54247	1	1
GO:0015629	actin cytoskeleton	cellular_component	0.54348	1	2
GO:0006760	folic acid-containing compound metabolic process	biological_process	0.54387	1	1
GO:0033043	regulation of organelle organization	biological_process	0.54619	1	1
GO:0044707	single-multicellular organism process	biological_process	0.54658	1	8
GO:0031300	intrinsic to organelle membrane	cellular_component	0.54946	1	2
GO:0016646	oxidoreductase activity, acting on the CH-NH group of donors, NAD or NADP as acceptor	molecular_function	0.55184	1	1
GO:0042559	pteridine-containing compound biosynthetic process	biological_process	0.55552	1	1
GO:0009636	response to toxic substance	biological_process	0.55585	1	1
GO:0008677	2-dehydropantoate 2-reductase activity	molecular_function	0.55604	1	1
GO:0016620	oxidoreductase activity, acting on the aldehyde or oxo group of donors, NAD or NADP as acceptor	molecular_function	0.55629	1	2
GO:0019953	sexual reproduction	biological_process	0.55702	1	1
GO:0051258	protein polymerization	biological_process	0.55762	1	2
GO:0009260	ribonucleotide biosynthetic process	biological_process	0.55783	1	5
GO:0046390	ribose phosphate biosynthetic process	biological_process	0.55783	1	5
GO:0006353	DNA-dependent transcription, termination	biological_process	0.55802	1	1
GO:0000096	sulfur amino acid metabolic process	biological_process	0.55863	1	1
GO:0007165	signal transduction	biological_process	0.55933	1	30
GO:0009987	cellular process	biological_process	0.55969	1	297
GO:0004888	transmembrane signaling receptor activity	molecular_function	0.55999	1	3
GO:0034508	centromere complex assembly	biological_process	0.56077	1	1
GO:0044425	membrane part	cellular_component	0.56159	1	74
GO:0035821	modification of morphology or physiology of other organism	biological_process	0.56201	1	2
GO:0031012	extracellular matrix	cellular_component	0.56338	1	4
GO:0016887	ATPase activity	molecular_function	0.56464	1	20
GO:0009250	glucan biosynthetic process	biological_process	0.56583	1	2
GO:0006839	mitochondrial transport	biological_process	0.56702	1	1
GO:0006184	GTP catabolic process	biological_process	0.56793	1	3
GO:1901069	guanosine-containing compound catabolic process	biological_process	0.56793	1	3
GO:0006928	cellular component movement	biological_process	0.56816	1	4
GO:0008831	dTDP-4-dehydrorhamnose reductase activity	molecular_function	0.56895	1	2
GO:0005991	trehalose metabolic process	biological_process	0.56916	1	1
GO:0004536	deoxyribonuclease activity	molecular_function	0.56961	1	2
GO:0004197	cysteine-type endopeptidase activity	molecular_function	0.56976	1	3
GO:0006890	retrograde vesicle-mediated transport, Golgi to ER	biological_process	0.57206	1	1
GO:0032879	regulation of localization	biological_process	0.57461	1	1
GO:0008608	attachment of spindle microtubules to kinetochore	biological_process	0.57508	1	1
GO:0023052	signaling	biological_process	0.57555	1	30
GO:0044700	single organism signaling	biological_process	0.57555	1	30
GO:0009312	oligosaccharide biosynthetic process	biological_process	0.57765	1	2
GO:0004970	ionotropic glutamate receptor activity	molecular_function	0.5799	1	1
GO:0005231	excitatory extracellular ligand-gated ion channel activity	molecular_function	0.5799	1	1
GO:0005234	extracellular-glutamate-gated ion channel activity	molecular_function	0.5799	1	1
GO:0008066	glutamate receptor activity	molecular_function	0.5799	1	1
GO:0004525	ribonuclease III activity	molecular_function	0.58197	1	1
GO:0006996	organelle organization	biological_process	0.58683	1	15
GO:0051701	interaction with host	biological_process	0.58806	1	4
GO:0006739	NADP metabolic process	biological_process	0.58807	1	2
GO:0030599	pectinesterase activity	molecular_function	0.59054	1	3
GO:0045226	extracellular polysaccharide biosynthetic process	biological_process	0.59365	1	2
GO:0046379	extracellular polysaccharide metabolic process	biological_process	0.59365	1	2
GO:0070566	adenylyltransferase activity	molecular_function	0.59405	1	1
GO:0005216	ion channel activity	molecular_function	0.59841	1	5
GO:0022838	substrate-specific channel activity	molecular_function	0.59841	1	5
GO:0030029	actin filament-based process	biological_process	0.59902	1	1
GO:0030036	actin cytoskeleton organization	biological_process	0.59902	1	1
GO:0042558	pteridine-containing compound metabolic process	biological_process	0.5994	1	1
GO:0004601	peroxidase activity	molecular_function	0.60042	1	4
GO:0016684	oxidoreductase activity, acting on peroxide as acceptor	molecular_function	0.60042	1	4
GO:0003887	DNA-directed DNA polymerase activity	molecular_function	0.60182	1	2
GO:0048193	Golgi vesicle transport	biological_process	0.60234	1	4
GO:0009896	positive regulation of catabolic process	biological_process	0.60441	1	2
GO:0010508	positive regulation of autophagy	biological_process	0.60441	1	2
GO:0031331	positive regulation of cellular catabolic process	biological_process	0.60441	1	2
GO:0000139	Golgi membrane	cellular_component	0.60442	1	2
GO:0051704	multi-organism process	biological_process	0.60596	1	23
GO:0005516	calmodulin binding	molecular_function	0.60665	1	1
GO:1901137	carbohydrate derivative biosynthetic process	biological_process	0.60939	1	15
GO:0034453	microtubule anchoring	biological_process	0.6103	1	1
GO:0006152	purine nucleoside catabolic process	biological_process	0.61134	1	3
GO:0009143	nucleoside triphosphate catabolic process	biological_process	0.61134	1	3
GO:0009146	purine nucleoside triphosphate catabolic process	biological_process	0.61134	1	3
GO:0009203	ribonucleoside triphosphate catabolic process	biological_process	0.61134	1	3
GO:0009207	purine ribonucleoside triphosphate catabolic process	biological_process	0.61134	1	3
GO:0046130	purine ribonucleoside catabolic process	biological_process	0.61134	1	3
GO:0019205	nucleobase-containing compound kinase activity	molecular_function	0.61173	1	1
GO:0008649	rRNA methyltransferase activity	molecular_function	0.61638	1	1
GO:0009259	ribonucleotide metabolic process	biological_process	0.61659	1	8
GO:0019693	ribose phosphate metabolic process	biological_process	0.61659	1	8
GO:0009164	nucleoside catabolic process	biological_process	0.61667	1	3
GO:0042454	ribonucleoside catabolic process	biological_process	0.61667	1	3
GO:1901658	glycosyl compound catabolic process	biological_process	0.61667	1	3
GO:0015077	monovalent inorganic cation transmembrane transporter activity	molecular_function	0.61757	1	12
GO:0050896	response to stimulus	biological_process	0.61791	1	63
GO:0009236	cobalamin biosynthetic process	biological_process	0.62021	1	1
GO:0019031	viral envelope	cellular_component	0.62075	1	5
GO:0036338	viral membrane	cellular_component	0.62075	1	5
GO:0012505	endomembrane system	cellular_component	0.6235	1	7
GO:0019362	pyridine nucleotide metabolic process	biological_process	0.62515	1	2
GO:0046496	nicotinamide nucleotide metabolic process	biological_process	0.62515	1	2
GO:0072524	pyridine-containing compound metabolic process	biological_process	0.62515	1	2
GO:0005230	extracellular ligand-gated ion channel activity	molecular_function	0.62597	1	1
GO:0043604	amide biosynthetic process	biological_process	0.62787	1	1
GO:0019684	photosynthesis, light reaction	biological_process	0.63001	1	1
GO:0005794	Golgi apparatus	cellular_component	0.63144	1	3
GO:0009154	purine ribonucleotide catabolic process	biological_process	0.63173	1	3
GO:0009261	ribonucleotide catabolic process	biological_process	0.63173	1	3
GO:0003008	system process	biological_process	0.63299	1	1
GO:0051259	protein oligomerization	biological_process	0.63308	1	1
GO:0010506	regulation of autophagy	biological_process	0.63333	1	2
GO:0009521	photosystem	cellular_component	0.63417	1	4
GO:0071944	cell periphery	cellular_component	0.63478	1	10
GO:0016759	cellulose synthase activity	molecular_function	0.63495	1	1
GO:0016760	cellulose synthase (UDP-forming) activity	molecular_function	0.63495	1	1
GO:0009235	cobalamin metabolic process	biological_process	0.63951	1	1
GO:0042803	protein homodimerization activity	molecular_function	0.64005	1	2
GO:0019318	hexose metabolic process	biological_process	0.64081	1	4
GO:0009059	macromolecule biosynthetic process	biological_process	0.64118	1	89
GO:0006195	purine nucleotide catabolic process	biological_process	0.64364	1	3
GO:0072523	purine-containing compound catabolic process	biological_process	0.64364	1	3
GO:0048522	positive regulation of cellular process	biological_process	0.64496	1	4
GO:0009072	aromatic amino acid family metabolic process	biological_process	0.64797	1	1
GO:0046914	transition metal ion binding	molecular_function	0.64892	1	53
GO:0016740	transferase activity	molecular_function	0.64964	1	106
GO:0055086	nucleobase-containing small molecule metabolic process	biological_process	0.64985	1	14
GO:0030312	external encapsulating structure	cellular_component	0.65136	1	4
GO:0032011	ARF protein signal transduction	biological_process	0.65508	1	1
GO:0032012	regulation of ARF protein signal transduction	biological_process	0.65508	1	1
GO:0016888	endodeoxyribonuclease activity, producing 5'-phosphomonoesters	molecular_function	0.65581	1	1
GO:0008194	UDP-glycosyltransferase activity	molecular_function	0.65631	1	3
GO:0009166	nucleotide catabolic process	biological_process	0.65722	1	3
GO:0005488	binding	molecular_function	0.65749	1	341
GO:0000276	mitochondrial proton-transporting ATP synthase complex, coupling factor F(o)	cellular_component	0.65864	1	2
GO:0004672	protein kinase activity	molecular_function	0.66127	1	35
GO:1901292	nucleoside phosphate catabolic process	biological_process	0.66144	1	3
GO:0000221	vacuolar proton-transporting V-type ATPase, V1 domain	cellular_component	0.6626	1	1
GO:0005774	vacuolar membrane	cellular_component	0.6626	1	1
GO:0016471	vacuolar proton-transporting V-type ATPase complex	cellular_component	0.6626	1	1
GO:0044437	vacuolar part	cellular_component	0.6626	1	1
GO:0009877	nodulation	biological_process	0.66366	1	1
GO:0048518	positive regulation of biological process	biological_process	0.66428	1	4
GO:0009152	purine ribonucleotide biosynthetic process	biological_process	0.66436	1	4
GO:0009611	response to wounding	biological_process	0.66575	1	2
GO:0015298	solute:cation antiporter activity	molecular_function	0.66661	1	1
GO:0015299	solute:hydrogen antiporter activity	molecular_function	0.66661	1	1
GO:0006796	phosphate-containing compound metabolic process	biological_process	0.66693	1	53
GO:0015630	microtubule cytoskeleton	cellular_component	0.66701	1	2
GO:0006352	DNA-dependent transcription, initiation	biological_process	0.66994	1	3
GO:0033365	protein localization to organelle	biological_process	0.67154	1	4
GO:0015075	ion transmembrane transporter activity	molecular_function	0.67172	1	24
GO:0006793	phosphorus metabolic process	biological_process	0.67248	1	53
GO:0000154	rRNA modification	biological_process	0.67285	1	1
GO:0061024	membrane organization	biological_process	0.67301	1	2
GO:0000778	condensed nuclear chromosome kinetochore	cellular_component	0.67455	1	1
GO:0000780	condensed nuclear chromosome, centromeric region	cellular_component	0.67455	1	1
GO:0000940	condensed chromosome outer kinetochore	cellular_component	0.67455	1	1
GO:0000942	condensed nuclear chromosome outer kinetochore	cellular_component	0.67455	1	1
GO:0042729	DASH complex	cellular_component	0.67455	1	1
GO:0016741	transferase activity, transferring one-carbon groups	molecular_function	0.67503	1	12
GO:0016796	exonuclease activity, active with either ribo- or deoxyribonucleic acids and producing 5'-phosphomonoesters	molecular_function	0.67517	1	1
GO:0034357	photosynthetic membrane	cellular_component	0.6756	1	4
GO:0016485	protein processing	biological_process	0.67774	1	1
GO:0051604	protein maturation	biological_process	0.67774	1	1
GO:0006605	protein targeting	biological_process	0.67793	1	4
GO:0000145	exocyst	cellular_component	0.67871	1	1
GO:0006468	protein phosphorylation	biological_process	0.67911	1	32
GO:0015078	hydrogen ion transmembrane transporter activity	molecular_function	0.67929	1	9
GO:0033180	proton-transporting V-type ATPase, V1 domain	cellular_component	0.68092	1	1
GO:0009653	anatomical structure morphogenesis	biological_process	0.68262	1	2
GO:1901135	carbohydrate derivative metabolic process	biological_process	0.68287	1	24
GO:0000777	condensed chromosome kinetochore	cellular_component	0.68308	1	1
GO:0000779	condensed chromosome, centromeric region	cellular_component	0.68308	1	1
GO:0005773	vacuole	cellular_component	0.68311	1	1
GO:0004930	G-protein coupled receptor activity	molecular_function	0.6844	1	1
GO:0006164	purine nucleotide biosynthetic process	biological_process	0.68459	1	4
GO:0034645	cellular macromolecule biosynthetic process	biological_process	0.68552	1	87
GO:0043231	intracellular membrane-bounded organelle	cellular_component	0.689	1	68
GO:0051707	response to other organism	biological_process	0.69102	1	2
GO:0004520	endodeoxyribonuclease activity	molecular_function	0.69205	1	1
GO:0009144	purine nucleoside triphosphate metabolic process	biological_process	0.69245	1	6
GO:0009199	ribonucleoside triphosphate metabolic process	biological_process	0.69245	1	6
GO:0009205	purine ribonucleoside triphosphate metabolic process	biological_process	0.69245	1	6
GO:0043227	membrane-bounded organelle	cellular_component	0.69258	1	68
GO:0007599	hemostasis	biological_process	0.69353	1	1
GO:0050817	coagulation	biological_process	0.69353	1	1
GO:0050878	regulation of body fluid levels	biological_process	0.69353	1	1
GO:0009150	purine ribonucleotide metabolic process	biological_process	0.69489	1	7
GO:0008236	serine-type peptidase activity	molecular_function	0.69523	1	9
GO:0017171	serine hydrolase activity	molecular_function	0.69523	1	9
GO:0051082	unfolded protein binding	molecular_function	0.69646	1	3
GO:0005604	basement membrane	cellular_component	0.69684	1	1
GO:0004867	serine-type endopeptidase inhibitor activity	molecular_function	0.69698	1	1
GO:0016835	carbon-oxygen lyase activity	molecular_function	0.69755	1	3
GO:0000902	cell morphogenesis	biological_process	0.69907	1	1
GO:0032989	cellular component morphogenesis	biological_process	0.69907	1	1
GO:0016310	phosphorylation	biological_process	0.6991	1	34
GO:0022891	substrate-specific transmembrane transporter activity	molecular_function	0.69951	1	25
GO:0016853	isomerase activity	molecular_function	0.70109	1	5
GO:0004812	aminoacyl-tRNA ligase activity	molecular_function	0.70337	1	3
GO:0005996	monosaccharide metabolic process	biological_process	0.70405	1	4
GO:0009141	nucleoside triphosphate metabolic process	biological_process	0.7123	1	6
GO:0004222	metalloendopeptidase activity	molecular_function	0.7135	1	2
GO:0005789	endoplasmic reticulum membrane	cellular_component	0.71465	1	2
GO:0042175	nuclear outer membrane-endoplasmic reticulum membrane network	cellular_component	0.71465	1	2
GO:0006418	tRNA aminoacylation for protein translation	biological_process	0.71526	1	3
GO:0008094	DNA-dependent ATPase activity	molecular_function	0.71532	1	1
GO:0006163	purine nucleotide metabolic process	biological_process	0.71643	1	7
GO:0003954	NADH dehydrogenase activity	molecular_function	0.71731	1	2
GO:0006779	porphyrin-containing compound biosynthetic process	biological_process	0.71855	1	5
GO:0030244	cellulose biosynthetic process	biological_process	0.71912	1	1
GO:0030983	mismatched DNA binding	molecular_function	0.7207	1	1
GO:0044403	symbiosis, encompassing mutualism through parasitism	biological_process	0.72206	1	11
GO:0016875	ligase activity, forming carbon-oxygen bonds	molecular_function	0.72222	1	3
GO:0016876	ligase activity, forming aminoacyl-tRNA and related compounds	molecular_function	0.72222	1	3
GO:0044419	interspecies interaction between organisms	biological_process	0.72496	1	11
GO:0016836	hydro-lyase activity	molecular_function	0.72547	1	1
GO:0005753	mitochondrial proton-transporting ATP synthase complex	cellular_component	0.72563	1	2
GO:0072522	purine-containing compound biosynthetic process	biological_process	0.7261	1	4
GO:0019842	vitamin binding	molecular_function	0.72664	1	1
GO:0031967	organelle envelope	cellular_component	0.72684	1	8
GO:0009163	nucleoside biosynthetic process	biological_process	0.72876	1	4
GO:0042455	ribonucleoside biosynthetic process	biological_process	0.72876	1	4
GO:0006396	RNA processing	biological_process	0.72942	1	15
GO:0009142	nucleoside triphosphate biosynthetic process	biological_process	0.73261	1	3
GO:0009145	purine nucleoside triphosphate biosynthetic process	biological_process	0.73261	1	3
GO:0009201	ribonucleoside triphosphate biosynthetic process	biological_process	0.73261	1	3
GO:0009206	purine ribonucleoside triphosphate biosynthetic process	biological_process	0.73261	1	3
GO:1901659	glycosyl compound biosynthetic process	biological_process	0.73317	1	4
GO:0006298	mismatch repair	biological_process	0.73375	1	1
GO:0007166	cell surface receptor signaling pathway	biological_process	0.73378	1	5
GO:0009579	thylakoid	cellular_component	0.73952	1	4
GO:0044436	thylakoid part	cellular_component	0.73952	1	4
GO:0043038	amino acid activation	biological_process	0.73965	1	3
GO:0043039	tRNA aminoacylation	biological_process	0.73965	1	3
GO:0019898	extrinsic to membrane	cellular_component	0.74109	1	1
GO:0030243	cellulose metabolic process	biological_process	0.74665	1	1
GO:0016459	myosin complex	cellular_component	0.74697	1	1
GO:0033014	tetrapyrrole biosynthetic process	biological_process	0.75056	1	6
GO:0044699	single-organism process	biological_process	0.75102	1	141
GO:0016044	cellular membrane organization	biological_process	0.75236	1	1
GO:0044420	extracellular matrix part	cellular_component	0.75398	1	1
GO:0015293	symporter activity	molecular_function	0.7542	1	1
GO:0015294	solute:cation symporter activity	molecular_function	0.7542	1	1
GO:0003682	chromatin binding	molecular_function	0.75617	1	8
GO:0000988	protein binding transcription factor activity	molecular_function	0.75765	1	4
GO:0017016	Ras GTPase binding	molecular_function	0.75915	1	1
GO:0031267	small GTPase binding	molecular_function	0.75915	1	1
GO:0051020	GTPase binding	molecular_function	0.75915	1	1
GO:0001076	RNA polymerase II transcription factor binding transcription factor activity	molecular_function	0.76341	1	2
GO:0001104	RNA polymerase II transcription cofactor activity	molecular_function	0.76341	1	2
GO:0051128	regulation of cellular component organization	biological_process	0.76622	1	1
GO:0045735	nutrient reservoir activity	molecular_function	0.76821	1	1
GO:0009719	response to endogenous stimulus	biological_process	0.76901	1	1
GO:0009725	response to hormone stimulus	biological_process	0.76901	1	1
GO:0009247	glycolipid biosynthetic process	biological_process	0.76906	1	1
GO:0046467	membrane lipid biosynthetic process	biological_process	0.76906	1	1
GO:0030674	protein binding, bridging	molecular_function	0.76937	1	1
GO:0060090	binding, bridging	molecular_function	0.76937	1	1
GO:0010333	terpene synthase activity	molecular_function	0.77141	1	1
GO:0031329	regulation of cellular catabolic process	biological_process	0.77302	1	3
GO:0045263	proton-transporting ATP synthase complex, coupling factor F(o)	cellular_component	0.77313	1	2
GO:0044432	endoplasmic reticulum part	cellular_component	0.77405	1	2
GO:0005819	spindle	cellular_component	0.77514	1	1
GO:0005743	mitochondrial inner membrane	cellular_component	0.77516	1	3
GO:0061025	membrane fusion	biological_process	0.7763	1	1
GO:0016592	mediator complex	cellular_component	0.77812	1	2
GO:0005783	endoplasmic reticulum	cellular_component	0.77919	1	4
GO:0016893	endonuclease activity, active with either ribo- or deoxyribonucleic acids and producing 5'-phosphomonoesters	molecular_function	0.78056	1	2
GO:0009894	regulation of catabolic process	biological_process	0.7815	1	3
GO:0008017	microtubule binding	molecular_function	0.78163	1	2
GO:0004659	prenyltransferase activity	molecular_function	0.78206	1	1
GO:0031975	envelope	cellular_component	0.78222	1	8
GO:0006357	regulation of transcription from RNA polymerase II promoter	biological_process	0.78246	1	2
GO:0006887	exocytosis	biological_process	0.78326	1	1
GO:0016765	transferase activity, transferring alkyl or aryl (other than methyl) groups	molecular_function	0.78718	1	2
GO:0016787	hydrolase activity	molecular_function	0.78824	1	108
GO:0016042	lipid catabolic process	biological_process	0.78992	1	1
GO:0015276	ligand-gated ion channel activity	molecular_function	0.79121	1	1
GO:0022834	ligand-gated channel activity	molecular_function	0.79121	1	1
GO:0009378	four-way junction helicase activity	molecular_function	0.79188	1	4
GO:0016032	viral process	biological_process	0.79307	1	9
GO:0007017	microtubule-based process	biological_process	0.79349	1	3
GO:0022892	substrate-specific transporter activity	molecular_function	0.79469	1	26
GO:0019058	viral infectious cycle	biological_process	0.79574	1	4
GO:0008237	metallopeptidase activity	molecular_function	0.79593	1	2
GO:0008757	S-adenosylmethionine-dependent methyltransferase activity	molecular_function	0.79612	1	3
GO:1901363	heterocyclic compound binding	molecular_function	0.79875	1	181
GO:0004177	aminopeptidase activity	molecular_function	0.79883	1	1
GO:0015631	tubulin binding	molecular_function	0.79885	1	2
GO:0097159	organic cyclic compound binding	molecular_function	0.79937	1	181
GO:0015994	chlorophyll metabolic process	biological_process	0.80018	1	4
GO:0065004	protein-DNA complex assembly	biological_process	0.80036	1	1
GO:0071824	protein-DNA complex subunit organization	biological_process	0.80036	1	1
GO:0019866	organelle inner membrane	cellular_component	0.80053	1	3
GO:0044248	cellular catabolic process	biological_process	0.80068	1	15
GO:0044448	cell cortex part	cellular_component	0.80119	1	1
GO:0008324	cation transmembrane transporter activity	molecular_function	0.80213	1	18
GO:0009308	amine metabolic process	biological_process	0.80225	1	2
GO:0000776	kinetochore	cellular_component	0.8023	1	1
GO:0004650	polygalacturonase activity	molecular_function	0.80253	1	1
GO:0043531	ADP binding	molecular_function	0.80271	1	7
GO:0006119	oxidative phosphorylation	biological_process	0.80292	1	1
GO:0042773	ATP synthesis coupled electron transport	biological_process	0.80292	1	1
GO:0042060	wound healing	biological_process	0.80379	1	1
GO:0034655	nucleobase-containing compound catabolic process	biological_process	0.80398	1	3
GO:0045502	dynein binding	molecular_function	0.80587	1	1
GO:0006414	translational elongation	biological_process	0.80745	1	1
GO:0008081	phosphoric diester hydrolase activity	molecular_function	0.80877	1	1
GO:0003690	double-stranded DNA binding	molecular_function	0.80886	1	1
GO:0016838	carbon-oxygen lyase activity, acting on phosphates	molecular_function	0.81061	1	1
GO:0006914	autophagy	biological_process	0.81089	1	3
GO:0044431	Golgi apparatus part	cellular_component	0.8128	1	2
GO:0009119	ribonucleoside metabolic process	biological_process	0.81327	1	8
GO:0008168	methyltransferase activity	molecular_function	0.81485	1	10
GO:0022836	gated channel activity	molecular_function	0.81504	1	2
GO:0022839	ion gated channel activity	molecular_function	0.81504	1	2
GO:0070925	organelle assembly	biological_process	0.81666	1	1
GO:0031683	G-protein beta/gamma-subunit complex binding	molecular_function	0.81766	1	1
GO:0008374	O-acyltransferase activity	molecular_function	0.82126	1	1
GO:0009605	response to external stimulus	biological_process	0.8214	1	1
GO:0072521	purine-containing compound metabolic process	biological_process	0.82218	1	8
GO:0051726	regulation of cell cycle	biological_process	0.82236	1	1
GO:0000794	condensed nuclear chromosome	cellular_component	0.82272	1	1
GO:0046907	intracellular transport	biological_process	0.82697	1	18
GO:0042451	purine nucleoside biosynthetic process	biological_process	0.82819	1	3
GO:0046129	purine ribonucleoside biosynthetic process	biological_process	0.82819	1	3
GO:0006400	tRNA modification	biological_process	0.83406	1	2
GO:0022607	cellular component assembly	biological_process	0.83545	1	9
GO:0007186	G-protein coupled receptor signaling pathway	biological_process	0.83623	1	3
GO:0022890	inorganic cation transmembrane transporter activity	molecular_function	0.83862	1	14
GO:0022900	electron transport chain	biological_process	0.83873	1	2
GO:0000793	condensed chromosome	cellular_component	0.83969	1	1
GO:0016891	endoribonuclease activity, producing 5'-phosphomonoesters	molecular_function	0.83972	1	1
GO:0046915	transition metal ion transmembrane transporter activity	molecular_function	0.84025	1	2
GO:0005576	extracellular region	cellular_component	0.84216	1	17
GO:0016790	thiolester hydrolase activity	molecular_function	0.84508	1	1
GO:0016791	phosphatase activity	molecular_function	0.84547	1	2
GO:0032318	regulation of Ras GTPase activity	biological_process	0.84735	1	1
GO:0033124	regulation of GTP catabolic process	biological_process	0.84735	1	1
GO:0043087	regulation of GTPase activity	biological_process	0.84735	1	1
GO:0006664	glycolipid metabolic process	biological_process	0.8497	1	2
GO:0005938	cell cortex	cellular_component	0.85003	1	1
GO:0051716	cellular response to stimulus	biological_process	0.85107	1	39
GO:0003968	RNA-directed RNA polymerase activity	molecular_function	0.85145	1	1
GO:0005083	small GTPase regulator activity	molecular_function	0.85347	1	2
GO:0045259	proton-transporting ATP synthase complex	cellular_component	0.85403	1	2
GO:0060589	nucleoside-triphosphatase regulator activity	molecular_function	0.85442	1	3
GO:0015985	energy coupled proton transport, down electrochemical gradient	biological_process	0.85511	1	2
GO:0015986	ATP synthesis coupled proton transport	biological_process	0.85511	1	2
GO:0006457	protein folding	biological_process	0.85566	1	3
GO:0009118	regulation of nucleoside metabolic process	biological_process	0.85608	1	1
GO:0030811	regulation of nucleotide catabolic process	biological_process	0.85608	1	1
GO:0033121	regulation of purine nucleotide catabolic process	biological_process	0.85608	1	1
GO:1900542	regulation of purine nucleotide metabolic process	biological_process	0.85608	1	1
GO:0016301	kinase activity	molecular_function	0.85737	1	41
GO:0008654	phospholipid biosynthetic process	biological_process	0.85965	1	1
GO:0048856	anatomical structure development	biological_process	0.86284	1	2
GO:0000041	transition metal ion transport	biological_process	0.86296	1	2
GO:0016462	pyrophosphatase activity	molecular_function	0.86332	1	30
GO:0009966	regulation of signal transduction	biological_process	0.86335	1	2
GO:0006644	phospholipid metabolic process	biological_process	0.86344	1	3
GO:0042278	purine nucleoside metabolic process	biological_process	0.86552	1	7
GO:0046128	purine ribonucleoside metabolic process	biological_process	0.86552	1	7
GO:0044764	multi-organism cellular process	biological_process	0.86664	1	9
GO:0043414	macromolecule methylation	biological_process	0.86765	1	2
GO:0005575	cellular_component	cellular_component	0.86931	1	221
GO:0010646	regulation of cell communication	biological_process	0.86991	1	2
GO:0046085	adenosine metabolic process	biological_process	0.87087	1	1
GO:0070525	threonylcarbamoyladenosine metabolic process	biological_process	0.87087	1	1
GO:0070526	threonylcarbamoyladenosine biosynthetic process	biological_process	0.87087	1	1
GO:0044454	nuclear chromosome part	cellular_component	0.87094	1	1
GO:0009116	nucleoside metabolic process	biological_process	0.8713	1	8
GO:0034613	cellular protein localization	biological_process	0.87161	1	16
GO:0070727	cellular macromolecule localization	biological_process	0.87161	1	16
GO:0023051	regulation of signaling	biological_process	0.873	1	2
GO:1901657	glycosyl compound metabolic process	biological_process	0.87314	1	8
GO:0005319	lipid transporter activity	molecular_function	0.87401	1	1
GO:0009451	RNA modification	biological_process	0.87408	1	3
GO:0006754	ATP biosynthetic process	biological_process	0.87485	1	2
GO:0016788	hydrolase activity, acting on ester bonds	molecular_function	0.87491	1	24
GO:0006140	regulation of nucleotide metabolic process	biological_process	0.87504	1	1
GO:0016773	phosphotransferase activity, alcohol group as acceptor	molecular_function	0.87634	1	37
GO:0005615	extracellular space	cellular_component	0.87787	1	1
GO:0022904	respiratory electron transport chain	biological_process	0.87805	1	1
GO:0019079	viral genome replication	biological_process	0.87914	1	1
GO:0006614	SRP-dependent cotranslational protein targeting to membrane	biological_process	0.87957	1	1
GO:0045047	protein targeting to ER	biological_process	0.87957	1	1
GO:0072599	establishment of protein localization to endoplasmic reticulum	biological_process	0.87957	1	1
GO:0071554	cell wall organization or biogenesis	biological_process	0.87989	1	3
GO:0017111	nucleoside-triphosphatase activity	molecular_function	0.88145	1	29
GO:0031090	organelle membrane	cellular_component	0.88161	1	10
GO:0006886	intracellular protein transport	biological_process	0.88444	1	14
GO:0016568	chromatin modification	biological_process	0.88588	1	1
GO:0044421	extracellular region part	cellular_component	0.88637	1	5
GO:0009893	positive regulation of metabolic process	biological_process	0.88679	1	2
GO:0031325	positive regulation of cellular metabolic process	biological_process	0.88679	1	2
GO:0042545	cell wall modification	biological_process	0.88741	1	1
GO:0033178	proton-transporting two-sector ATPase complex, catalytic domain	cellular_component	0.88758	1	1
GO:0044763	single-organism cellular process	biological_process	0.88793	1	120
GO:0044455	mitochondrial membrane part	cellular_component	0.88817	1	2
GO:0006612	protein targeting to membrane	biological_process	0.88964	1	1
GO:0006613	cotranslational protein targeting to membrane	biological_process	0.88964	1	1
GO:0051287	NAD binding	molecular_function	0.8898	1	2
GO:0009057	macromolecule catabolic process	biological_process	0.89094	1	5
GO:0051336	regulation of hydrolase activity	biological_process	0.89228	1	1
GO:0048583	regulation of response to stimulus	biological_process	0.89265	1	2
GO:0016810	hydrolase activity, acting on carbon-nitrogen (but not peptide) bonds	molecular_function	0.8927	1	1
GO:0005261	cation channel activity	molecular_function	0.89293	1	1
GO:0006643	membrane lipid metabolic process	biological_process	0.89304	1	2
GO:0016817	hydrolase activity, acting on acid anhydrides	molecular_function	0.8949	1	32
GO:0046873	metal ion transmembrane transporter activity	molecular_function	0.89681	1	6
GO:0046034	ATP metabolic process	biological_process	0.89757	1	2
GO:0003724	RNA helicase activity	molecular_function	0.89802	1	3
GO:0042578	phosphoric ester hydrolase activity	molecular_function	0.89917	1	3
GO:0007265	Ras protein signal transduction	biological_process	0.89919	1	1
GO:0046578	regulation of Ras protein signal transduction	biological_process	0.89919	1	1
GO:0019899	enzyme binding	molecular_function	0.90006	1	1
GO:0016818	hydrolase activity, acting on acid anhydrides, in phosphorus-containing anhydrides	molecular_function	0.90086	1	30
GO:0006576	cellular biogenic amine metabolic process	biological_process	0.90107	1	1
GO:0004527	exonuclease activity	molecular_function	0.90201	1	1
GO:0000287	magnesium ion binding	molecular_function	0.903	1	2
GO:0004521	endoribonuclease activity	molecular_function	0.90335	1	1
GO:0044106	cellular amine metabolic process	biological_process	0.90594	1	1
GO:0046488	phosphatidylinositol metabolic process	biological_process	0.90603	1	2
GO:0044430	cytoskeletal part	cellular_component	0.9062	1	3
GO:0015979	photosynthesis	biological_process	0.90644	1	6
GO:0016779	nucleotidyltransferase activity	molecular_function	0.90658	1	9
GO:0031966	mitochondrial membrane	cellular_component	0.90858	1	4
GO:0008137	NADH dehydrogenase (ubiquinone) activity	molecular_function	0.90979	1	1
GO:0050136	NADH dehydrogenase (quinone) activity	molecular_function	0.90979	1	1
GO:0005524	ATP binding	molecular_function	0.90982	1	69
GO:0030695	GTPase regulator activity	molecular_function	0.9104	1	2
GO:0043168	anion binding	molecular_function	0.9113	1	92
GO:0003678	DNA helicase activity	molecular_function	0.91132	1	5
GO:0000228	nuclear chromosome	cellular_component	0.91139	1	1
GO:0065003	macromolecular complex assembly	biological_process	0.91196	1	4
GO:0006366	transcription from RNA polymerase II promoter	biological_process	0.91232	1	2
GO:0005096	GTPase activator activity	molecular_function	0.91235	1	1
GO:0051641	cellular localization	biological_process	0.91257	1	20
GO:0070972	protein localization to endoplasmic reticulum	biological_process	0.91331	1	1
GO:0006950	response to stress	biological_process	0.91407	1	24
GO:0006650	glycerophospholipid metabolic process	biological_process	0.91467	1	2
GO:0006508	proteolysis	biological_process	0.91506	1	21
GO:0019012	virion	cellular_component	0.91562	1	8
GO:0006364	rRNA processing	biological_process	0.91618	1	1
GO:0016072	rRNA metabolic process	biological_process	0.91618	1	1
GO:0032259	methylation	biological_process	0.91626	1	2
GO:0006461	protein complex assembly	biological_process	0.91882	1	3
GO:0070271	protein complex biogenesis	biological_process	0.91882	1	3
GO:0048869	cellular developmental process	biological_process	0.92076	1	1
GO:0034622	cellular macromolecular complex assembly	biological_process	0.9215	1	3
GO:0051649	establishment of localization in cell	biological_process	0.92299	1	18
GO:0019220	regulation of phosphate metabolic process	biological_process	0.92348	1	1
GO:0051174	regulation of phosphorus metabolic process	biological_process	0.92348	1	1
GO:0009523	photosystem II	cellular_component	0.92422	1	1
GO:0030117	membrane coat	cellular_component	0.92565	1	2
GO:0048475	coated membrane	cellular_component	0.92565	1	2
GO:0044423	virion part	cellular_component	0.92733	1	7
GO:0051056	regulation of small GTPase mediated signal transduction	biological_process	0.92798	1	1
GO:0006270	DNA replication initiation	biological_process	0.9297	1	1
GO:0046486	glycerolipid metabolic process	biological_process	0.92998	1	2
GO:0048523	negative regulation of cellular process	biological_process	0.93015	1	1
GO:0032940	secretion by cell	biological_process	0.93057	1	1
GO:0008238	exopeptidase activity	molecular_function	0.93095	1	2
GO:0046903	secretion	biological_process	0.93225	1	1
GO:0008047	enzyme activator activity	molecular_function	0.93353	1	1
GO:0043623	cellular protein complex assembly	biological_process	0.93405	1	2
GO:0005741	mitochondrial outer membrane	cellular_component	0.93467	1	1
GO:0031968	organelle outer membrane	cellular_component	0.93467	1	1
GO:0044085	cellular component biogenesis	biological_process	0.93545	1	10
GO:0006826	iron ion transport	biological_process	0.93589	1	1
GO:0016567	protein ubiquitination	biological_process	0.93596	1	1
GO:0000166	nucleotide binding	molecular_function	0.93634	1	89
GO:1901265	nucleoside phosphate binding	molecular_function	0.93634	1	89
GO:0005856	cytoskeleton	cellular_component	0.93664	1	3
GO:0005740	mitochondrial envelope	cellular_component	0.93679	1	4
GO:0035639	purine ribonucleoside triphosphate binding	molecular_function	0.93748	1	73
GO:0004519	endonuclease activity	molecular_function	0.93789	1	2
GO:0006869	lipid transport	biological_process	0.93799	1	1
GO:0010876	lipid localization	biological_process	0.93799	1	1
GO:0005381	iron ion transmembrane transporter activity	molecular_function	0.93889	1	1
GO:0006310	DNA recombination	biological_process	0.93929	1	6
GO:0004518	nuclease activity	molecular_function	0.93944	1	5
GO:0036094	small molecule binding	molecular_function	0.94048	1	90
GO:0005102	receptor binding	molecular_function	0.94056	1	4
GO:0000775	chromosome, centromeric region	cellular_component	0.9422	1	1
GO:0043229	intracellular organelle	cellular_component	0.94294	1	75
GO:0071702	organic substance transport	biological_process	0.9434	1	23
GO:0043170	macromolecule metabolic process	biological_process	0.94376	1	175
GO:0043226	organelle	cellular_component	0.94438	1	75
GO:0016879	ligase activity, forming carbon-nitrogen bonds	molecular_function	0.94615	1	9
GO:0005739	mitochondrion	cellular_component	0.94652	1	5
GO:0006260	DNA replication	biological_process	0.94684	1	6
GO:0032446	protein modification by small protein conjugation	biological_process	0.94768	1	1
GO:0070647	protein modification by small protein conjugation or removal	biological_process	0.94768	1	1
GO:0044427	chromosomal part	cellular_component	0.94797	1	2
GO:0006813	potassium ion transport	biological_process	0.9494	1	1
GO:0044767	single-organism developmental process	biological_process	0.94941	1	1
GO:0006505	GPI anchor metabolic process	biological_process	0.95033	1	1
GO:0016655	oxidoreductase activity, acting on NAD(P)H, quinone or similar compound as acceptor	molecular_function	0.95062	1	1
GO:0072594	establishment of protein localization to organelle	biological_process	0.95102	1	1
GO:0044429	mitochondrial part	cellular_component	0.9525	1	4
GO:0006325	chromatin organization	biological_process	0.95305	1	1
GO:0008104	protein localization	biological_process	0.95322	1	17
GO:0006261	DNA-dependent DNA replication	biological_process	0.95331	1	1
GO:0007275	multicellular organismal development	biological_process	0.95375	1	1
GO:0043933	macromolecular complex subunit organization	biological_process	0.95424	1	4
GO:0006281	DNA repair	biological_process	0.95622	1	9
GO:0071822	protein complex subunit organization	biological_process	0.95845	1	3
GO:0004540	ribonuclease activity	molecular_function	0.9586	1	1
GO:0042254	ribosome biogenesis	biological_process	0.95863	1	1
GO:0033036	macromolecule localization	biological_process	0.96107	1	19
GO:0032559	adenyl ribonucleotide binding	molecular_function	0.96113	1	69
GO:0022613	ribonucleoprotein complex biogenesis	biological_process	0.96306	1	1
GO:0007155	cell adhesion	biological_process	0.96332	1	1
GO:0016043	cellular component organization	biological_process	0.96418	1	21
GO:0015031	protein transport	biological_process	0.96423	1	15
GO:0045184	establishment of protein localization	biological_process	0.96423	1	15
GO:0005515	protein binding	molecular_function	0.96428	1	121
GO:0008289	lipid binding	molecular_function	0.96446	1	2
GO:0071555	cell wall organization	biological_process	0.96454	1	1
GO:0070838	divalent metal ion transport	biological_process	0.965	1	1
GO:0006974	response to DNA damage stimulus	biological_process	0.96533	1	9
GO:0016881	acid-amino acid ligase activity	molecular_function	0.96545	1	7
GO:0043412	macromolecule modification	biological_process	0.96574	1	41
GO:0005654	nucleoplasm	cellular_component	0.96708	1	2
GO:0044451	nucleoplasm part	cellular_component	0.96708	1	2
GO:0044260	cellular macromolecule metabolic process	biological_process	0.96709	1	150
GO:0030554	adenyl nucleotide binding	molecular_function	0.96752	1	70
GO:0045229	external encapsulating structure organization	biological_process	0.96851	1	1
GO:0003774	motor activity	molecular_function	0.96955	1	1
GO:0005623	cell	cellular_component	0.9699	1	116
GO:0044464	cell part	cellular_component	0.9699	1	116
GO:0016651	oxidoreductase activity, acting on NAD(P)H	molecular_function	0.97038	1	2
GO:0048519	negative regulation of biological process	biological_process	0.97186	1	1
GO:0006464	cellular protein modification process	biological_process	0.97196	1	36
GO:0036211	protein modification process	biological_process	0.97196	1	36
GO:0001883	purine nucleoside binding	molecular_function	0.97227	1	73
GO:0032549	ribonucleoside binding	molecular_function	0.97227	1	73
GO:0032550	purine ribonucleoside binding	molecular_function	0.97227	1	73
GO:0005622	intracellular	cellular_component	0.97263	1	108
GO:0032555	purine ribonucleotide binding	molecular_function	0.97294	1	73
GO:0022610	biological adhesion	biological_process	0.97334	1	1
GO:0001882	nucleoside binding	molecular_function	0.9736	1	73
GO:0016772	transferase activity, transferring phosphorus-containing groups	molecular_function	0.97423	1	50
GO:0004674	protein serine/threonine kinase activity	molecular_function	0.97459	1	1
GO:0072511	divalent inorganic cation transport	biological_process	0.97514	1	1
GO:0033554	cellular response to stress	biological_process	0.97587	1	9
GO:0071840	cellular component organization or biogenesis	biological_process	0.97611	1	24
GO:0017076	purine nucleotide binding	molecular_function	0.97732	1	74
GO:0032553	ribonucleotide binding	molecular_function	0.97882	1	73
GO:0044428	nuclear part	cellular_component	0.97948	1	11
GO:0072509	divalent inorganic cation transmembrane transporter activity	molecular_function	0.98194	1	1
GO:0005694	chromosome	cellular_component	0.98216	1	2
GO:0003676	nucleic acid binding	molecular_function	0.98348	1	79
GO:0016851	magnesium chelatase activity	molecular_function	0.98466	1	1
GO:0051002	ligase activity, forming nitrogen-metal bonds	molecular_function	0.98466	1	1
GO:0051003	ligase activity, forming nitrogen-metal bonds, forming coordination complexes	molecular_function	0.98466	1	1
GO:0004386	helicase activity	molecular_function	0.98504	1	9
GO:0016192	vesicle-mediated transport	biological_process	0.98534	1	7
GO:0051276	chromosome organization	biological_process	0.98598	1	2
GO:0031981	nuclear lumen	cellular_component	0.98681	1	3
GO:0015995	chlorophyll biosynthetic process	biological_process	0.98681	1	1
GO:0019028	viral capsid	cellular_component	0.98769	1	2
GO:0032502	developmental process	biological_process	0.98838	1	2
GO:0006259	DNA metabolic process	biological_process	0.98848	1	22
GO:0003723	RNA binding	molecular_function	0.9895	1	14
GO:0034062	RNA polymerase activity	molecular_function	0.99004	1	2
GO:0008134	transcription factor binding	molecular_function	0.99019	1	1
GO:0004842	ubiquitin-protein ligase activity	molecular_function	0.99125	1	4
GO:0019787	small conjugating protein ligase activity	molecular_function	0.99125	1	4
GO:0008234	cysteine-type peptidase activity	molecular_function	0.99134	1	3
GO:0003899	DNA-directed RNA polymerase activity	molecular_function	0.99147	1	1
GO:0000152	nuclear ubiquitin ligase complex	cellular_component	0.99156	1	2
GO:0005680	anaphase-promoting complex	cellular_component	0.99156	1	2
GO:0019867	outer membrane	cellular_component	0.99272	1	1
GO:0043233	organelle lumen	cellular_component	0.99275	1	3
GO:0070013	intracellular organelle lumen	cellular_component	0.99275	1	3
GO:0016874	ligase activity	molecular_function	0.99308	1	13
GO:0031974	membrane-enclosed lumen	cellular_component	0.99405	1	3
GO:0031461	cullin-RING ubiquitin ligase complex	cellular_component	0.99502	1	2
GO:0000151	ubiquitin ligase complex	cellular_component	0.99713	1	3
GO:0003735	structural constituent of ribosome	molecular_function	0.99714	1	4
GO:0005840	ribosome	cellular_component	0.99721	1	4
GO:0008026	ATP-dependent helicase activity	molecular_function	0.99726	1	1
GO:0070035	purine NTP-dependent helicase activity	molecular_function	0.99726	1	1
GO:0008270	zinc ion binding	molecular_function	0.99824	1	23
GO:0044422	organelle part	cellular_component	0.99838	1	24
GO:0044424	intracellular part	cellular_component	0.99848	1	89
GO:0043228	non-membrane-bounded organelle	cellular_component	0.9985	1	11
GO:0043232	intracellular non-membrane-bounded organelle	cellular_component	0.9985	1	11
GO:0005198	structural molecule activity	molecular_function	0.99869	1	10
GO:0006412	translation	biological_process	0.99882	1	7
GO:0043234	protein complex	cellular_component	0.99907	1	32
GO:0019538	protein metabolic process	biological_process	0.99945	1	71
GO:0030529	ribonucleoprotein complex	cellular_component	0.9995	1	5
GO:0044444	cytoplasmic part	cellular_component	0.99965	1	22
GO:0044446	intracellular organelle part	cellular_component	0.99974	1	21
GO:0044267	cellular protein metabolic process	biological_process	0.99975	1	49
GO:0005737	cytoplasm	cellular_component	0.99984	1	33
GO:0032991	macromolecular complex	cellular_component	0.99999	1	37
