# Supplementary material for: Comprehensive RNA-Seq Analysis on the Regulation of Tomato Ripening by Exogenous Auxin
Source: PLoS One. 2016 May 26;11(5):e0156453. doi: 10.1371/journal.pone.0156453 (PMC4881990; doi:10.1371/journal.pone.0156453)
Supplement: S7 Table — (XLSX) [file pone.0156453.s009.xlsx]

## Sheet: Sheet1
S7 Table. KEGG pathway enrichment analysis of DEGs in comparison group AX1d vs. CK1d.
KEGG Term	Numbers of DEGs	P-Value	Q-Value
Photosynthesis - antenna proteins	6	0.000890177	0.0249249
Brassinosteroid biosynthesis	3	0.0186411	0.195731
Linoleic acid metabolism	4	0.00741455	0.113302
Nitrogen metabolism	6	0.00335655	0.0704876
Glutathione metabolism	19	2.08e-07	1.75e-05
Cutin, suberine and wax biosynthesis	5	0.00809303	0.113302
Flavonoid biosynthesis	5	0.0127588	0.153106
Circadian rhythm - plant	5	0.026899	0.251057
Sulfur metabolism	4	0.0558046	0.426144
Glycosphingolipid biosynthesis - globo series	1	0.308897	0.844443
Monoterpenoid biosynthesis	1	0.308897	0.844443
Limonene and pinene degradation	1	0.308897	0.844443
Biotin metabolism	2	0.175682	0.702728
Tryptophan metabolism	3	0.108414	0.622516
Cyanoamino acid metabolism	4	0.0742001	0.519401
Tropane, piperidine and pyridine alkaloid biosynthesis	3	0.116217	0.622516
Thiamine metabolism	1	0.333977	0.849454
Plant hormone signal transduction	28	1.45e-05	0.000608609
Diterpenoid biosynthesis	3	0.140807	0.622516
Fatty acid elongation	3	0.140807	0.622516
Sesquiterpenoid and triterpenoid biosynthesis	2	0.215633	0.787529
Taurine and hypotaurine metabolism	1	0.35815	0.849454
Ascorbate and aldarate metabolism	4	0.118823	0.622516
Stilbenoid, diarylheptanoid and gingerol biosynthesis	2	0.242697	0.844443
Arachidonic acid metabolism	1	0.381447	0.865987
Glycosaminoglycan degradation	1	0.4039	0.869939
Other glycan degradation	1	0.4039	0.869939
Biosynthesis of unsaturated fatty acids	3	0.203749	0.77795
beta-Alanine metabolism	4	0.158266	0.664718
Arginine and proline metabolism	6	0.130522	0.622516
Ether lipid metabolism	2	0.324077	0.849454
Folate biosynthesis	1	0.446397	0.872032
Fatty acid biosynthesis	3	0.261829	0.844443
Lysine degradation	2	0.364052	0.849454
Zeatin biosynthesis	3	0.30163	0.844443
Glyoxylate and dicarboxylate metabolism	4	0.264383	0.844443
Alanine, aspartate and glutamate metabolism	3	0.31164	0.844443
Phenylpropanoid biosynthesis	10	0.1354	0.622516
Carotenoid biosynthesis	2	0.428489	0.872032
One carbon pool by folate	1	0.522538	0.877864
Cysteine and methionine metabolism	5	0.35428	0.849454
Biosynthesis of secondary metabolites	49	0.0509917	0.426144
Isoquinoline alkaloid biosynthesis	1	0.556595	0.899115
Inositol phosphate metabolism	3	0.440287	0.872032
Fatty acid metabolism	4	0.437318	0.872032
Phosphatidylinositol signaling system	3	0.468844	0.875175
Glycine, serine and threonine metabolism	3	0.487516	0.877864
ABC transporters	1	0.588228	0.903828
alpha-Linolenic acid metabolism	2	0.534987	0.881154
Amino sugar and nucleotide sugar metabolism	5	0.504204	0.877864
Phenylalanine metabolism	6	0.500444	0.877864
Starch and sucrose metabolism	8	0.515984	0.877864
Metabolic pathways	75	0.46135	0.875175
Carbon fixation in photosynthetic organisms	3	0.583906	0.903828
Butanoate metabolism	1	0.6449	0.903828
Carbon metabolism	9	0.613723	0.903828
Plant-pathogen interaction	6	0.640647	0.903828
Galactose metabolism	2	0.654486	0.903828
Fructose and mannose metabolism	2	0.654486	0.903828
Pyruvate metabolism	3	0.653663	0.903828
Histidine metabolism	1	0.682236	0.903828
Peroxisome	3	0.667977	0.903828
Phagosome	3	0.688631	0.903828
Glycerophospholipid metabolism	3	0.688631	0.903828
Biosynthesis of amino acids	7	0.779865	0.983664
Ubiquinone and other terpenoid-quinone biosynthesis	1	0.745566	0.9635
Glycolysis / Gluconeogenesis	3	0.828577	0.988929
Pyrimidine metabolism	3	0.840633	0.988929
Tyrosine metabolism	1	0.796299	0.983664
Porphyrin and chlorophyll metabolism	1	0.796299	0.983664
Ribosome biogenesis in eukaryotes	2	0.851899	0.988929
Protein processing in endoplasmic reticulum	5	0.942164	0.999978
Fatty acid degradation	1	0.842875	0.988929
Pentose phosphate pathway	1	0.859426	0.988929
Pentose and glucuronate interconversions	2	0.904481	0.988974
Valine, leucine and isoleucine degradation	1	0.878821	0.988974
Citrate cycle (TCA cycle)	1	0.883237	0.988974
Glycerolipid metabolism	1	0.90656	0.988974
Ubiquitin mediated proteolysis	2	0.975374	0.999978
Endocytosis	2	0.975374	0.999978
Purine metabolism	2	0.979655	0.999978
RNA transport	2	0.986162	0.999978
Ribosome	2	0.999978	0.999978
Spliceosome	1	0.99902	0.999978
