# Supplementary material for: Comprehensive RNA-Seq Analysis on the Regulation of Tomato Ripening by Exogenous Auxin
Source: PLoS One. 2016 May 26;11(5):e0156453. doi: 10.1371/journal.pone.0156453 (PMC4881990; doi:10.1371/journal.pone.0156453)
Supplement: S8 Table — (XLSX) [file pone.0156453.s010.xlsx]

## Sheet: Sheet1
S8 Table. KEGG pathway enrichment analysis of DEGs in comparison group AX7d vs. CK7d.
KEGG Term	Numbers of DEGs	P-Value	Q-Value
Biosynthesis of amino acids	144	0.000884975	0.0917517
Carbon metabolism	151	0.0014919	0.0917517
Glycolysis / Gluconeogenesis	77	0.00569413	0.207212
Photosynthesis - antenna proteins	24	0.00673861	0.207212
Citrate cycle (TCA cycle)	39	0.0213368	0.524884
Carbon fixation in photosynthetic organisms	49	0.039862	0.786946
Pyruvate metabolism	53	0.0463609	0.786946
Fructose and mannose metabolism	37	0.0547472	0.786946
Pentose phosphate pathway	33	0.0607589	0.786946
Phenylalanine, tyrosine and tryptophan biosynthesis	31	0.0691541	0.786946
Protein processing in endoplasmic reticulum	122	0.0788153	0.786946
Valine, leucine and isoleucine degradation	34	0.0821022	0.786946
2-Oxocarboxylic acid metabolism	37	0.0831731	0.786946
Butanoate metabolism	18	0.110189	0.876482
C5-Branched dibasic acid metabolism	8	0.112174	0.876482
Propanoate metabolism	21	0.11559	0.876482
Fatty acid degradation	29	0.12114	0.876482
Glycosaminoglycan degradation	10	0.129638	0.882479
Sulfur metabolism	22	0.136318	0.882479
Biosynthesis of secondary metabolites	471	0.165916	0.992745
Valine, leucine and isoleucine biosynthesis	15	0.178715	0.992745
Carotenoid biosynthesis	22	0.180462	0.992745
Limonene and pinene degradation	7	0.185635	0.992745
Ascorbate and aldarate metabolism	26	0.223381	0.999997
Selenocompound metabolism	10	0.244753	0.999997
Alanine, aspartate and glutamate metabolism	27	0.245381	0.999997
Cysteine and methionine metabolism	51	0.259435	0.999997
Tyrosine metabolism	22	0.287064	0.999997
Porphyrin and chlorophyll metabolism	22	0.287064	0.999997
Synthesis and degradation of ketone bodies	6	0.291256	0.999997
Taurine and hypotaurine metabolism	7	0.292351	0.999997
beta-Alanine metabolism	27	0.323019	0.999997
Lysine degradation	17	0.340533	0.999997
Tryptophan metabolism	15	0.351399	0.999997
Pantothenate and CoA biosynthesis	15	0.351399	0.999997
Non-homologous end-joining	5	0.358811	0.999997
Amino sugar and nucleotide sugar metabolism	58	0.363063	0.999997
Glycine, serine and threonine metabolism	33	0.372035	0.999997
Regulation of autophagy	17	0.376143	0.999997
Histidine metabolism	15	0.38972	0.999997
Riboflavin metabolism	6	0.418757	0.999997
Arginine and proline metabolism	41	0.424507	0.999997
Glycosphingolipid biosynthesis - globo series	5	0.430078	0.999997
Cyanoamino acid metabolism	19	0.431861	0.999997
Protein export	23	0.433865	0.999997
Phosphatidylinositol signaling system	31	0.435689	0.999997
Terpenoid backbone biosynthesis	26	0.442078	0.999997
Linoleic acid metabolism	9	0.442348	0.999997
Ribosome	158	0.444819	0.999997
Ubiquinone and other terpenoid-quinone biosynthesis	17	0.448522	0.999997
Plant-pathogen interaction	78	0.452593	0.999997
Glyoxylate and dicarboxylate metabolism	31	0.462283	0.999997
Degradation of aromatic compounds	7	0.467042	0.999997
Peroxisome	41	0.470614	0.999997
Metabolic pathways	861	0.476054	0.999997
Tropane, piperidine and pyridine alkaloid biosynthesis	14	0.477322	0.999997
Isoquinoline alkaloid biosynthesis	10	0.479658	0.999997
Fatty acid biosynthesis	21	0.481675	0.999997
Arachidonic acid metabolism	6	0.481961	0.999997
Circadian rhythm - plant	19	0.50008	0.999997
Glycerolipid metabolism	28	0.512032	0.999997
Fatty acid metabolism	39	0.530294	0.999997
Endocytosis	65	0.533986	0.999997
Proteasome	22	0.535706	0.999997
Lysine biosynthesis	6	0.542841	0.999997
Other glycan degradation	6	0.542841	0.999997
Steroid biosynthesis	14	0.555586	0.999997
Glycerophospholipid metabolism	40	0.591189	0.999997
RNA degradation	45	0.598102	0.999997
RNA polymerase	19	0.598567	0.999997
Photosynthesis	38	0.628355	0.999997
Flavonoid biosynthesis	14	0.629203	0.999997
alpha-Linolenic acid metabolism	19	0.659395	0.999997
Sphingolipid metabolism	11	0.676758	0.999997
Oxidative phosphorylation	63	0.682743	0.999997
Stilbenoid, diarylheptanoid and gingerol biosynthesis	9	0.714631	0.999997
RNA transport	68	0.715252	0.999997
Galactose metabolism	23	0.719304	0.999997
One carbon pool by folate	7	0.720115	0.999997
Ubiquitin mediated proteolysis	60	0.731134	0.999997
Vitamin B6 metabolism	5	0.731653	0.999997
Phagosome	37	0.737423	0.999997
Ether lipid metabolism	11	0.745166	0.999997
Monoterpenoid biosynthesis	3	0.7576	0.999997
Sulfur relay system	4	0.76596	0.999997
Inositol phosphate metabolism	24	0.775282	0.999997
Glutathione metabolism	43	0.777772	0.999997
Nicotinate and nicotinamide metabolism	6	0.785054	0.999997
Spliceosome	73	0.793686	0.999997
Thiamine metabolism	3	0.806991	0.999997
Brassinosteroid biosynthesis	4	0.808898	0.999997
Biotin metabolism	6	0.819267	0.999997
Fatty acid elongation	11	0.828138	0.999997
mRNA surveillance pathway	46	0.852534	0.999997
ABC transporters	7	0.852779	0.999997
Other types of O-glycan biosynthesis	2	0.857446	0.999997
Basal transcription factors	13	0.862222	0.999997
Ribosome biogenesis in eukaryotes	32	0.867818	0.999997
Base excision repair	13	0.879916	0.999997
Lipoic acid metabolism	1	0.88673	0.999997
Glucosinolate biosynthesis	1	0.88673	0.999997
Sesquiterpenoid and triterpenoid biosynthesis	6	0.89649	0.999997
Glycosylphosphatidylinositol(GPI)-anchor biosynthesis	7	0.896896	0.999997
Purine metabolism	56	0.906819	0.999997
Biosynthesis of unsaturated fatty acids	12	0.907155	0.999997
Nitrogen metabolism	10	0.916871	0.999997
SNARE interactions in vesicular transport	12	0.920306	0.999997
Pyrimidine metabolism	42	0.932939	0.999997
DNA replication	15	0.936325	0.999997
Homologous recombination	17	0.939639	0.999997
Folate biosynthesis	3	0.944566	0.999997
N-Glycan biosynthesis	12	0.950682	0.999997
Mismatch repair	10	0.95835	0.999997
Diterpenoid biosynthesis	7	0.979387	0.999997
Plant hormone signal transduction	102	0.980632	0.999997
Cutin, suberine and wax biosynthesis	6	0.981178	0.999997
Starch and sucrose metabolism	68	0.983752	0.999997
Nucleotide excision repair	15	0.987262	0.999997
Zeatin biosynthesis	10	0.995257	0.999997
Aminoacyl-tRNA biosynthesis	17	0.999692	0.999997
Pentose and glucuronate interconversions	21	0.999875	0.999997
Phenylpropanoid biosynthesis	42	0.999927	0.999997
Phenylalanine metabolism	29	0.999997	0.999997
--------------------
#Term	Input number	P-Value	Corrected P-Value
--------------------
#Term	Input number	P-Value	Corrected P-Value
--------------------
