# Supplementary material for: Comprehensive RNA-Seq Analysis on the Regulation of Tomato Ripening by Exogenous Auxin
Source: PLoS One. 2016 May 26;11(5):e0156453. doi: 10.1371/journal.pone.0156453 (PMC4881990; doi:10.1371/journal.pone.0156453)
Supplement: S9 Table — (XLSX) [file pone.0156453.s011.xlsx]

## Sheet: S9 Table
S9 Table. Top ten differentially expressed TF genes in response to exogenous auxin.
Gene ID	AX1d vs. CK1d			Gene ID	AX7d vs. CK7d
	TF Type	Log2 (Fold change)	Annotation		TF Type	Log2 (Fold change)	Annotation
Solyc06g069710.2	NAC	4.8743	NAC domain protein	Solyc06g050840.2	bHLH	7.4647	DNA binding protein
Solyc08g078300.2	HD-ZIP	3.0073	Homeobox-leucine zipper protein	Solyc12g008660.1	C3H	5.8935	Zinc finger CCCH domain-containing protein 20
Solyc08g066500.2	HD-ZIP	2.9888	Class III homeodomain-leucine zipper	Solyc08g078300.2	HD-ZIP	5.4093	Homeobox-leucine zipper protein
Solyc11g032100.1	MIKC	2.9094	MADS box transcription factor	Solyc11g045530.1	LBD	5.3158	LOB domain-containing protein
Solyc04g009440.2	NAC	2.5125	NAC domain protein protein	Solyc12g008800.1	MYB_related	4.93	MYB transcription factor
Solyc04g014530.1	ERF	-1.0843	Ethylene responsive transcription factor 1a	Solyc01g079620.2	MYB	-5.0868	Myb 12 transcription factor
Solyc08g061130.2	bZIP	-1.1258	Transcription factor HY5	Solyc08g080290.2	ERF	-5.1988	Ethylene-responsive transcription factor 1
Solyc10g055760.1	NAC	-1.3055	NAC domain protein	Solyc06g066540.1	ERF	-5.5907	Ethylene-responsive transcription factor 13
Solyc10g084370.1	MYB_related	-1.7846	MYB transcription factor (Fragment)	Solyc08g007830.1	ERF	-7.7243	Ethylene-responsive transcription factor 10
Solyc07g006630.2	CO-like	-2.4524	CONSTANS-like protein	Solyc04g051360.2	ERF	-9.5165	Ethylene responsive transcription factor 2b
